# Supplementary material for: Free mobility across group boundaries promotes intergroup cooperation
Source: Commun Psychol. 2025 Jan 25;3:10. doi: 10.1038/s44271-025-00192-y (PMC11762412; doi:10.1038/s44271-025-00192-y)
Supplement: Supplementary file 4 — Supplementary Data 1 [file 44271_2025_192_MOESM4_ESM.csv]

ID	subject	group	team	round	treatment	RT	cooperation	keep	parochial	universal	group_return	universal_return	earnings_pg	partner	helping	partner_group	helping_received	earnings_helping	cooperation_partner	total_earnings	SVO_angle	SVO_typeI	SVO_typeII	identity_own	identity_other	agree	consc	extra	neuro	open	SDO	NTB	motive_meetingIn	motive_meetingOut	motive_stage1	motive_stage2	age	country	credibility	experience	familiarity	motivation	sex	study
1_1_1	1	1	1	1	own	13.71	group	0	1	0	0.5	0.9	1.4	2	1	0	0	0	universal	1.4	36.444	pros	pros	0.75	1.5	4	2.5	1.5	0.5	4	0.3125	3	NA	NA	all	transfer	23	CH	Ja	1	Nein	VPN	w	Psychologie
1_1_2	2	1	1	1	own	12.87	universal	0	0	1	0.5	0.9	1.4	3	0	0	1	4	keep	5.4	18.214	indi	self	1	1	3	4	3.5	1	3	2.0625	3	NA	NA	all	reputation	21	CH	Ja	4	Nein	Geld	w	Sonstiges
1_1_3	3	1	1	1	own	31.3	keep	1	0	0	0.5	0.9	2.4	1	0	0	0	1	group	3.4	7.815	indi	self	0.75	0.5	3	2.5	3.5	0.5	3	1.5	3	NA	NA	selfish	selfish	25	China	Ja	mehr	Nein	Geld	w	Wirtschaft
1_2_4	4	1	2	1	own	9.2	universal	0	0	1	0.5	0.9	1.4	5	1	0	1	3	group	4.4	37.482	pros	pros	2	1	3	1.5	1	3.5	3.5	0.125	2	NA	NA	all	transfer	26	CH	Ja	2	Nein	VPN	w	Psychologie
1_2_5	5	1	2	1	own	15.24	group	0	1	0	0.5	0.9	1.4	6	1	0	1	3	universal	4.4	31.954	pros	pros	1.5	1.25	2	3	3	2	3.5	1.375	1	NA	NA	group	transfer	19	CH	Ja	2	Nein	Wissenschaft	w	Biologie
1_2_6	6	1	2	1	own	5.88	universal	0	0	1	0.5	0.9	1.4	4	1	0	1	3	universal	4.4	7.815	indi	self	0.25	0	4	2	4	3	2	1.8125	4	NA	NA	selfish	reputation	21	Deutschland und CH	Ja	1	Nein	Geld	w	Sonstiges
1_1_1	1	1	1	2	own	9.36	universal	0	0	1	0.5	1.2	1.7	2	1	0	0	0	group	1.7	36.444	pros	pros	0.75	1.5	4	2.5	1.5	0.5	4	0.3125	3	NA	NA	all	transfer	23	CH	Ja	1	Nein	VPN	w	Psychologie
1_1_2	2	1	1	2	own	9.68	group	0	1	0	0.5	1.2	1.7	3	1	0	1	3	keep	4.7	18.214	indi	self	1	1	3	4	3.5	1	3	2.0625	3	NA	NA	all	reputation	21	CH	Ja	4	Nein	Geld	w	Sonstiges
1_1_3	3	1	1	2	own	14.41	keep	1	0	0	0.5	1.2	2.7	1	0	0	1	4	universal	6.7	7.815	indi	self	0.75	0.5	3	2.5	3.5	0.5	3	1.5	3	NA	NA	selfish	selfish	25	China	Ja	mehr	Nein	Geld	w	Wirtschaft
1_2_4	4	1	2	2	own	8.52	universal	0	0	1	0	1.2	1.2	5	1	0	1	3	universal	4.2	37.482	pros	pros	2	1	3	1.5	1	3.5	3.5	0.125	2	NA	NA	all	transfer	26	CH	Ja	2	Nein	VPN	w	Psychologie
1_2_5	5	1	2	2	own	8.41	universal	0	0	1	0	1.2	1.2	6	0	0	1	4	universal	5.2	31.954	pros	pros	1.5	1.25	2	3	3	2	3.5	1.375	1	NA	NA	group	transfer	19	CH	Ja	2	Nein	Wissenschaft	w	Biologie
1_2_6	6	1	2	2	own	3.36	universal	0	0	1	0	1.2	1.2	4	1	0	0	0	universal	1.2	7.815	indi	self	0.25	0	4	2	4	3	2	1.8125	4	NA	NA	selfish	reputation	21	Deutschland und CH	Ja	1	Nein	Geld	w	Sonstiges
1_1_1	1	1	1	3	own	6.88	universal	0	0	1	0.5	1.5	2	3	1	0	1	3	group	5	36.444	pros	pros	0.75	1.5	4	2.5	1.5	0.5	4	0.3125	3	NA	NA	all	transfer	23	CH	Ja	1	Nein	VPN	w	Psychologie
1_1_2	2	1	1	3	own	4.27	universal	0	0	1	0.5	1.5	2	1	1	0	0	0	universal	2	18.214	indi	self	1	1	3	4	3.5	1	3	2.0625	3	NA	NA	all	reputation	21	CH	Ja	4	Nein	Geld	w	Sonstiges
1_1_3	3	1	1	3	own	30.87	group	0	1	0	0.5	1.5	2	2	0	0	1	4	universal	6	7.815	indi	self	0.75	0.5	3	2.5	3.5	0.5	3	1.5	3	NA	NA	selfish	selfish	25	China	Ja	mehr	Nein	Geld	w	Wirtschaft
1_2_4	4	1	2	3	own	9.5	universal	0	0	1	0	1.5	1.5	6	1	0	1	3	universal	4.5	37.482	pros	pros	2	1	3	1.5	1	3.5	3.5	0.125	2	NA	NA	all	transfer	26	CH	Ja	2	Nein	VPN	w	Psychologie
1_2_5	5	1	2	3	own	13.46	universal	0	0	1	0	1.5	1.5	4	1	0	0	0	universal	1.5	31.954	pros	pros	1.5	1.25	2	3	3	2	3.5	1.375	1	NA	NA	group	transfer	19	CH	Ja	2	Nein	Wissenschaft	w	Biologie
1_2_6	6	1	2	3	own	3.62	universal	0	0	1	0	1.5	1.5	5	0	0	1	4	universal	5.5	7.815	indi	self	0.25	0	4	2	4	3	2	1.8125	4	NA	NA	selfish	reputation	21	Deutschland und CH	Ja	1	Nein	Geld	w	Sonstiges
1_1_1	1	1	1	4	own	8.51	universal	0	0	1	0.5	1.5	2	2	1	0	0	0	universal	2	36.444	pros	pros	0.75	1.5	4	2.5	1.5	0.5	4	0.3125	3	NA	NA	all	transfer	23	CH	Ja	1	Nein	VPN	w	Psychologie
1_1_2	2	1	1	4	own	6.79	universal	0	0	1	0.5	1.5	2	3	0	0	1	4	group	6	18.214	indi	self	1	1	3	4	3.5	1	3	2.0625	3	NA	NA	all	reputation	21	CH	Ja	4	Nein	Geld	w	Sonstiges
1_1_3	3	1	1	4	own	15.49	group	0	1	0	0.5	1.5	2	1	0	0	0	1	universal	3	7.815	indi	self	0.75	0.5	3	2.5	3.5	0.5	3	1.5	3	NA	NA	selfish	selfish	25	China	Ja	mehr	Nein	Geld	w	Wirtschaft
1_2_4	4	1	2	4	own	5.99	universal	0	0	1	0	1.5	1.5	5	1	0	1	3	universal	4.5	37.482	pros	pros	2	1	3	1.5	1	3.5	3.5	0.125	2	NA	NA	all	transfer	26	CH	Ja	2	Nein	VPN	w	Psychologie
1_2_5	5	1	2	4	own	3.77	universal	0	0	1	0	1.5	1.5	6	0	0	1	4	universal	5.5	31.954	pros	pros	1.5	1.25	2	3	3	2	3.5	1.375	1	NA	NA	group	transfer	19	CH	Ja	2	Nein	Wissenschaft	w	Biologie
1_2_6	6	1	2	4	own	3.99	universal	0	0	1	0	1.5	1.5	4	1	0	0	0	universal	1.5	7.815	indi	self	0.25	0	4	2	4	3	2	1.8125	4	NA	NA	selfish	reputation	21	Deutschland und CH	Ja	1	Nein	Geld	w	Sonstiges
1_1_1	1	1	1	5	own	3.99	universal	0	0	1	0	1.5	1.5	2	1	0	0	0	universal	1.5	36.444	pros	pros	0.75	1.5	4	2.5	1.5	0.5	4	0.3125	3	NA	NA	all	transfer	23	CH	Ja	1	Nein	VPN	w	Psychologie
1_1_2	2	1	1	5	own	4.92	universal	0	0	1	0	1.5	1.5	3	0	0	1	4	keep	5.5	18.214	indi	self	1	1	3	4	3.5	1	3	2.0625	3	NA	NA	all	reputation	21	CH	Ja	4	Nein	Geld	w	Sonstiges
1_1_3	3	1	1	5	own	4.89	keep	1	0	0	0	1.5	2.5	1	0	0	0	1	universal	3.5	7.815	indi	self	0.75	0.5	3	2.5	3.5	0.5	3	1.5	3	NA	NA	selfish	selfish	25	China	Ja	mehr	Nein	Geld	w	Wirtschaft
1_2_4	4	1	2	5	own	5.73	universal	0	0	1	0	1.5	1.5	5	1	0	1	3	universal	4.5	37.482	pros	pros	2	1	3	1.5	1	3.5	3.5	0.125	2	NA	NA	all	transfer	26	CH	Ja	2	Nein	VPN	w	Psychologie
1_2_5	5	1	2	5	own	3.83	universal	0	0	1	0	1.5	1.5	6	1	0	1	3	universal	4.5	31.954	pros	pros	1.5	1.25	2	3	3	2	3.5	1.375	1	NA	NA	group	transfer	19	CH	Ja	2	Nein	Wissenschaft	w	Biologie
1_2_6	6	1	2	5	own	4.06	universal	0	0	1	0	1.5	1.5	4	1	0	1	3	universal	4.5	7.815	indi	self	0.25	0	4	2	4	3	2	1.8125	4	NA	NA	selfish	reputation	21	Deutschland und CH	Ja	1	Nein	Geld	w	Sonstiges
1_1_1	1	1	1	6	own	3.85	universal	0	0	1	1	0.9	1.9	3	0	0	1	4	group	5.9	36.444	pros	pros	0.75	1.5	4	2.5	1.5	0.5	4	0.3125	3	NA	NA	all	transfer	23	CH	Ja	1	Nein	VPN	w	Psychologie
1_1_2	2	1	1	6	own	2.87	group	0	1	0	1	0.9	1.9	1	1	0	0	0	universal	1.9	18.214	indi	self	1	1	3	4	3.5	1	3	2.0625	3	NA	NA	all	reputation	21	CH	Ja	4	Nein	Geld	w	Sonstiges
1_1_3	3	1	1	6	own	27.95	group	0	1	0	1	0.9	1.9	2	0	0	0	1	group	2.9	7.815	indi	self	0.75	0.5	3	2.5	3.5	0.5	3	1.5	3	NA	NA	selfish	selfish	25	China	Ja	mehr	Nein	Geld	w	Wirtschaft
1_2_4	4	1	2	6	own	5.29	universal	0	0	1	0.5	0.9	1.4	6	1	0	1	3	universal	4.4	37.482	pros	pros	2	1	3	1.5	1	3.5	3.5	0.125	2	NA	NA	all	transfer	26	CH	Ja	2	Nein	VPN	w	Psychologie
1_2_5	5	1	2	6	own	35.93	group	0	1	0	0.5	0.9	1.4	4	1	0	1	3	universal	4.4	31.954	pros	pros	1.5	1.25	2	3	3	2	3.5	1.375	1	NA	NA	group	transfer	19	CH	Ja	2	Nein	Wissenschaft	w	Biologie
1_2_6	6	1	2	6	own	1.94	universal	0	0	1	0.5	0.9	1.4	5	1	0	1	3	group	4.4	7.815	indi	self	0.25	0	4	2	4	3	2	1.8125	4	NA	NA	selfish	reputation	21	Deutschland und CH	Ja	1	Nein	Geld	w	Sonstiges
1_1_1	1	1	1	7	own	8.65	universal	0	0	1	0.5	1.2	1.7	3	0	0	0	1	keep	2.7	36.444	pros	pros	0.75	1.5	4	2.5	1.5	0.5	4	0.3125	3	NA	NA	all	transfer	23	CH	Ja	1	Nein	VPN	w	Psychologie
1_1_2	2	1	1	7	own	3.15	group	0	1	0	0.5	1.2	1.7	1	0	0	0	1	universal	2.7	18.214	indi	self	1	1	3	4	3.5	1	3	2.0625	3	NA	NA	all	reputation	21	CH	Ja	4	Nein	Geld	w	Sonstiges
1_1_3	3	1	1	7	own	2.41	keep	1	0	0	0.5	1.2	2.7	2	0	0	0	1	group	3.7	7.815	indi	self	0.75	0.5	3	2.5	3.5	0.5	3	1.5	3	NA	NA	selfish	selfish	25	China	Ja	mehr	Nein	Geld	w	Wirtschaft
1_2_4	4	1	2	7	own	5.47	universal	0	0	1	0	1.2	1.2	6	1	0	1	3	universal	4.2	37.482	pros	pros	2	1	3	1.5	1	3.5	3.5	0.125	2	NA	NA	all	transfer	26	CH	Ja	2	Nein	VPN	w	Psychologie
1_2_5	5	1	2	7	own	4.03	universal	0	0	1	0	1.2	1.2	4	1	0	1	3	universal	4.2	31.954	pros	pros	1.5	1.25	2	3	3	2	3.5	1.375	1	NA	NA	group	transfer	19	CH	Ja	2	Nein	Wissenschaft	w	Biologie
1_2_6	6	1	2	7	own	4.57	universal	0	0	1	0	1.2	1.2	5	1	0	1	3	universal	4.2	7.815	indi	self	0.25	0	4	2	4	3	2	1.8125	4	NA	NA	selfish	reputation	21	Deutschland und CH	Ja	1	Nein	Geld	w	Sonstiges
1_1_1	1	1	1	8	own	2.75	universal	0	0	1	0.5	1.5	2	3	1	0	1	3	group	5	36.444	pros	pros	0.75	1.5	4	2.5	1.5	0.5	4	0.3125	3	NA	NA	all	transfer	23	CH	Ja	1	Nein	VPN	w	Psychologie
1_1_2	2	1	1	8	own	4.12	universal	0	0	1	0.5	1.5	2	1	1	0	0	0	universal	2	18.214	indi	self	1	1	3	4	3.5	1	3	2.0625	3	NA	NA	all	reputation	21	CH	Ja	4	Nein	Geld	w	Sonstiges
1_1_3	3	1	1	8	own	19.7	group	0	1	0	0.5	1.5	2	2	0	0	1	4	universal	6	7.815	indi	self	0.75	0.5	3	2.5	3.5	0.5	3	1.5	3	NA	NA	selfish	selfish	25	China	Ja	mehr	Nein	Geld	w	Wirtschaft
1_2_4	4	1	2	8	own	6.66	universal	0	0	1	0	1.5	1.5	6	1	0	1	3	universal	4.5	37.482	pros	pros	2	1	3	1.5	1	3.5	3.5	0.125	2	NA	NA	all	transfer	26	CH	Ja	2	Nein	VPN	w	Psychologie
1_2_5	5	1	2	8	own	5.9	universal	0	0	1	0	1.5	1.5	4	1	0	1	3	universal	4.5	31.954	pros	pros	1.5	1.25	2	3	3	2	3.5	1.375	1	NA	NA	group	transfer	19	CH	Ja	2	Nein	Wissenschaft	w	Biologie
1_2_6	6	1	2	8	own	2.14	universal	0	0	1	0	1.5	1.5	5	1	0	1	3	universal	4.5	7.815	indi	self	0.25	0	4	2	4	3	2	1.8125	4	NA	NA	selfish	reputation	21	Deutschland und CH	Ja	1	Nein	Geld	w	Sonstiges
1_1_1	1	1	1	9	own	3.04	universal	0	0	1	0	1.5	1.5	3	0	0	1	4	keep	5.5	36.444	pros	pros	0.75	1.5	4	2.5	1.5	0.5	4	0.3125	3	NA	NA	all	transfer	23	CH	Ja	1	Nein	VPN	w	Psychologie
1_1_2	2	1	1	9	own	3.02	universal	0	0	1	0	1.5	1.5	1	1	0	0	0	universal	1.5	18.214	indi	self	1	1	3	4	3.5	1	3	2.0625	3	NA	NA	all	reputation	21	CH	Ja	4	Nein	Geld	w	Sonstiges
1_1_3	3	1	1	9	own	12.6	keep	1	0	0	0	1.5	2.5	2	0	0	0	1	universal	3.5	7.815	indi	self	0.75	0.5	3	2.5	3.5	0.5	3	1.5	3	NA	NA	selfish	selfish	25	China	Ja	mehr	Nein	Geld	w	Wirtschaft
1_2_4	4	1	2	9	own	4.43	universal	0	0	1	0	1.5	1.5	6	1	0	1	3	universal	4.5	37.482	pros	pros	2	1	3	1.5	1	3.5	3.5	0.125	2	NA	NA	all	transfer	26	CH	Ja	2	Nein	VPN	w	Psychologie
1_2_5	5	1	2	9	own	16.89	universal	0	0	1	0	1.5	1.5	4	1	0	1	3	universal	4.5	31.954	pros	pros	1.5	1.25	2	3	3	2	3.5	1.375	1	NA	NA	group	transfer	19	CH	Ja	2	Nein	Wissenschaft	w	Biologie
1_2_6	6	1	2	9	own	1.97	universal	0	0	1	0	1.5	1.5	5	1	0	1	3	universal	4.5	7.815	indi	self	0.25	0	4	2	4	3	2	1.8125	4	NA	NA	selfish	reputation	21	Deutschland und CH	Ja	1	Nein	Geld	w	Sonstiges
1_1_1	1	1	1	10	own	2.74	universal	0	0	1	0.5	1.2	1.7	2	1	0	0	0	group	1.7	36.444	pros	pros	0.75	1.5	4	2.5	1.5	0.5	4	0.3125	3	NA	NA	all	transfer	23	CH	Ja	1	Nein	VPN	w	Psychologie
1_1_2	2	1	1	10	own	3.74	group	0	1	0	0.5	1.2	1.7	3	1	0	1	3	universal	4.7	18.214	indi	self	1	1	3	4	3.5	1	3	2.0625	3	NA	NA	all	reputation	21	CH	Ja	4	Nein	Geld	w	Sonstiges
1_1_3	3	1	1	10	own	7.04	universal	0	0	1	0.5	1.2	1.7	1	0	0	1	4	universal	5.7	7.815	indi	self	0.75	0.5	3	2.5	3.5	0.5	3	1.5	3	NA	NA	selfish	selfish	25	China	Ja	mehr	Nein	Geld	w	Wirtschaft
1_2_4	4	1	2	10	own	4.27	group	0	1	0	0.5	1.2	1.7	5	1	0	1	3	universal	4.7	37.482	pros	pros	2	1	3	1.5	1	3.5	3.5	0.125	2	NA	NA	all	transfer	26	CH	Ja	2	Nein	VPN	w	Psychologie
1_2_5	5	1	2	10	own	5.65	universal	0	0	1	0.5	1.2	1.7	6	1	0	1	3	universal	4.7	31.954	pros	pros	1.5	1.25	2	3	3	2	3.5	1.375	1	NA	NA	group	transfer	19	CH	Ja	2	Nein	Wissenschaft	w	Biologie
1_2_6	6	1	2	10	own	2.32	universal	0	0	1	0.5	1.2	1.7	4	1	0	1	3	group	4.7	7.815	indi	self	0.25	0	4	2	4	3	2	1.8125	4	NA	NA	selfish	reputation	21	Deutschland und CH	Ja	1	Nein	Geld	w	Sonstiges
1_1_1	1	1	1	11	own	2.65	universal	0	0	1	0	1.2	1.2	3	1	0	1	3	keep	4.2	36.444	pros	pros	0.75	1.5	4	2.5	1.5	0.5	4	0.3125	3	NA	NA	all	transfer	23	CH	Ja	1	Nein	VPN	w	Psychologie
1_1_2	2	1	1	11	own	8.14	universal	0	0	1	0	1.2	1.2	1	1	0	0	0	universal	1.2	18.214	indi	self	1	1	3	4	3.5	1	3	2.0625	3	NA	NA	all	reputation	21	CH	Ja	4	Nein	Geld	w	Sonstiges
1_1_3	3	1	1	11	own	11.62	keep	1	0	0	0	1.2	2.2	2	0	0	1	4	universal	6.2	7.815	indi	self	0.75	0.5	3	2.5	3.5	0.5	3	1.5	3	NA	NA	selfish	selfish	25	China	Ja	mehr	Nein	Geld	w	Wirtschaft
1_2_4	4	1	2	11	own	4.84	universal	0	0	1	0.5	1.2	1.7	6	1	0	1	3	universal	4.7	37.482	pros	pros	2	1	3	1.5	1	3.5	3.5	0.125	2	NA	NA	all	transfer	26	CH	Ja	2	Nein	VPN	w	Psychologie
1_2_5	5	1	2	11	own	3.41	group	0	1	0	0.5	1.2	1.7	4	1	0	1	3	universal	4.7	31.954	pros	pros	1.5	1.25	2	3	3	2	3.5	1.375	1	NA	NA	group	transfer	19	CH	Ja	2	Nein	Wissenschaft	w	Biologie
1_2_6	6	1	2	11	own	2.57	universal	0	0	1	0.5	1.2	1.7	5	1	0	1	3	group	4.7	7.815	indi	self	0.25	0	4	2	4	3	2	1.8125	4	NA	NA	selfish	reputation	21	Deutschland und CH	Ja	1	Nein	Geld	w	Sonstiges
1_1_1	1	1	1	12	own	5.67	universal	0	0	1	0.5	1.2	1.7	3	1	0	1	3	universal	4.7	36.444	pros	pros	0.75	1.5	4	2.5	1.5	0.5	4	0.3125	3	NA	NA	all	transfer	23	CH	Ja	1	Nein	VPN	w	Psychologie
1_1_2	2	1	1	12	own	2.99	group	0	1	0	0.5	1.2	1.7	1	1	0	0	0	universal	1.7	18.214	indi	self	1	1	3	4	3.5	1	3	2.0625	3	NA	NA	all	reputation	21	CH	Ja	4	Nein	Geld	w	Sonstiges
1_1_3	3	1	1	12	own	16.35	universal	0	0	1	0.5	1.2	1.7	2	0	0	1	4	group	5.7	7.815	indi	self	0.75	0.5	3	2.5	3.5	0.5	3	1.5	3	NA	NA	selfish	selfish	25	China	Ja	mehr	Nein	Geld	w	Wirtschaft
1_2_4	4	1	2	12	own	5.46	universal	0	0	1	0.5	1.2	1.7	6	1	0	1	3	universal	4.7	37.482	pros	pros	2	1	3	1.5	1	3.5	3.5	0.125	2	NA	NA	all	transfer	26	CH	Ja	2	Nein	VPN	w	Psychologie
1_2_5	5	1	2	12	own	4.63	group	0	1	0	0.5	1.2	1.7	4	1	0	1	3	universal	4.7	31.954	pros	pros	1.5	1.25	2	3	3	2	3.5	1.375	1	NA	NA	group	transfer	19	CH	Ja	2	Nein	Wissenschaft	w	Biologie
1_2_6	6	1	2	12	own	2.38	universal	0	0	1	0.5	1.2	1.7	5	1	0	1	3	group	4.7	7.815	indi	self	0.25	0	4	2	4	3	2	1.8125	4	NA	NA	selfish	reputation	21	Deutschland und CH	Ja	1	Nein	Geld	w	Sonstiges
1_1_1	1	1	1	13	own	4.28	universal	0	0	1	0.5	0.9	1.4	2	1	0	0	0	group	1.4	36.444	pros	pros	0.75	1.5	4	2.5	1.5	0.5	4	0.3125	3	NA	NA	all	transfer	23	CH	Ja	1	Nein	VPN	w	Psychologie
1_1_2	2	1	1	13	own	3.73	group	0	1	0	0.5	0.9	1.4	3	0	0	1	4	keep	5.4	18.214	indi	self	1	1	3	4	3.5	1	3	2.0625	3	NA	NA	all	reputation	21	CH	Ja	4	Nein	Geld	w	Sonstiges
1_1_3	3	1	1	13	own	4	keep	1	0	0	0.5	0.9	2.4	1	0	0	0	1	universal	3.4	7.815	indi	self	0.75	0.5	3	2.5	3.5	0.5	3	1.5	3	NA	NA	selfish	selfish	25	China	Ja	mehr	Nein	Geld	w	Wirtschaft
1_2_4	4	1	2	13	own	7.71	universal	0	0	1	0.5	0.9	1.4	5	1	0	1	3	group	4.4	37.482	pros	pros	2	1	3	1.5	1	3.5	3.5	0.125	2	NA	NA	all	transfer	26	CH	Ja	2	Nein	VPN	w	Psychologie
1_2_5	5	1	2	13	own	3.27	group	0	1	0	0.5	0.9	1.4	6	1	0	1	3	universal	4.4	31.954	pros	pros	1.5	1.25	2	3	3	2	3.5	1.375	1	NA	NA	group	transfer	19	CH	Ja	2	Nein	Wissenschaft	w	Biologie
1_2_6	6	1	2	13	own	2.21	universal	0	0	1	0.5	0.9	1.4	4	1	0	1	3	universal	4.4	7.815	indi	self	0.25	0	4	2	4	3	2	1.8125	4	NA	NA	selfish	reputation	21	Deutschland und CH	Ja	1	Nein	Geld	w	Sonstiges
1_1_1	1	1	1	14	own	3.09	universal	0	0	1	0.5	0.9	1.4	2	1	0	0	0	group	1.4	36.444	pros	pros	0.75	1.5	4	2.5	1.5	0.5	4	0.3125	3	NA	NA	all	transfer	23	CH	Ja	1	Nein	VPN	w	Psychologie
1_1_2	2	1	1	14	own	6.21	group	0	1	0	0.5	0.9	1.4	3	0	0	1	4	keep	5.4	18.214	indi	self	1	1	3	4	3.5	1	3	2.0625	3	NA	NA	all	reputation	21	CH	Ja	4	Nein	Geld	w	Sonstiges
1_1_3	3	1	1	14	own	11.23	keep	1	0	0	0.5	0.9	2.4	1	0	0	0	1	universal	3.4	7.815	indi	self	0.75	0.5	3	2.5	3.5	0.5	3	1.5	3	NA	NA	selfish	selfish	25	China	Ja	mehr	Nein	Geld	w	Wirtschaft
1_2_4	4	1	2	14	own	4.8	universal	0	0	1	0.5	0.9	1.4	5	1	0	1	3	group	4.4	37.482	pros	pros	2	1	3	1.5	1	3.5	3.5	0.125	2	NA	NA	all	transfer	26	CH	Ja	2	Nein	VPN	w	Psychologie
1_2_5	5	1	2	14	own	4.74	group	0	1	0	0.5	0.9	1.4	6	1	0	1	3	universal	4.4	31.954	pros	pros	1.5	1.25	2	3	3	2	3.5	1.375	1	NA	NA	group	transfer	19	CH	Ja	2	Nein	Wissenschaft	w	Biologie
1_2_6	6	1	2	14	own	4.34	universal	0	0	1	0.5	0.9	1.4	4	1	0	1	3	universal	4.4	7.815	indi	self	0.25	0	4	2	4	3	2	1.8125	4	NA	NA	selfish	reputation	21	Deutschland und CH	Ja	1	Nein	Geld	w	Sonstiges
1_1_1	1	1	1	15	own	3.17	universal	0	0	1	0	1.5	1.5	3	1	0	1	3	universal	4.5	36.444	pros	pros	0.75	1.5	4	2.5	1.5	0.5	4	0.3125	3	NA	NA	all	transfer	23	CH	Ja	1	Nein	VPN	w	Psychologie
1_1_2	2	1	1	15	own	3.78	universal	0	0	1	0	1.5	1.5	1	1	0	0	0	universal	1.5	18.214	indi	self	1	1	3	4	3.5	1	3	2.0625	3	NA	NA	all	reputation	21	CH	Ja	4	Nein	Geld	w	Sonstiges
1_1_3	3	1	1	15	own	5.94	universal	0	0	1	0	1.5	1.5	2	0	0	1	4	universal	5.5	7.815	indi	self	0.75	0.5	3	2.5	3.5	0.5	3	1.5	3	NA	NA	selfish	selfish	25	China	Ja	mehr	Nein	Geld	w	Wirtschaft
1_2_4	4	1	2	15	own	8.14	universal	0	0	1	0	1.5	1.5	6	1	0	0	0	universal	1.5	37.482	pros	pros	2	1	3	1.5	1	3.5	3.5	0.125	2	NA	NA	all	transfer	26	CH	Ja	2	Nein	VPN	w	Psychologie
1_2_5	5	1	2	15	own	11.28	keep	1	0	0	0	1.5	2.5	4	0	0	1	4	universal	6.5	31.954	pros	pros	1.5	1.25	2	3	3	2	3.5	1.375	1	NA	NA	group	transfer	19	CH	Ja	2	Nein	Wissenschaft	w	Biologie
1_2_6	6	1	2	15	own	1.94	universal	0	0	1	0	1.5	1.5	5	1	0	1	3	keep	4.5	7.815	indi	self	0.25	0	4	2	4	3	2	1.8125	4	NA	NA	selfish	reputation	21	Deutschland und CH	Ja	1	Nein	Geld	w	Sonstiges
1_1_1	1	1	1	16	own	7.14	universal	0	0	1	1	1.2	2.2	3	1	0	1	3	group	5.2	36.444	pros	pros	0.75	1.5	4	2.5	1.5	0.5	4	0.3125	3	NA	NA	all	transfer	23	CH	Ja	1	Nein	VPN	w	Psychologie
1_1_2	2	1	1	16	own	3.08	group	0	1	0	1	1.2	2.2	1	1	0	0	0	universal	2.2	18.214	indi	self	1	1	3	4	3.5	1	3	2.0625	3	NA	NA	all	reputation	21	CH	Ja	4	Nein	Geld	w	Sonstiges
1_1_3	3	1	1	16	own	10.2	group	0	1	0	1	1.2	2.2	2	0	0	1	4	group	6.2	7.815	indi	self	0.75	0.5	3	2.5	3.5	0.5	3	1.5	3	NA	NA	selfish	selfish	25	China	Ja	mehr	Nein	Geld	w	Wirtschaft
1_2_4	4	1	2	16	own	3.33	universal	0	0	1	0	1.2	1.2	6	1	0	0	0	universal	1.2	37.482	pros	pros	2	1	3	1.5	1	3.5	3.5	0.125	2	NA	NA	all	transfer	26	CH	Ja	2	Nein	VPN	w	Psychologie
1_2_5	5	1	2	16	own	6.53	universal	0	0	1	0	1.2	1.2	4	0	0	1	4	universal	5.2	31.954	pros	pros	1.5	1.25	2	3	3	2	3.5	1.375	1	NA	NA	group	transfer	19	CH	Ja	2	Nein	Wissenschaft	w	Biologie
1_2_6	6	1	2	16	own	2.2	universal	0	0	1	0	1.2	1.2	5	1	0	1	3	universal	4.2	7.815	indi	self	0.25	0	4	2	4	3	2	1.8125	4	NA	NA	selfish	reputation	21	Deutschland und CH	Ja	1	Nein	Geld	w	Sonstiges
1_1_1	1	1	1	17	own	6.8	universal	0	0	1	1	0.9	1.9	2	1	0	0	0	group	1.9	36.444	pros	pros	0.75	1.5	4	2.5	1.5	0.5	4	0.3125	3	NA	NA	all	transfer	23	CH	Ja	1	Nein	VPN	w	Psychologie
1_1_2	2	1	1	17	own	3.24	group	0	1	0	1	0.9	1.9	3	1	0	1	3	group	4.9	18.214	indi	self	1	1	3	4	3.5	1	3	2.0625	3	NA	NA	all	reputation	21	CH	Ja	4	Nein	Geld	w	Sonstiges
1_1_3	3	1	1	17	own	5.57	group	0	1	0	1	0.9	1.9	1	0	0	1	4	universal	5.9	7.815	indi	self	0.75	0.5	3	2.5	3.5	0.5	3	1.5	3	NA	NA	selfish	selfish	25	China	Ja	mehr	Nein	Geld	w	Wirtschaft
1_2_4	4	1	2	17	own	11.63	universal	0	0	1	0	0.9	0.9	5	1	0	1	3	keep	3.9	37.482	pros	pros	2	1	3	1.5	1	3.5	3.5	0.125	2	NA	NA	all	transfer	26	CH	Ja	2	Nein	VPN	w	Psychologie
1_2_5	5	1	2	17	own	2.97	keep	1	0	0	0	0.9	1.9	6	0	0	1	4	universal	5.9	31.954	pros	pros	1.5	1.25	2	3	3	2	3.5	1.375	1	NA	NA	group	transfer	19	CH	Ja	2	Nein	Wissenschaft	w	Biologie
1_2_6	6	1	2	17	own	2.04	universal	0	0	1	0	0.9	0.9	4	1	0	0	0	universal	0.9	7.815	indi	self	0.25	0	4	2	4	3	2	1.8125	4	NA	NA	selfish	reputation	21	Deutschland und CH	Ja	1	Nein	Geld	w	Sonstiges
1_1_1	1	1	1	18	own	5.48	universal	0	0	1	0.5	0.9	1.4	3	0	0	1	4	group	5.4	36.444	pros	pros	0.75	1.5	4	2.5	1.5	0.5	4	0.3125	3	NA	NA	all	transfer	23	CH	Ja	1	Nein	VPN	w	Psychologie
1_1_2	2	1	1	18	own	6.49	universal	0	0	1	0.5	0.9	1.4	1	1	0	0	0	universal	1.4	18.214	indi	self	1	1	3	4	3.5	1	3	2.0625	3	NA	NA	all	reputation	21	CH	Ja	4	Nein	Geld	w	Sonstiges
1_1_3	3	1	1	18	own	15.94	group	0	1	0	0.5	0.9	1.4	2	0	0	0	1	universal	2.4	7.815	indi	self	0.75	0.5	3	2.5	3.5	0.5	3	1.5	3	NA	NA	selfish	selfish	25	China	Ja	mehr	Nein	Geld	w	Wirtschaft
1_2_4	4	1	2	18	own	2.68	group	0	1	0	0.5	0.9	1.4	6	1	0	0	0	universal	1.4	37.482	pros	pros	2	1	3	1.5	1	3.5	3.5	0.125	2	NA	NA	all	transfer	26	CH	Ja	2	Nein	VPN	w	Psychologie
1_2_5	5	1	2	18	own	3.55	keep	1	0	0	0.5	0.9	2.4	4	0	0	1	4	group	6.4	31.954	pros	pros	1.5	1.25	2	3	3	2	3.5	1.375	1	NA	NA	group	transfer	19	CH	Ja	2	Nein	Wissenschaft	w	Biologie
1_2_6	6	1	2	18	own	2.13	universal	0	0	1	0.5	0.9	1.4	5	1	0	1	3	keep	4.4	7.815	indi	self	0.25	0	4	2	4	3	2	1.8125	4	NA	NA	selfish	reputation	21	Deutschland und CH	Ja	1	Nein	Geld	w	Sonstiges
1_1_1	1	1	1	19	own	2.59	universal	0	0	1	0.5	0.6	1.1	3	0	0	1	4	keep	5.1	36.444	pros	pros	0.75	1.5	4	2.5	1.5	0.5	4	0.3125	3	NA	NA	all	transfer	23	CH	Ja	1	Nein	VPN	w	Psychologie
1_1_2	2	1	1	19	own	4.22	group	0	1	0	0.5	0.6	1.1	1	1	0	0	0	universal	1.1	18.214	indi	self	1	1	3	4	3.5	1	3	2.0625	3	NA	NA	all	reputation	21	CH	Ja	4	Nein	Geld	w	Sonstiges
1_1_3	3	1	1	19	own	3.45	keep	1	0	0	0.5	0.6	2.1	2	0	0	0	1	group	3.1	7.815	indi	self	0.75	0.5	3	2.5	3.5	0.5	3	1.5	3	NA	NA	selfish	selfish	25	China	Ja	mehr	Nein	Geld	w	Wirtschaft
1_2_4	4	1	2	19	own	4.29	group	0	1	0	0.5	0.6	1.1	6	1	0	0	0	universal	1.1	37.482	pros	pros	2	1	3	1.5	1	3.5	3.5	0.125	2	NA	NA	all	transfer	26	CH	Ja	2	Nein	VPN	w	Psychologie
1_2_5	5	1	2	19	own	8.32	keep	1	0	0	0.5	0.6	2.1	4	0	0	1	4	group	6.1	31.954	pros	pros	1.5	1.25	2	3	3	2	3.5	1.375	1	NA	NA	group	transfer	19	CH	Ja	2	Nein	Wissenschaft	w	Biologie
1_2_6	6	1	2	19	own	2.69	universal	0	0	1	0.5	0.6	1.1	5	1	0	1	3	keep	4.1	7.815	indi	self	0.25	0	4	2	4	3	2	1.8125	4	NA	NA	selfish	reputation	21	Deutschland und CH	Ja	1	Nein	Geld	w	Sonstiges
1_1_1	1	1	1	20	own	3.23	group	0	1	0	0.5	0.6	1.1	2	1	0	0	0	universal	1.1	36.444	pros	pros	0.75	1.5	4	2.5	1.5	0.5	4	0.3125	3	NA	NA	all	transfer	23	CH	Ja	1	Nein	VPN	w	Psychologie
1_1_2	2	1	1	20	own	4.65	universal	0	0	1	0.5	0.6	1.1	3	1	0	1	3	keep	4.1	18.214	indi	self	1	1	3	4	3.5	1	3	2.0625	3	NA	NA	all	reputation	21	CH	Ja	4	Nein	Geld	w	Sonstiges
1_1_3	3	1	1	20	own	2.64	keep	1	0	0	0.5	0.6	2.1	1	0	0	1	4	group	6.1	7.815	indi	self	0.75	0.5	3	2.5	3.5	0.5	3	1.5	3	NA	NA	selfish	selfish	25	China	Ja	mehr	Nein	Geld	w	Wirtschaft
1_2_4	4	1	2	20	own	3.49	group	0	1	0	0.5	0.6	1.1	5	0	0	1	4	keep	5.1	37.482	pros	pros	2	1	3	1.5	1	3.5	3.5	0.125	2	NA	NA	all	transfer	26	CH	Ja	2	Nein	VPN	w	Psychologie
1_2_5	5	1	2	20	own	1.84	keep	1	0	0	0.5	0.6	2.1	6	0	0	0	1	universal	3.1	31.954	pros	pros	1.5	1.25	2	3	3	2	3.5	1.375	1	NA	NA	group	transfer	19	CH	Ja	2	Nein	Wissenschaft	w	Biologie
1_2_6	6	1	2	20	own	2.77	universal	0	0	1	0.5	0.6	1.1	4	1	0	0	0	group	1.1	7.815	indi	self	0.25	0	4	2	4	3	2	1.8125	4	NA	NA	selfish	reputation	21	Deutschland und CH	Ja	1	Nein	Geld	w	Sonstiges
2_1_1	1	2	1	1	endo	16.39	universal	0	0	1	0.5	0.9	1.4	3	1	0	0	0	group	1.4	23.671	pros	pros	0	0.75	2	1.5	3.5	3	1	1.625	3	selfish	cooperation	all	nottransfer	65	CH	Ja	3	Nein	Geld	m	ich studiere nicht
2_1_2	2	2	1	1	endo	5.81	keep	1	0	0	0.5	0.9	2.4	1	0	0	0	1	universal	3.4	-7.815	indi	self	0.75	0.5	2	1.5	2	2.5	3	2.9375	2	group	cooperation	selfish	othergroup	34	Tuerkei	Ja	mehr	Nein	Geld	m	Mathematik
2_1_3	3	2	1	1	endo	61.39	group	0	1	0	0.5	0.9	1.4	2	0	0	2	7	keep	8.4	38.387	pros	pros	1	0.75	2	3	2	2	3	1.875	3	selfish	cooperation	nothing	nottransfer	65	CH	Ja	5	Nein	Wissenschaft	w	Sonstiges
2_2_4	4	2	2	1	endo	8.57	universal	0	0	1	0	0.9	0.9	3	1	1	NA	0	group	0.9	53.366	pros	pros	2.25	1.75	1.5	4	1	4	4	1.0625	2	membership	public	all	universalpool	36	CH	Ja	0	Nein	VPN	m	Psychologie
2_2_5	5	2	2	1	endo	12.08	keep	1	0	0	0	0.9	1.9	1	0	1	0	1	universal	2.9	7.815	indi	self	0.25	1	3	1	1.5	0.5	2	2.25	2	public	cooperation	selfish	selfish	52	CH	Nein	2	Nein	Wissenschaft	m	ich studiere nicht
2_2_6	6	2	2	1	endo	10.73	universal	0	0	1	0	0.9	0.9	5	0	0	NA	1	keep	1.9	40.073	pros	pros	1	0	1	2.5	1	2.5	2.5	1.375	2	cooperation	public	all	transfer	39	CH	Ja	2	Nein	Wissenschaft	m	ich studiere nicht
2_1_1	1	2	1	2	endo	8.71	group	0	1	0	0.5	0.6	1.1	4	1	1	NA	0	universal	1.1	23.671	pros	pros	0	0.75	2	1.5	3.5	3	1	1.625	3	selfish	cooperation	all	nottransfer	65	CH	Ja	3	Nein	Geld	m	ich studiere nicht
2_1_2	2	2	1	2	endo	5.82	keep	1	0	0	0.5	0.6	2.1	5	0	1	NA	1	keep	3.1	-7.815	indi	self	0.75	0.5	2	1.5	2	2.5	3	2.9375	2	group	cooperation	selfish	othergroup	34	Tuerkei	Ja	mehr	Nein	Geld	m	Mathematik
2_1_3	3	2	1	2	endo	11.52	keep	1	0	0	0.5	0.6	2.1	6	0	1	1	4	universal	6.1	38.387	pros	pros	1	0.75	2	3	2	2	3	1.875	3	selfish	cooperation	nothing	nottransfer	65	CH	Ja	5	Nein	Wissenschaft	w	Sonstiges
2_2_4	4	2	2	2	endo	8.22	universal	0	0	1	0	0.6	0.6	3	1	1	1	3	keep	3.6	53.366	pros	pros	2.25	1.75	1.5	4	1	4	4	1.0625	2	membership	public	all	universalpool	36	CH	Ja	0	Nein	VPN	m	Psychologie
2_2_5	5	2	2	2	endo	4.17	keep	1	0	0	0	0.6	1.6	4	0	0	0	1	universal	2.6	7.815	indi	self	0.25	1	3	1	1.5	0.5	2	2.25	2	public	cooperation	selfish	selfish	52	CH	Nein	2	Nein	Wissenschaft	m	ich studiere nicht
2_2_6	6	2	2	2	endo	8.58	universal	0	0	1	0	0.6	0.6	5	0	0	0	1	keep	1.6	40.073	pros	pros	1	0	1	2.5	1	2.5	2.5	1.375	2	cooperation	public	all	transfer	39	CH	Ja	2	Nein	Wissenschaft	m	ich studiere nicht
2_1_1	1	2	1	3	endo	5.86	keep	1	0	0	0	0.9	1.9	6	1	1	1	3	universal	4.9	23.671	pros	pros	0	0.75	2	1.5	3.5	3	1	1.625	3	selfish	cooperation	all	nottransfer	65	CH	Ja	3	Nein	Geld	m	ich studiere nicht
2_1_2	2	2	1	3	endo	4.39	keep	1	0	0	0	0.9	1.9	3	0	0	1	4	universal	5.9	-7.815	indi	self	0.75	0.5	2	1.5	2	2.5	3	2.9375	2	group	cooperation	selfish	othergroup	34	Tuerkei	Ja	mehr	Nein	Geld	m	Mathematik
2_1_3	3	2	1	3	endo	16.68	universal	0	0	1	0	0.9	0.9	1	0	0	0	1	keep	1.9	38.387	pros	pros	1	0.75	2	3	2	2	3	1.875	3	selfish	cooperation	nothing	nottransfer	65	CH	Ja	5	Nein	Wissenschaft	w	Sonstiges
2_2_4	4	2	2	3	endo	2.74	universal	0	0	1	0	0.9	0.9	2	1	1	NA	0	keep	0.9	53.366	pros	pros	2.25	1.75	1.5	4	1	4	4	1.0625	2	membership	public	all	universalpool	36	CH	Ja	0	Nein	VPN	m	Psychologie
2_2_5	5	2	2	3	endo	3.63	keep	1	0	0	0	0.9	1.9	3	0	1	NA	1	universal	2.9	7.815	indi	self	0.25	1	3	1	1.5	0.5	2	2.25	2	public	cooperation	selfish	selfish	52	CH	Nein	2	Nein	Wissenschaft	m	ich studiere nicht
2_2_6	6	2	2	3	endo	6.14	universal	0	0	1	0	0.9	0.9	1	1	1	1	3	keep	3.9	40.073	pros	pros	1	0	1	2.5	1	2.5	2.5	1.375	2	cooperation	public	all	transfer	39	CH	Ja	2	Nein	Wissenschaft	m	ich studiere nicht
2_1_1	1	2	1	4	endo	7.04	group	0	1	0	1	0.6	1.6	2	0	0	NA	1	keep	2.6	23.671	pros	pros	0	0.75	2	1.5	3.5	3	1	1.625	3	selfish	cooperation	all	nottransfer	65	CH	Ja	3	Nein	Geld	m	ich studiere nicht
2_1_2	2	2	1	4	endo	7.23	keep	1	0	0	1	0.6	2.6	6	1	1	0	0	universal	2.6	-7.815	indi	self	0.75	0.5	2	1.5	2	2.5	3	2.9375	2	group	cooperation	selfish	othergroup	34	Tuerkei	Ja	mehr	Nein	Geld	m	Mathematik
2_1_3	3	2	1	4	endo	16.67	group	0	1	0	1	0.6	1.6	4	1	1	NA	0	universal	1.6	38.387	pros	pros	1	0.75	2	3	2	2	3	1.875	3	selfish	cooperation	nothing	nottransfer	65	CH	Ja	5	Nein	Wissenschaft	w	Sonstiges
2_2_4	4	2	2	4	endo	4.47	universal	0	0	1	0	0.6	0.6	5	1	0	2	6	keep	6.6	53.366	pros	pros	2.25	1.75	1.5	4	1	4	4	1.0625	2	membership	public	all	universalpool	36	CH	Ja	0	Nein	VPN	m	Psychologie
2_2_5	5	2	2	4	endo	2.98	keep	1	0	0	0	0.6	1.6	6	0	0	1	4	universal	5.6	7.815	indi	self	0.25	1	3	1	1.5	0.5	2	2.25	2	public	cooperation	selfish	selfish	52	CH	Nein	2	Nein	Wissenschaft	m	ich studiere nicht
2_2_6	6	2	2	4	endo	3.23	universal	0	0	1	0	0.6	0.6	4	1	0	1	3	universal	3.6	40.073	pros	pros	1	0	1	2.5	1	2.5	2.5	1.375	2	cooperation	public	all	transfer	39	CH	Ja	2	Nein	Wissenschaft	m	ich studiere nicht
2_1_1	1	2	1	5	endo	9.94	universal	0	0	1	0	0.9	0.9	2	0	0	0	1	keep	1.9	23.671	pros	pros	0	0.75	2	1.5	3.5	3	1	1.625	3	selfish	cooperation	all	nottransfer	65	CH	Ja	3	Nein	Geld	m	ich studiere nicht
2_1_2	2	2	1	5	endo	3.11	keep	1	0	0	0	0.9	1.9	3	0	0	0	1	keep	2.9	-7.815	indi	self	0.75	0.5	2	1.5	2	2.5	3	2.9375	2	group	cooperation	selfish	othergroup	34	Tuerkei	Ja	mehr	Nein	Geld	m	Mathematik
2_1_3	3	2	1	5	endo	7.13	keep	1	0	0	0	0.9	1.9	1	0	0	0	1	universal	2.9	38.387	pros	pros	1	0.75	2	3	2	2	3	1.875	3	selfish	cooperation	nothing	nottransfer	65	CH	Ja	5	Nein	Wissenschaft	w	Sonstiges
2_2_4	4	2	2	5	endo	5.15	universal	0	0	1	0	0.9	0.9	5	1	0	1	3	keep	3.9	53.366	pros	pros	2.25	1.75	1.5	4	1	4	4	1.0625	2	membership	public	all	universalpool	36	CH	Ja	0	Nein	VPN	m	Psychologie
2_2_5	5	2	2	5	endo	2.78	keep	1	0	0	0	0.9	1.9	6	0	0	1	4	universal	5.9	7.815	indi	self	0.25	1	3	1	1.5	0.5	2	2.25	2	public	cooperation	selfish	selfish	52	CH	Nein	2	Nein	Wissenschaft	m	ich studiere nicht
2_2_6	6	2	2	5	endo	3.46	universal	0	0	1	0	0.9	0.9	4	1	0	0	0	universal	0.9	40.073	pros	pros	1	0	1	2.5	1	2.5	2.5	1.375	2	cooperation	public	all	transfer	39	CH	Ja	2	Nein	Wissenschaft	m	ich studiere nicht
2_1_1	1	2	1	6	endo	12.97	group	0	1	0	0.5	0.9	1.4	2	0	0	0	1	keep	2.4	23.671	pros	pros	0	0.75	2	1.5	3.5	3	1	1.625	3	selfish	cooperation	all	nottransfer	65	CH	Ja	3	Nein	Geld	m	ich studiere nicht
2_1_2	2	2	1	6	endo	3.8	keep	1	0	0	0.5	0.9	2.4	3	0	0	0	1	universal	3.4	-7.815	indi	self	0.75	0.5	2	1.5	2	2.5	3	2.9375	2	group	cooperation	selfish	othergroup	34	Tuerkei	Ja	mehr	Nein	Geld	m	Mathematik
2_1_3	3	2	1	6	endo	16.76	universal	0	0	1	0.5	0.9	1.4	4	1	1	0	0	universal	1.4	38.387	pros	pros	1	0.75	2	3	2	2	3	1.875	3	selfish	cooperation	nothing	nottransfer	65	CH	Ja	5	Nein	Wissenschaft	w	Sonstiges
2_2_4	4	2	2	6	endo	2.82	universal	0	0	1	0	0.9	0.9	5	1	0	1	3	keep	3.9	53.366	pros	pros	2.25	1.75	1.5	4	1	4	4	1.0625	2	membership	public	all	universalpool	36	CH	Ja	0	Nein	VPN	m	Psychologie
2_2_5	5	2	2	6	endo	3.39	keep	1	0	0	0	0.9	1.9	1	0	1	1	4	group	5.9	7.815	indi	self	0.25	1	3	1	1.5	0.5	2	2.25	2	public	cooperation	selfish	selfish	52	CH	Nein	2	Nein	Wissenschaft	m	ich studiere nicht
2_2_6	6	2	2	6	endo	4.96	universal	0	0	1	0	0.9	0.9	2	0	1	NA	1	keep	1.9	40.073	pros	pros	1	0	1	2.5	1	2.5	2.5	1.375	2	cooperation	public	all	transfer	39	CH	Ja	2	Nein	Wissenschaft	m	ich studiere nicht
2_1_1	1	2	1	7	endo	8.97	group	0	1	0	0.5	0.6	1.1	4	1	1	0	0	universal	1.1	23.671	pros	pros	0	0.75	2	1.5	3.5	3	1	1.625	3	selfish	cooperation	all	nottransfer	65	CH	Ja	3	Nein	Geld	m	ich studiere nicht
2_1_2	2	2	1	7	endo	3.64	keep	1	0	0	0.5	0.6	2.1	5	0	1	0	1	keep	3.1	-7.815	indi	self	0.75	0.5	2	1.5	2	2.5	3	2.9375	2	group	cooperation	selfish	othergroup	34	Tuerkei	Ja	mehr	Nein	Geld	m	Mathematik
2_1_3	3	2	1	7	endo	5.2	keep	1	0	0	0.5	0.6	2.1	1	0	0	NA	1	group	3.1	38.387	pros	pros	1	0.75	2	3	2	2	3	1.875	3	selfish	cooperation	nothing	nottransfer	65	CH	Ja	5	Nein	Wissenschaft	w	Sonstiges
2_2_4	4	2	2	7	endo	5.48	universal	0	0	1	0	0.6	0.6	6	1	0	2	6	universal	6.6	53.366	pros	pros	2.25	1.75	1.5	4	1	4	4	1.0625	2	membership	public	all	universalpool	36	CH	Ja	0	Nein	VPN	m	Psychologie
2_2_5	5	2	2	7	endo	3.12	keep	1	0	0	0	0.6	1.6	2	0	1	0	1	keep	2.6	7.815	indi	self	0.25	1	3	1	1.5	0.5	2	2.25	2	public	cooperation	selfish	selfish	52	CH	Nein	2	Nein	Wissenschaft	m	ich studiere nicht
2_2_6	6	2	2	7	endo	3.61	universal	0	0	1	0	0.6	0.6	4	1	0	1	3	universal	3.6	40.073	pros	pros	1	0	1	2.5	1	2.5	2.5	1.375	2	cooperation	public	all	transfer	39	CH	Ja	2	Nein	Wissenschaft	m	ich studiere nicht
2_1_1	1	2	1	8	endo	4.28	universal	0	0	1	0.5	0.9	1.4	5	0	1	0	1	keep	2.4	23.671	pros	pros	0	0.75	2	1.5	3.5	3	1	1.625	3	selfish	cooperation	all	nottransfer	65	CH	Ja	3	Nein	Geld	m	ich studiere nicht
2_1_2	2	2	1	8	endo	4.77	keep	1	0	0	0.5	0.9	2.4	6	1	1	0	0	universal	2.4	-7.815	indi	self	0.75	0.5	2	1.5	2	2.5	3	2.9375	2	group	cooperation	selfish	othergroup	34	Tuerkei	Ja	mehr	Nein	Geld	m	Mathematik
2_1_3	3	2	1	8	endo	9.7	group	0	1	0	0.5	0.9	1.4	2	0	0	1	4	keep	5.4	38.387	pros	pros	1	0.75	2	3	2	2	3	1.875	3	selfish	cooperation	nothing	nottransfer	65	CH	Ja	5	Nein	Wissenschaft	w	Sonstiges
2_2_4	4	2	2	8	endo	2.47	universal	0	0	1	0	0.9	0.9	3	1	1	1	3	group	3.9	53.366	pros	pros	2.25	1.75	1.5	4	1	4	4	1.0625	2	membership	public	all	universalpool	36	CH	Ja	0	Nein	VPN	m	Psychologie
2_2_5	5	2	2	8	endo	3.82	keep	1	0	0	0	0.9	1.9	1	0	1	0	1	universal	2.9	7.815	indi	self	0.25	1	3	1	1.5	0.5	2	2.25	2	public	cooperation	selfish	selfish	52	CH	Nein	2	Nein	Wissenschaft	m	ich studiere nicht
2_2_6	6	2	2	8	endo	3.08	universal	0	0	1	0	0.9	0.9	4	1	0	1	3	universal	3.9	40.073	pros	pros	1	0	1	2.5	1	2.5	2.5	1.375	2	cooperation	public	all	transfer	39	CH	Ja	2	Nein	Wissenschaft	m	ich studiere nicht
2_1_1	1	2	1	9	endo	4.72	universal	0	0	1	0	1.2	1.2	3	0	0	0	1	universal	2.2	23.671	pros	pros	0	0.75	2	1.5	3.5	3	1	1.625	3	selfish	cooperation	all	nottransfer	65	CH	Ja	3	Nein	Geld	m	ich studiere nicht
2_1_2	2	2	1	9	endo	11.56	keep	1	0	0	0	1.2	2.2	1	0	0	1	4	universal	6.2	-7.815	indi	self	0.75	0.5	2	1.5	2	2.5	3	2.9375	2	group	cooperation	selfish	othergroup	34	Tuerkei	Ja	mehr	Nein	Geld	m	Mathematik
2_1_3	3	2	1	9	endo	6.54	universal	0	0	1	0	1.2	1.2	6	1	1	0	0	universal	1.2	38.387	pros	pros	1	0.75	2	3	2	2	3	1.875	3	selfish	cooperation	nothing	nottransfer	65	CH	Ja	5	Nein	Wissenschaft	w	Sonstiges
2_2_4	4	2	2	9	endo	4.64	universal	0	0	1	0	1.2	1.2	2	1	1	1	3	keep	4.2	53.366	pros	pros	2.25	1.75	1.5	4	1	4	4	1.0625	2	membership	public	all	universalpool	36	CH	Ja	0	Nein	VPN	m	Psychologie
2_2_5	5	2	2	9	endo	7.81	keep	1	0	0	0	1.2	2.2	3	0	1	NA	1	universal	3.2	7.815	indi	self	0.25	1	3	1	1.5	0.5	2	2.25	2	public	cooperation	selfish	selfish	52	CH	Nein	2	Nein	Wissenschaft	m	ich studiere nicht
2_2_6	6	2	2	9	endo	2.54	universal	0	0	1	0	1.2	1.2	4	1	0	1	3	universal	4.2	40.073	pros	pros	1	0	1	2.5	1	2.5	2.5	1.375	2	cooperation	public	all	transfer	39	CH	Ja	2	Nein	Wissenschaft	m	ich studiere nicht
2_1_1	1	2	1	10	endo	8.98	universal	0	0	1	0	0.9	0.9	5	0	1	0	1	keep	1.9	23.671	pros	pros	0	0.75	2	1.5	3.5	3	1	1.625	3	selfish	cooperation	all	nottransfer	65	CH	Ja	3	Nein	Geld	m	ich studiere nicht
2_1_2	2	2	1	10	endo	3.01	keep	1	0	0	0	0.9	1.9	1	0	0	0	1	universal	2.9	-7.815	indi	self	0.75	0.5	2	1.5	2	2.5	3	2.9375	2	group	cooperation	selfish	othergroup	34	Tuerkei	Ja	mehr	Nein	Geld	m	Mathematik
2_1_3	3	2	1	10	endo	6.13	keep	1	0	0	0	0.9	1.9	2	0	0	0	1	keep	2.9	38.387	pros	pros	1	0.75	2	3	2	2	3	1.875	3	selfish	cooperation	nothing	nottransfer	65	CH	Ja	5	Nein	Wissenschaft	w	Sonstiges
2_2_4	4	2	2	10	endo	2.86	universal	0	0	1	0	0.9	0.9	6	1	0	1	3	universal	3.9	53.366	pros	pros	2.25	1.75	1.5	4	1	4	4	1.0625	2	membership	public	all	universalpool	36	CH	Ja	0	Nein	VPN	m	Psychologie
2_2_5	5	2	2	10	endo	4.16	keep	1	0	0	0	0.9	1.9	3	0	1	0	1	keep	2.9	7.815	indi	self	0.25	1	3	1	1.5	0.5	2	2.25	2	public	cooperation	selfish	selfish	52	CH	Nein	2	Nein	Wissenschaft	m	ich studiere nicht
2_2_6	6	2	2	10	endo	2.45	universal	0	0	1	0	0.9	0.9	4	1	0	1	3	universal	3.9	40.073	pros	pros	1	0	1	2.5	1	2.5	2.5	1.375	2	cooperation	public	all	transfer	39	CH	Ja	2	Nein	Wissenschaft	m	ich studiere nicht
2_1_1	1	2	1	11	endo	11.43	keep	1	0	0	0.5	0.6	2.1	3	0	0	0	1	group	3.1	23.671	pros	pros	0	0.75	2	1.5	3.5	3	1	1.625	3	selfish	cooperation	all	nottransfer	65	CH	Ja	3	Nein	Geld	m	ich studiere nicht
2_1_2	2	2	1	11	endo	2.07	keep	1	0	0	0.5	0.6	2.1	1	0	0	0	1	keep	3.1	-7.815	indi	self	0.75	0.5	2	1.5	2	2.5	3	2.9375	2	group	cooperation	selfish	othergroup	34	Tuerkei	Ja	mehr	Nein	Geld	m	Mathematik
2_1_3	3	2	1	11	endo	5.51	group	0	1	0	0.5	0.6	1.1	2	0	0	0	1	keep	2.1	38.387	pros	pros	1	0.75	2	3	2	2	3	1.875	3	selfish	cooperation	nothing	nottransfer	65	CH	Ja	5	Nein	Wissenschaft	w	Sonstiges
2_2_4	4	2	2	11	endo	2.47	universal	0	0	1	0	0.6	0.6	6	1	0	1	3	universal	3.6	53.366	pros	pros	2.25	1.75	1.5	4	1	4	4	1.0625	2	membership	public	all	universalpool	36	CH	Ja	0	Nein	VPN	m	Psychologie
2_2_5	5	2	2	11	endo	2.63	keep	1	0	0	0	0.6	1.6	3	0	1	NA	1	group	2.6	7.815	indi	self	0.25	1	3	1	1.5	0.5	2	2.25	2	public	cooperation	selfish	selfish	52	CH	Nein	2	Nein	Wissenschaft	m	ich studiere nicht
2_2_6	6	2	2	11	endo	2.47	universal	0	0	1	0	0.6	0.6	4	1	0	1	3	universal	3.6	40.073	pros	pros	1	0	1	2.5	1	2.5	2.5	1.375	2	cooperation	public	all	transfer	39	CH	Ja	2	Nein	Wissenschaft	m	ich studiere nicht
2_1_1	1	2	1	12	endo	11.85	keep	1	0	0	0	0.9	1.9	4	0	1	0	1	universal	2.9	23.671	pros	pros	0	0.75	2	1.5	3.5	3	1	1.625	3	selfish	cooperation	all	nottransfer	65	CH	Ja	3	Nein	Geld	m	ich studiere nicht
2_1_2	2	2	1	12	endo	2.02	keep	1	0	0	0	0.9	1.9	3	0	0	NA	1	universal	2.9	-7.815	indi	self	0.75	0.5	2	1.5	2	2.5	3	2.9375	2	group	cooperation	selfish	othergroup	34	Tuerkei	Ja	mehr	Nein	Geld	m	Mathematik
2_1_3	3	2	1	12	endo	3.84	universal	0	0	1	0	0.9	0.9	5	1	1	0	0	keep	0.9	38.387	pros	pros	1	0.75	2	3	2	2	3	1.875	3	selfish	cooperation	nothing	nottransfer	65	CH	Ja	5	Nein	Wissenschaft	w	Sonstiges
2_2_4	4	2	2	12	endo	2.42	universal	0	0	1	0	0.9	0.9	6	1	0	1	3	universal	3.9	53.366	pros	pros	2.25	1.75	1.5	4	1	4	4	1.0625	2	membership	public	all	universalpool	36	CH	Ja	0	Nein	VPN	m	Psychologie
2_2_5	5	2	2	12	endo	2.26	keep	1	0	0	0	0.9	1.9	1	0	1	1	4	keep	5.9	7.815	indi	self	0.25	1	3	1	1.5	0.5	2	2.25	2	public	cooperation	selfish	selfish	52	CH	Nein	2	Nein	Wissenschaft	m	ich studiere nicht
2_2_6	6	2	2	12	endo	2.66	universal	0	0	1	0	0.9	0.9	4	1	0	1	3	universal	3.9	40.073	pros	pros	1	0	1	2.5	1	2.5	2.5	1.375	2	cooperation	public	all	transfer	39	CH	Ja	2	Nein	Wissenschaft	m	ich studiere nicht
2_1_1	1	2	1	13	endo	8.61	keep	1	0	0	0	0.9	1.9	3	0	0	0	1	universal	2.9	23.671	pros	pros	0	0.75	2	1.5	3.5	3	1	1.625	3	selfish	cooperation	all	nottransfer	65	CH	Ja	3	Nein	Geld	m	ich studiere nicht
2_1_2	2	2	1	13	endo	2.56	keep	1	0	0	0	0.9	1.9	5	0	1	0	1	keep	2.9	-7.815	indi	self	0.75	0.5	2	1.5	2	2.5	3	2.9375	2	group	cooperation	selfish	othergroup	34	Tuerkei	Ja	mehr	Nein	Geld	m	Mathematik
2_1_3	3	2	1	13	endo	5.04	universal	0	0	1	0	0.9	0.9	1	0	0	0	1	keep	1.9	38.387	pros	pros	1	0.75	2	3	2	2	3	1.875	3	selfish	cooperation	nothing	nottransfer	65	CH	Ja	5	Nein	Wissenschaft	w	Sonstiges
2_2_4	4	2	2	13	endo	4.59	universal	0	0	1	0	0.9	0.9	6	1	0	1	3	universal	3.9	53.366	pros	pros	2.25	1.75	1.5	4	1	4	4	1.0625	2	membership	public	all	universalpool	36	CH	Ja	0	Nein	VPN	m	Psychologie
2_2_5	5	2	2	13	endo	2.24	keep	1	0	0	0	0.9	1.9	2	0	1	0	1	keep	2.9	7.815	indi	self	0.25	1	3	1	1.5	0.5	2	2.25	2	public	cooperation	selfish	selfish	52	CH	Nein	2	Nein	Wissenschaft	m	ich studiere nicht
2_2_6	6	2	2	13	endo	2.39	universal	0	0	1	0	0.9	0.9	4	1	0	1	3	universal	3.9	40.073	pros	pros	1	0	1	2.5	1	2.5	2.5	1.375	2	cooperation	public	all	transfer	39	CH	Ja	2	Nein	Wissenschaft	m	ich studiere nicht
2_1_1	1	2	1	14	endo	4.15	keep	1	0	0	0	0.6	1.6	4	0	1	0	1	universal	2.6	23.671	pros	pros	0	0.75	2	1.5	3.5	3	1	1.625	3	selfish	cooperation	all	nottransfer	65	CH	Ja	3	Nein	Geld	m	ich studiere nicht
2_1_2	2	2	1	14	endo	2.73	keep	1	0	0	0	0.6	1.6	1	0	0	0	1	keep	2.6	-7.815	indi	self	0.75	0.5	2	1.5	2	2.5	3	2.9375	2	group	cooperation	selfish	othergroup	34	Tuerkei	Ja	mehr	Nein	Geld	m	Mathematik
2_1_3	3	2	1	14	endo	4.28	keep	1	0	0	0	0.6	1.6	5	0	1	NA	1	keep	2.6	38.387	pros	pros	1	0.75	2	3	2	2	3	1.875	3	selfish	cooperation	nothing	nottransfer	65	CH	Ja	5	Nein	Wissenschaft	w	Sonstiges
2_2_4	4	2	2	14	endo	3.46	universal	0	0	1	0	0.6	0.6	6	1	0	1	3	universal	3.6	53.366	pros	pros	2.25	1.75	1.5	4	1	4	4	1.0625	2	membership	public	all	universalpool	36	CH	Ja	0	Nein	VPN	m	Psychologie
2_2_5	5	2	2	14	endo	2.32	keep	1	0	0	0	0.6	1.6	2	0	1	0	1	keep	2.6	7.815	indi	self	0.25	1	3	1	1.5	0.5	2	2.25	2	public	cooperation	selfish	selfish	52	CH	Nein	2	Nein	Wissenschaft	m	ich studiere nicht
2_2_6	6	2	2	14	endo	2.12	universal	0	0	1	0	0.6	0.6	4	1	0	1	3	universal	3.6	40.073	pros	pros	1	0	1	2.5	1	2.5	2.5	1.375	2	cooperation	public	all	transfer	39	CH	Ja	2	Nein	Wissenschaft	m	ich studiere nicht
2_1_1	1	2	1	15	endo	5.51	universal	0	0	1	0.5	0.9	1.4	4	0	1	1	4	universal	5.4	23.671	pros	pros	0	0.75	2	1.5	3.5	3	1	1.625	3	selfish	cooperation	all	nottransfer	65	CH	Ja	3	Nein	Geld	m	ich studiere nicht
2_1_2	2	2	1	15	endo	2.18	keep	1	0	0	0.5	0.9	2.4	3	0	0	NA	1	group	3.4	-7.815	indi	self	0.75	0.5	2	1.5	2	2.5	3	2.9375	2	group	cooperation	selfish	othergroup	34	Tuerkei	Ja	mehr	Nein	Geld	m	Mathematik
2_1_3	3	2	1	15	endo	5.45	group	0	1	0	0.5	0.9	1.4	1	1	0	0	0	universal	1.4	38.387	pros	pros	1	0.75	2	3	2	2	3	1.875	3	selfish	cooperation	nothing	nottransfer	65	CH	Ja	5	Nein	Wissenschaft	w	Sonstiges
2_2_4	4	2	2	15	endo	5.4	universal	0	0	1	0	0.9	0.9	5	1	0	1	3	keep	3.9	53.366	pros	pros	2.25	1.75	1.5	4	1	4	4	1.0625	2	membership	public	all	universalpool	36	CH	Ja	0	Nein	VPN	m	Psychologie
2_2_5	5	2	2	15	endo	2.49	keep	1	0	0	0	0.9	1.9	6	0	0	1	4	universal	5.9	7.815	indi	self	0.25	1	3	1	1.5	0.5	2	2.25	2	public	cooperation	selfish	selfish	52	CH	Nein	2	Nein	Wissenschaft	m	ich studiere nicht
2_2_6	6	2	2	15	endo	8.95	universal	0	0	1	0	0.9	0.9	4	1	0	0	0	universal	0.9	40.073	pros	pros	1	0	1	2.5	1	2.5	2.5	1.375	2	cooperation	public	all	transfer	39	CH	Ja	2	Nein	Wissenschaft	m	ich studiere nicht
2_1_1	1	2	1	16	endo	3.76	universal	0	0	1	0	0.9	0.9	4	0	1	0	1	universal	1.9	23.671	pros	pros	0	0.75	2	1.5	3.5	3	1	1.625	3	selfish	cooperation	all	nottransfer	65	CH	Ja	3	Nein	Geld	m	ich studiere nicht
2_1_2	2	2	1	16	endo	2.01	keep	1	0	0	0	0.9	1.9	3	0	0	NA	1	keep	2.9	-7.815	indi	self	0.75	0.5	2	1.5	2	2.5	3	2.9375	2	group	cooperation	selfish	othergroup	34	Tuerkei	Ja	mehr	Nein	Geld	m	Mathematik
2_1_3	3	2	1	16	endo	3.11	keep	1	0	0	0	0.9	1.9	5	1	1	0	0	keep	1.9	38.387	pros	pros	1	0.75	2	3	2	2	3	1.875	3	selfish	cooperation	nothing	nottransfer	65	CH	Ja	5	Nein	Wissenschaft	w	Sonstiges
2_2_4	4	2	2	16	endo	2.68	universal	0	0	1	0	0.9	0.9	6	1	0	1	3	universal	3.9	53.366	pros	pros	2.25	1.75	1.5	4	1	4	4	1.0625	2	membership	public	all	universalpool	36	CH	Ja	0	Nein	VPN	m	Psychologie
2_2_5	5	2	2	16	endo	2.02	keep	1	0	0	0	0.9	1.9	1	0	1	1	4	universal	5.9	7.815	indi	self	0.25	1	3	1	1.5	0.5	2	2.25	2	public	cooperation	selfish	selfish	52	CH	Nein	2	Nein	Wissenschaft	m	ich studiere nicht
2_2_6	6	2	2	16	endo	2.85	universal	0	0	1	0	0.9	0.9	4	1	0	1	3	universal	3.9	40.073	pros	pros	1	0	1	2.5	1	2.5	2.5	1.375	2	cooperation	public	all	transfer	39	CH	Ja	2	Nein	Wissenschaft	m	ich studiere nicht
2_1_1	1	2	1	17	endo	4.37	universal	0	0	1	0.5	0.9	1.4	3	0	0	0	1	group	2.4	23.671	pros	pros	0	0.75	2	1.5	3.5	3	1	1.625	3	selfish	cooperation	all	nottransfer	65	CH	Ja	3	Nein	Geld	m	ich studiere nicht
2_1_2	2	2	1	17	endo	2.27	keep	1	0	0	0.5	0.9	2.4	1	0	0	0	1	universal	3.4	-7.815	indi	self	0.75	0.5	2	1.5	2	2.5	3	2.9375	2	group	cooperation	selfish	othergroup	34	Tuerkei	Ja	mehr	Nein	Geld	m	Mathematik
2_1_3	3	2	1	17	endo	4.56	group	0	1	0	0.5	0.9	1.4	2	0	0	0	1	keep	2.4	38.387	pros	pros	1	0.75	2	3	2	2	3	1.875	3	selfish	cooperation	nothing	nottransfer	65	CH	Ja	5	Nein	Wissenschaft	w	Sonstiges
2_2_4	4	2	2	17	endo	3.84	universal	0	0	1	0	0.9	0.9	6	1	0	1	3	universal	3.9	53.366	pros	pros	2.25	1.75	1.5	4	1	4	4	1.0625	2	membership	public	all	universalpool	36	CH	Ja	0	Nein	VPN	m	Psychologie
2_2_5	5	2	2	17	endo	2.76	keep	1	0	0	0	0.9	1.9	3	0	1	NA	1	group	2.9	7.815	indi	self	0.25	1	3	1	1.5	0.5	2	2.25	2	public	cooperation	selfish	selfish	52	CH	Nein	2	Nein	Wissenschaft	m	ich studiere nicht
2_2_6	6	2	2	17	endo	3.04	universal	0	0	1	0	0.9	0.9	4	1	0	1	3	universal	3.9	40.073	pros	pros	1	0	1	2.5	1	2.5	2.5	1.375	2	cooperation	public	all	transfer	39	CH	Ja	2	Nein	Wissenschaft	m	ich studiere nicht
2_1_1	1	2	1	18	endo	3.99	universal	0	0	1	0	1.2	1.2	4	1	1	0	0	universal	1.2	23.671	pros	pros	0	0.75	2	1.5	3.5	3	1	1.625	3	selfish	cooperation	all	nottransfer	65	CH	Ja	3	Nein	Geld	m	ich studiere nicht
2_1_2	2	2	1	18	endo	2.09	keep	1	0	0	0	1.2	2.2	1	0	0	0	1	universal	3.2	-7.815	indi	self	0.75	0.5	2	1.5	2	2.5	3	2.9375	2	group	cooperation	selfish	othergroup	34	Tuerkei	Ja	mehr	Nein	Geld	m	Mathematik
2_1_3	3	2	1	18	endo	3.64	universal	0	0	1	0	1.2	1.2	5	1	1	NA	0	keep	1.2	38.387	pros	pros	1	0.75	2	3	2	2	3	1.875	3	selfish	cooperation	nothing	nottransfer	65	CH	Ja	5	Nein	Wissenschaft	w	Sonstiges
2_2_4	4	2	2	18	endo	4.35	universal	0	0	1	0	1.2	1.2	6	1	0	2	6	universal	7.2	53.366	pros	pros	2.25	1.75	1.5	4	1	4	4	1.0625	2	membership	public	all	universalpool	36	CH	Ja	0	Nein	VPN	m	Psychologie
2_2_5	5	2	2	18	endo	2.85	keep	1	0	0	0	1.2	2.2	2	0	1	1	4	keep	6.2	7.815	indi	self	0.25	1	3	1	1.5	0.5	2	2.25	2	public	cooperation	selfish	selfish	52	CH	Nein	2	Nein	Wissenschaft	m	ich studiere nicht
2_2_6	6	2	2	18	endo	2.9	universal	0	0	1	0	1.2	1.2	4	1	0	1	3	universal	4.2	40.073	pros	pros	1	0	1	2.5	1	2.5	2.5	1.375	2	cooperation	public	all	transfer	39	CH	Ja	2	Nein	Wissenschaft	m	ich studiere nicht
2_1_1	1	2	1	19	endo	4.03	universal	0	0	1	0	1.2	1.2	6	0	1	NA	1	universal	2.2	23.671	pros	pros	0	0.75	2	1.5	3.5	3	1	1.625	3	selfish	cooperation	all	nottransfer	65	CH	Ja	3	Nein	Geld	m	ich studiere nicht
2_1_2	2	2	1	19	endo	1.9	keep	1	0	0	0	1.2	2.2	4	1	1	NA	0	universal	2.2	-7.815	indi	self	0.75	0.5	2	1.5	2	2.5	3	2.9375	2	group	cooperation	selfish	othergroup	34	Tuerkei	Ja	mehr	Nein	Geld	m	Mathematik
2_1_3	3	2	1	19	endo	5.22	universal	0	0	1	0	1.2	1.2	5	0	1	0	1	keep	2.2	38.387	pros	pros	1	0.75	2	3	2	2	3	1.875	3	selfish	cooperation	nothing	nottransfer	65	CH	Ja	5	Nein	Wissenschaft	w	Sonstiges
2_2_4	4	2	2	19	endo	1.89	universal	0	0	1	0	1.2	1.2	6	1	0	2	6	universal	7.2	53.366	pros	pros	2.25	1.75	1.5	4	1	4	4	1.0625	2	membership	public	all	universalpool	36	CH	Ja	0	Nein	VPN	m	Psychologie
2_2_5	5	2	2	19	endo	2.36	keep	1	0	0	0	1.2	2.2	3	0	1	0	1	universal	3.2	7.815	indi	self	0.25	1	3	1	1.5	0.5	2	2.25	2	public	cooperation	selfish	selfish	52	CH	Nein	2	Nein	Wissenschaft	m	ich studiere nicht
2_2_6	6	2	2	19	endo	1.95	universal	0	0	1	0	1.2	1.2	4	1	0	1	3	universal	4.2	40.073	pros	pros	1	0	1	2.5	1	2.5	2.5	1.375	2	cooperation	public	all	transfer	39	CH	Ja	2	Nein	Wissenschaft	m	ich studiere nicht
2_1_1	1	2	1	20	endo	6.91	universal	0	0	1	0	1.2	1.2	2	1	0	0	0	keep	1.2	23.671	pros	pros	0	0.75	2	1.5	3.5	3	1	1.625	3	selfish	cooperation	all	nottransfer	65	CH	Ja	3	Nein	Geld	m	ich studiere nicht
2_1_2	2	2	1	20	endo	2.19	keep	1	0	0	0	1.2	2.2	3	0	0	1	4	universal	6.2	-7.815	indi	self	0.75	0.5	2	1.5	2	2.5	3	2.9375	2	group	cooperation	selfish	othergroup	34	Tuerkei	Ja	mehr	Nein	Geld	m	Mathematik
2_1_3	3	2	1	20	endo	3.94	universal	0	0	1	0	1.2	1.2	1	0	0	0	1	universal	2.2	38.387	pros	pros	1	0.75	2	3	2	2	3	1.875	3	selfish	cooperation	nothing	nottransfer	65	CH	Ja	5	Nein	Wissenschaft	w	Sonstiges
2_2_4	4	2	2	20	endo	2.19	universal	0	0	1	0	1.2	1.2	6	1	0	1	3	universal	4.2	53.366	pros	pros	2.25	1.75	1.5	4	1	4	4	1.0625	2	membership	public	all	universalpool	36	CH	Ja	0	Nein	VPN	m	Psychologie
2_2_5	5	2	2	20	endo	2.09	keep	1	0	0	0	1.2	2.2	2	0	1	NA	1	keep	3.2	7.815	indi	self	0.25	1	3	1	1.5	0.5	2	2.25	2	public	cooperation	selfish	selfish	52	CH	Nein	2	Nein	Wissenschaft	m	ich studiere nicht
2_2_6	6	2	2	20	endo	2.99	universal	0	0	1	0	1.2	1.2	4	1	0	1	3	universal	4.2	40.073	pros	pros	1	0	1	2.5	1	2.5	2.5	1.375	2	cooperation	public	all	transfer	39	CH	Ja	2	Nein	Wissenschaft	m	ich studiere nicht
3_1_1	1	3	1	1	other	19.33	group	0	1	0	1	1.2	2.2	4	1	1	0	0	universal	2.2	37.482	pros	pros	1.5	1.5	3	1	2.5	2	3.5	0.875	3	NA	NA	selfish	transfer	29	CH	Ja	0	Nein	Geld	w	Psychologie
3_1_2	2	3	1	1	other	13.18	universal	0	0	1	1	1.2	2.2	5	1	1	1	3	universal	5.2	37.482	pros	pros	0	1.75	2	3	2.5	3	3.5	0.3125	4	NA	NA	all	reputation	22	CH	Ja	0	Nein	VPN	w	Psychologie
3_1_3	3	3	1	1	other	19.21	group	0	1	0	1	1.2	2.2	6	1	1	1	3	universal	5.2	15.215	indi	self	1.75	1.75	3.5	3	3	2.5	3.5	2.625	3	NA	NA	group	transfer	27	Rumänien	Nein	1	Nein	Geld	m	ich studiere nicht
3_2_4	4	3	2	1	other	15.37	universal	0	0	1	0	1.2	1.2	1	0	1	1	4	group	5.2	37.482	pros	pros	3	2.75	2	2	2	2	2	2	2	NA	NA	all	universalpool	23	Russland	Ja	3	Ja	Geld	m	Informatik
3_2_5	5	3	2	1	other	21.55	universal	0	0	1	0	1.2	1.2	2	1	1	1	3	universal	4.2	45	pros	pros	1	0.25	1.5	3	1.5	1	2	0	1	NA	NA	all	transfer	32	CH	Ja	5	Nein	Wissenschaft	m	ich studiere nicht
3_2_6	6	3	2	1	other	10.41	universal	0	0	1	0	1.2	1.2	3	1	1	1	3	group	4.2	45	pros	pros	1.75	2.5	2.5	3.5	0.5	2.5	2	1	3	NA	NA	all	transfer	26	Polen	Ja	2	Ja	Geld	w	ich studiere nicht
3_1_1	1	3	1	2	other	10.08	universal	0	0	1	0.5	1.5	2	6	1	1	1	3	universal	5	37.482	pros	pros	1.5	1.5	3	1	2.5	2	3.5	0.875	3	NA	NA	selfish	transfer	29	CH	Ja	0	Nein	Geld	w	Psychologie
3_1_2	2	3	1	2	other	6.04	universal	0	0	1	0.5	1.5	2	5	1	1	1	3	universal	5	37.482	pros	pros	0	1.75	2	3	2.5	3	3.5	0.3125	4	NA	NA	all	reputation	22	CH	Ja	0	Nein	VPN	w	Psychologie
3_1_3	3	3	1	2	other	10.7	group	0	1	0	0.5	1.5	2	4	1	1	1	3	universal	5	15.215	indi	self	1.75	1.75	3.5	3	3	2.5	3.5	2.625	3	NA	NA	group	transfer	27	Rumänien	Nein	1	Nein	Geld	m	ich studiere nicht
3_2_4	4	3	2	2	other	7.01	universal	0	0	1	0	1.5	1.5	3	1	1	1	3	group	4.5	37.482	pros	pros	3	2.75	2	2	2	2	2	2	2	NA	NA	all	universalpool	23	Russland	Ja	3	Ja	Geld	m	Informatik
3_2_5	5	3	2	2	other	3.39	universal	0	0	1	0	1.5	1.5	2	1	1	1	3	universal	4.5	45	pros	pros	1	0.25	1.5	3	1.5	1	2	0	1	NA	NA	all	transfer	32	CH	Ja	5	Nein	Wissenschaft	m	ich studiere nicht
3_2_6	6	3	2	2	other	4.35	universal	0	0	1	0	1.5	1.5	1	1	1	1	3	universal	4.5	45	pros	pros	1.75	2.5	2.5	3.5	0.5	2.5	2	1	3	NA	NA	all	transfer	26	Polen	Ja	2	Ja	Geld	w	ich studiere nicht
3_1_1	1	3	1	3	other	5.87	universal	0	0	1	0	1.8	1.8	6	1	1	1	3	universal	4.8	37.482	pros	pros	1.5	1.5	3	1	2.5	2	3.5	0.875	3	NA	NA	selfish	transfer	29	CH	Ja	0	Nein	Geld	w	Psychologie
3_1_2	2	3	1	3	other	5	universal	0	0	1	0	1.8	1.8	4	1	1	1	3	universal	4.8	37.482	pros	pros	0	1.75	2	3	2.5	3	3.5	0.3125	4	NA	NA	all	reputation	22	CH	Ja	0	Nein	VPN	w	Psychologie
3_1_3	3	3	1	3	other	14	universal	0	0	1	0	1.8	1.8	5	1	1	1	3	universal	4.8	15.215	indi	self	1.75	1.75	3.5	3	3	2.5	3.5	2.625	3	NA	NA	group	transfer	27	Rumänien	Nein	1	Nein	Geld	m	ich studiere nicht
3_2_4	4	3	2	3	other	7.02	universal	0	0	1	0	1.8	1.8	3	1	1	1	3	universal	4.8	37.482	pros	pros	3	2.75	2	2	2	2	2	2	2	NA	NA	all	universalpool	23	Russland	Ja	3	Ja	Geld	m	Informatik
3_2_5	5	3	2	3	other	3.52	universal	0	0	1	0	1.8	1.8	1	1	1	1	3	universal	4.8	45	pros	pros	1	0.25	1.5	3	1.5	1	2	0	1	NA	NA	all	transfer	32	CH	Ja	5	Nein	Wissenschaft	m	ich studiere nicht
3_2_6	6	3	2	3	other	3.69	universal	0	0	1	0	1.8	1.8	2	1	1	1	3	universal	4.8	45	pros	pros	1.75	2.5	2.5	3.5	0.5	2.5	2	1	3	NA	NA	all	transfer	26	Polen	Ja	2	Ja	Geld	w	ich studiere nicht
3_1_1	1	3	1	4	other	5.66	group	0	1	0	1	1.2	2.2	5	1	1	1	3	universal	5.2	37.482	pros	pros	1.5	1.5	3	1	2.5	2	3.5	0.875	3	NA	NA	selfish	transfer	29	CH	Ja	0	Nein	Geld	w	Psychologie
3_1_2	2	3	1	4	other	4.47	universal	0	0	1	1	1.2	2.2	6	1	1	1	3	universal	5.2	37.482	pros	pros	0	1.75	2	3	2.5	3	3.5	0.3125	4	NA	NA	all	reputation	22	CH	Ja	0	Nein	VPN	w	Psychologie
3_1_3	3	3	1	4	other	6.81	group	0	1	0	1	1.2	2.2	4	1	1	1	3	universal	5.2	15.215	indi	self	1.75	1.75	3.5	3	3	2.5	3.5	2.625	3	NA	NA	group	transfer	27	Rumänien	Nein	1	Nein	Geld	m	ich studiere nicht
3_2_4	4	3	2	4	other	4.28	universal	0	0	1	0	1.2	1.2	2	1	1	1	3	universal	4.2	37.482	pros	pros	3	2.75	2	2	2	2	2	2	2	NA	NA	all	universalpool	23	Russland	Ja	3	Ja	Geld	m	Informatik
3_2_5	5	3	2	4	other	6.31	universal	0	0	1	0	1.2	1.2	3	1	1	1	3	group	4.2	45	pros	pros	1	0.25	1.5	3	1.5	1	2	0	1	NA	NA	all	transfer	32	CH	Ja	5	Nein	Wissenschaft	m	ich studiere nicht
3_2_6	6	3	2	4	other	7.21	universal	0	0	1	0	1.2	1.2	1	1	1	1	3	group	4.2	45	pros	pros	1.75	2.5	2.5	3.5	0.5	2.5	2	1	3	NA	NA	all	transfer	26	Polen	Ja	2	Ja	Geld	w	ich studiere nicht
3_1_1	1	3	1	5	other	3.89	universal	0	0	1	0.5	1.5	2	6	1	1	1	3	universal	5	37.482	pros	pros	1.5	1.5	3	1	2.5	2	3.5	0.875	3	NA	NA	selfish	transfer	29	CH	Ja	0	Nein	Geld	w	Psychologie
3_1_2	2	3	1	5	other	4.26	universal	0	0	1	0.5	1.5	2	5	1	1	1	3	universal	5	37.482	pros	pros	0	1.75	2	3	2.5	3	3.5	0.3125	4	NA	NA	all	reputation	22	CH	Ja	0	Nein	VPN	w	Psychologie
3_1_3	3	3	1	5	other	4.66	group	0	1	0	0.5	1.5	2	4	1	1	0	0	universal	2	15.215	indi	self	1.75	1.75	3.5	3	3	2.5	3.5	2.625	3	NA	NA	group	transfer	27	Rumänien	Nein	1	Nein	Geld	m	ich studiere nicht
3_2_4	4	3	2	5	other	3.29	universal	0	0	1	0	1.5	1.5	3	0	1	1	4	group	5.5	37.482	pros	pros	3	2.75	2	2	2	2	2	2	2	NA	NA	all	universalpool	23	Russland	Ja	3	Ja	Geld	m	Informatik
3_2_5	5	3	2	5	other	2.23	universal	0	0	1	0	1.5	1.5	2	1	1	1	3	universal	4.5	45	pros	pros	1	0.25	1.5	3	1.5	1	2	0	1	NA	NA	all	transfer	32	CH	Ja	5	Nein	Wissenschaft	m	ich studiere nicht
3_2_6	6	3	2	5	other	4.23	universal	0	0	1	0	1.5	1.5	1	1	1	1	3	universal	4.5	45	pros	pros	1.75	2.5	2.5	3.5	0.5	2.5	2	1	3	NA	NA	all	transfer	26	Polen	Ja	2	Ja	Geld	w	ich studiere nicht
3_1_1	1	3	1	6	other	4.09	group	0	1	0	1	1.2	2.2	4	0	1	0	1	universal	3.2	37.482	pros	pros	1.5	1.5	3	1	2.5	2	3.5	0.875	3	NA	NA	selfish	transfer	29	CH	Ja	0	Nein	Geld	w	Psychologie
3_1_2	2	3	1	6	other	3.33	universal	0	0	1	1	1.2	2.2	5	1	1	1	3	universal	5.2	37.482	pros	pros	0	1.75	2	3	2.5	3	3.5	0.3125	4	NA	NA	all	reputation	22	CH	Ja	0	Nein	VPN	w	Psychologie
3_1_3	3	3	1	6	other	4.9	group	0	1	0	1	1.2	2.2	6	1	1	1	3	universal	5.2	15.215	indi	self	1.75	1.75	3.5	3	3	2.5	3.5	2.625	3	NA	NA	group	transfer	27	Rumänien	Nein	1	Nein	Geld	m	ich studiere nicht
3_2_4	4	3	2	6	other	4.17	universal	0	0	1	0	1.2	1.2	1	0	1	0	1	group	2.2	37.482	pros	pros	3	2.75	2	2	2	2	2	2	2	NA	NA	all	universalpool	23	Russland	Ja	3	Ja	Geld	m	Informatik
3_2_5	5	3	2	6	other	3.81	universal	0	0	1	0	1.2	1.2	2	1	1	1	3	universal	4.2	45	pros	pros	1	0.25	1.5	3	1.5	1	2	0	1	NA	NA	all	transfer	32	CH	Ja	5	Nein	Wissenschaft	m	ich studiere nicht
3_2_6	6	3	2	6	other	2.86	universal	0	0	1	0	1.2	1.2	3	1	1	1	3	group	4.2	45	pros	pros	1.75	2.5	2.5	3.5	0.5	2.5	2	1	3	NA	NA	all	transfer	26	Polen	Ja	2	Ja	Geld	w	ich studiere nicht
3_1_1	1	3	1	7	other	3.26	universal	0	0	1	0	1.8	1.8	4	0	1	1	4	universal	5.8	37.482	pros	pros	1.5	1.5	3	1	2.5	2	3.5	0.875	3	NA	NA	selfish	transfer	29	CH	Ja	0	Nein	Geld	w	Psychologie
3_1_2	2	3	1	7	other	4.57	universal	0	0	1	0	1.8	1.8	6	1	1	1	3	universal	4.8	37.482	pros	pros	0	1.75	2	3	2.5	3	3.5	0.3125	4	NA	NA	all	reputation	22	CH	Ja	0	Nein	VPN	w	Psychologie
3_1_3	3	3	1	7	other	4.07	universal	0	0	1	0	1.8	1.8	5	1	1	1	3	universal	4.8	15.215	indi	self	1.75	1.75	3.5	3	3	2.5	3.5	2.625	3	NA	NA	group	transfer	27	Rumänien	Nein	1	Nein	Geld	m	ich studiere nicht
3_2_4	4	3	2	7	other	2.73	universal	0	0	1	0	1.8	1.8	1	1	1	0	0	universal	1.8	37.482	pros	pros	3	2.75	2	2	2	2	2	2	2	NA	NA	all	universalpool	23	Russland	Ja	3	Ja	Geld	m	Informatik
3_2_5	5	3	2	7	other	4.14	universal	0	0	1	0	1.8	1.8	3	1	1	1	3	universal	4.8	45	pros	pros	1	0.25	1.5	3	1.5	1	2	0	1	NA	NA	all	transfer	32	CH	Ja	5	Nein	Wissenschaft	m	ich studiere nicht
3_2_6	6	3	2	7	other	3.24	universal	0	0	1	0	1.8	1.8	2	1	1	1	3	universal	4.8	45	pros	pros	1.75	2.5	2.5	3.5	0.5	2.5	2	1	3	NA	NA	all	transfer	26	Polen	Ja	2	Ja	Geld	w	ich studiere nicht
3_1_1	1	3	1	8	other	3.08	group	0	1	0	1	1.2	2.2	5	1	1	1	3	universal	5.2	37.482	pros	pros	1.5	1.5	3	1	2.5	2	3.5	0.875	3	NA	NA	selfish	transfer	29	CH	Ja	0	Nein	Geld	w	Psychologie
3_1_2	2	3	1	8	other	4.04	universal	0	0	1	1	1.2	2.2	6	1	1	1	3	universal	5.2	37.482	pros	pros	0	1.75	2	3	2.5	3	3.5	0.3125	4	NA	NA	all	reputation	22	CH	Ja	0	Nein	VPN	w	Psychologie
3_1_3	3	3	1	8	other	12.16	group	0	1	0	1	1.2	2.2	4	1	1	1	3	universal	5.2	15.215	indi	self	1.75	1.75	3.5	3	3	2.5	3.5	2.625	3	NA	NA	group	transfer	27	Rumänien	Nein	1	Nein	Geld	m	ich studiere nicht
3_2_4	4	3	2	8	other	2.01	universal	0	0	1	0	1.2	1.2	2	1	1	1	3	universal	4.2	37.482	pros	pros	3	2.75	2	2	2	2	2	2	2	NA	NA	all	universalpool	23	Russland	Ja	3	Ja	Geld	m	Informatik
3_2_5	5	3	2	8	other	2.3	universal	0	0	1	0	1.2	1.2	3	1	1	1	3	group	4.2	45	pros	pros	1	0.25	1.5	3	1.5	1	2	0	1	NA	NA	all	transfer	32	CH	Ja	5	Nein	Wissenschaft	m	ich studiere nicht
3_2_6	6	3	2	8	other	4.17	universal	0	0	1	0	1.2	1.2	1	1	1	1	3	group	4.2	45	pros	pros	1.75	2.5	2.5	3.5	0.5	2.5	2	1	3	NA	NA	all	transfer	26	Polen	Ja	2	Ja	Geld	w	ich studiere nicht
3_1_1	1	3	1	9	other	5.59	universal	0	0	1	0.5	0.9	1.4	6	0	1	1	4	group	5.4	37.482	pros	pros	1.5	1.5	3	1	2.5	2	3.5	0.875	3	NA	NA	selfish	transfer	29	CH	Ja	0	Nein	Geld	w	Psychologie
3_1_2	2	3	1	9	other	3.99	universal	0	0	1	0.5	0.9	1.4	4	1	1	1	3	group	4.4	37.482	pros	pros	0	1.75	2	3	2.5	3	3.5	0.3125	4	NA	NA	all	reputation	22	CH	Ja	0	Nein	VPN	w	Psychologie
3_1_3	3	3	1	9	other	12.58	group	0	1	0	0.5	0.9	1.4	5	0	1	1	4	universal	5.4	15.215	indi	self	1.75	1.75	3.5	3	3	2.5	3.5	2.625	3	NA	NA	group	transfer	27	Rumänien	Nein	1	Nein	Geld	m	ich studiere nicht
3_2_4	4	3	2	9	other	6.54	group	0	1	0	1	0.9	1.9	3	1	1	1	3	group	4.9	37.482	pros	pros	3	2.75	2	2	2	2	2	2	2	NA	NA	all	universalpool	23	Russland	Ja	3	Ja	Geld	m	Informatik
3_2_5	5	3	2	9	other	2.89	universal	0	0	1	1	0.9	1.9	1	1	1	0	0	universal	1.9	45	pros	pros	1	0.25	1.5	3	1.5	1	2	0	1	NA	NA	all	transfer	32	CH	Ja	5	Nein	Wissenschaft	m	ich studiere nicht
3_2_6	6	3	2	9	other	6.17	group	0	1	0	1	0.9	1.9	2	1	1	0	0	universal	1.9	45	pros	pros	1.75	2.5	2.5	3.5	0.5	2.5	2	1	3	NA	NA	all	transfer	26	Polen	Ja	2	Ja	Geld	w	ich studiere nicht
3_1_1	1	3	1	10	other	3.51	group	0	1	0	1	0.9	1.9	6	1	1	0	0	universal	1.9	37.482	pros	pros	1.5	1.5	3	1	2.5	2	3.5	0.875	3	NA	NA	selfish	transfer	29	CH	Ja	0	Nein	Geld	w	Psychologie
3_1_2	2	3	1	10	other	3.94	universal	0	0	1	1	0.9	1.9	5	1	1	1	3	universal	4.9	37.482	pros	pros	0	1.75	2	3	2.5	3	3.5	0.3125	4	NA	NA	all	reputation	22	CH	Ja	0	Nein	VPN	w	Psychologie
3_1_3	3	3	1	10	other	3.72	group	0	1	0	1	0.9	1.9	4	1	1	0	0	group	1.9	15.215	indi	self	1.75	1.75	3.5	3	3	2.5	3.5	2.625	3	NA	NA	group	transfer	27	Rumänien	Nein	1	Nein	Geld	m	ich studiere nicht
3_2_4	4	3	2	10	other	6.55	group	0	1	0	0.5	0.9	1.4	3	0	1	1	4	group	5.4	37.482	pros	pros	3	2.75	2	2	2	2	2	2	2	NA	NA	all	universalpool	23	Russland	Ja	3	Ja	Geld	m	Informatik
3_2_5	5	3	2	10	other	2.77	universal	0	0	1	0.5	0.9	1.4	2	1	1	1	3	universal	4.4	45	pros	pros	1	0.25	1.5	3	1.5	1	2	0	1	NA	NA	all	transfer	32	CH	Ja	5	Nein	Wissenschaft	m	ich studiere nicht
3_2_6	6	3	2	10	other	3.01	universal	0	0	1	0.5	0.9	1.4	1	0	1	1	4	group	5.4	45	pros	pros	1.75	2.5	2.5	3.5	0.5	2.5	2	1	3	NA	NA	all	transfer	26	Polen	Ja	2	Ja	Geld	w	ich studiere nicht
3_1_1	1	3	1	11	other	3.98	group	0	1	0	1	1.2	2.2	5	1	1	1	3	universal	5.2	37.482	pros	pros	1.5	1.5	3	1	2.5	2	3.5	0.875	3	NA	NA	selfish	transfer	29	CH	Ja	0	Nein	Geld	w	Psychologie
3_1_2	2	3	1	11	other	3.58	universal	0	0	1	1	1.2	2.2	4	1	1	1	3	universal	5.2	37.482	pros	pros	0	1.75	2	3	2.5	3	3.5	0.3125	4	NA	NA	all	reputation	22	CH	Ja	0	Nein	VPN	w	Psychologie
3_1_3	3	3	1	11	other	3.74	group	0	1	0	1	1.2	2.2	6	1	1	1	3	universal	5.2	15.215	indi	self	1.75	1.75	3.5	3	3	2.5	3.5	2.625	3	NA	NA	group	transfer	27	Rumänien	Nein	1	Nein	Geld	m	ich studiere nicht
3_2_4	4	3	2	11	other	2.19	universal	0	0	1	0	1.2	1.2	2	1	1	1	3	universal	4.2	37.482	pros	pros	3	2.75	2	2	2	2	2	2	2	NA	NA	all	universalpool	23	Russland	Ja	3	Ja	Geld	m	Informatik
3_2_5	5	3	2	11	other	5.82	universal	0	0	1	0	1.2	1.2	1	1	1	1	3	group	4.2	45	pros	pros	1	0.25	1.5	3	1.5	1	2	0	1	NA	NA	all	transfer	32	CH	Ja	5	Nein	Wissenschaft	m	ich studiere nicht
3_2_6	6	3	2	11	other	5.73	universal	0	0	1	0	1.2	1.2	3	1	1	1	3	group	4.2	45	pros	pros	1.75	2.5	2.5	3.5	0.5	2.5	2	1	3	NA	NA	all	transfer	26	Polen	Ja	2	Ja	Geld	w	ich studiere nicht
3_1_1	1	3	1	12	other	2.45	group	0	1	0	1	1.2	2.2	4	1	1	0	0	universal	2.2	37.482	pros	pros	1.5	1.5	3	1	2.5	2	3.5	0.875	3	NA	NA	selfish	transfer	29	CH	Ja	0	Nein	Geld	w	Psychologie
3_1_2	2	3	1	12	other	2.81	universal	0	0	1	1	1.2	2.2	6	1	1	1	3	universal	5.2	37.482	pros	pros	0	1.75	2	3	2.5	3	3.5	0.3125	4	NA	NA	all	reputation	22	CH	Ja	0	Nein	VPN	w	Psychologie
3_1_3	3	3	1	12	other	4.06	group	0	1	0	1	1.2	2.2	5	1	1	1	3	universal	5.2	15.215	indi	self	1.75	1.75	3.5	3	3	2.5	3.5	2.625	3	NA	NA	group	transfer	27	Rumänien	Nein	1	Nein	Geld	m	ich studiere nicht
3_2_4	4	3	2	12	other	3.78	universal	0	0	1	0	1.2	1.2	1	0	1	1	4	group	5.2	37.482	pros	pros	3	2.75	2	2	2	2	2	2	2	NA	NA	all	universalpool	23	Russland	Ja	3	Ja	Geld	m	Informatik
3_2_5	5	3	2	12	other	3.33	universal	0	0	1	0	1.2	1.2	3	1	1	1	3	group	4.2	45	pros	pros	1	0.25	1.5	3	1.5	1	2	0	1	NA	NA	all	transfer	32	CH	Ja	5	Nein	Wissenschaft	m	ich studiere nicht
3_2_6	6	3	2	12	other	2.95	universal	0	0	1	0	1.2	1.2	2	1	1	1	3	universal	4.2	45	pros	pros	1.75	2.5	2.5	3.5	0.5	2.5	2	1	3	NA	NA	all	transfer	26	Polen	Ja	2	Ja	Geld	w	ich studiere nicht
3_1_1	1	3	1	13	other	2.9	universal	0	0	1	0	1.8	1.8	4	0	1	1	4	universal	5.8	37.482	pros	pros	1.5	1.5	3	1	2.5	2	3.5	0.875	3	NA	NA	selfish	transfer	29	CH	Ja	0	Nein	Geld	w	Psychologie
3_1_2	2	3	1	13	other	3.01	universal	0	0	1	0	1.8	1.8	5	1	1	1	3	universal	4.8	37.482	pros	pros	0	1.75	2	3	2.5	3	3.5	0.3125	4	NA	NA	all	reputation	22	CH	Ja	0	Nein	VPN	w	Psychologie
3_1_3	3	3	1	13	other	3.63	universal	0	0	1	0	1.8	1.8	6	1	1	1	3	universal	4.8	15.215	indi	self	1.75	1.75	3.5	3	3	2.5	3.5	2.625	3	NA	NA	group	transfer	27	Rumänien	Nein	1	Nein	Geld	m	ich studiere nicht
3_2_4	4	3	2	13	other	2.06	universal	0	0	1	0	1.8	1.8	1	1	1	0	0	universal	1.8	37.482	pros	pros	3	2.75	2	2	2	2	2	2	2	NA	NA	all	universalpool	23	Russland	Ja	3	Ja	Geld	m	Informatik
3_2_5	5	3	2	13	other	2.23	universal	0	0	1	0	1.8	1.8	2	1	1	1	3	universal	4.8	45	pros	pros	1	0.25	1.5	3	1.5	1	2	0	1	NA	NA	all	transfer	32	CH	Ja	5	Nein	Wissenschaft	m	ich studiere nicht
3_2_6	6	3	2	13	other	3.44	universal	0	0	1	0	1.8	1.8	3	1	1	1	3	universal	4.8	45	pros	pros	1.75	2.5	2.5	3.5	0.5	2.5	2	1	3	NA	NA	all	transfer	26	Polen	Ja	2	Ja	Geld	w	ich studiere nicht
3_1_1	1	3	1	14	other	4.36	universal	0	0	1	0.5	1.5	2	5	1	1	1	3	universal	5	37.482	pros	pros	1.5	1.5	3	1	2.5	2	3.5	0.875	3	NA	NA	selfish	transfer	29	CH	Ja	0	Nein	Geld	w	Psychologie
3_1_2	2	3	1	14	other	2.72	universal	0	0	1	0.5	1.5	2	4	1	1	1	3	universal	5	37.482	pros	pros	0	1.75	2	3	2.5	3	3.5	0.3125	4	NA	NA	all	reputation	22	CH	Ja	0	Nein	VPN	w	Psychologie
3_1_3	3	3	1	14	other	2.94	group	0	1	0	0.5	1.5	2	6	1	1	1	3	universal	5	15.215	indi	self	1.75	1.75	3.5	3	3	2.5	3.5	2.625	3	NA	NA	group	transfer	27	Rumänien	Nein	1	Nein	Geld	m	ich studiere nicht
3_2_4	4	3	2	14	other	2.66	universal	0	0	1	0	1.5	1.5	2	1	1	1	3	universal	4.5	37.482	pros	pros	3	2.75	2	2	2	2	2	2	2	NA	NA	all	universalpool	23	Russland	Ja	3	Ja	Geld	m	Informatik
3_2_5	5	3	2	14	other	2.4	universal	0	0	1	0	1.5	1.5	1	1	1	1	3	universal	4.5	45	pros	pros	1	0.25	1.5	3	1.5	1	2	0	1	NA	NA	all	transfer	32	CH	Ja	5	Nein	Wissenschaft	m	ich studiere nicht
3_2_6	6	3	2	14	other	2.45	universal	0	0	1	0	1.5	1.5	3	1	1	1	3	group	4.5	45	pros	pros	1.75	2.5	2.5	3.5	0.5	2.5	2	1	3	NA	NA	all	transfer	26	Polen	Ja	2	Ja	Geld	w	ich studiere nicht
3_1_1	1	3	1	15	other	2.55	universal	0	0	1	0.5	1.2	1.7	4	1	1	1	3	universal	4.7	37.482	pros	pros	1.5	1.5	3	1	2.5	2	3.5	0.875	3	NA	NA	selfish	transfer	29	CH	Ja	0	Nein	Geld	w	Psychologie
3_1_2	2	3	1	15	other	4.08	universal	0	0	1	0.5	1.2	1.7	5	1	1	1	3	universal	4.7	37.482	pros	pros	0	1.75	2	3	2.5	3	3.5	0.3125	4	NA	NA	all	reputation	22	CH	Ja	0	Nein	VPN	w	Psychologie
3_1_3	3	3	1	15	other	2.74	group	0	1	0	0.5	1.2	1.7	6	1	1	1	3	group	4.7	15.215	indi	self	1.75	1.75	3.5	3	3	2.5	3.5	2.625	3	NA	NA	group	transfer	27	Rumänien	Nein	1	Nein	Geld	m	ich studiere nicht
3_2_4	4	3	2	15	other	2.08	universal	0	0	1	0.5	1.2	1.7	1	1	1	1	3	universal	4.7	37.482	pros	pros	3	2.75	2	2	2	2	2	2	2	NA	NA	all	universalpool	23	Russland	Ja	3	Ja	Geld	m	Informatik
3_2_5	5	3	2	15	other	2.63	universal	0	0	1	0.5	1.2	1.7	2	1	1	1	3	universal	4.7	45	pros	pros	1	0.25	1.5	3	1.5	1	2	0	1	NA	NA	all	transfer	32	CH	Ja	5	Nein	Wissenschaft	m	ich studiere nicht
3_2_6	6	3	2	15	other	2.29	group	0	1	0	0.5	1.2	1.7	3	1	1	1	3	group	4.7	45	pros	pros	1.75	2.5	2.5	3.5	0.5	2.5	2	1	3	NA	NA	all	transfer	26	Polen	Ja	2	Ja	Geld	w	ich studiere nicht
3_1_1	1	3	1	16	other	3.14	group	0	1	0	1	0.9	1.9	4	1	1	0	0	universal	1.9	37.482	pros	pros	1.5	1.5	3	1	2.5	2	3.5	0.875	3	NA	NA	selfish	transfer	29	CH	Ja	0	Nein	Geld	w	Psychologie
3_1_2	2	3	1	16	other	3.28	universal	0	0	1	1	0.9	1.9	6	1	1	1	3	group	4.9	37.482	pros	pros	0	1.75	2	3	2.5	3	3.5	0.3125	4	NA	NA	all	reputation	22	CH	Ja	0	Nein	VPN	w	Psychologie
3_1_3	3	3	1	16	other	4.23	group	0	1	0	1	0.9	1.9	5	1	1	1	3	universal	4.9	15.215	indi	self	1.75	1.75	3.5	3	3	2.5	3.5	2.625	3	NA	NA	group	transfer	27	Rumänien	Nein	1	Nein	Geld	m	ich studiere nicht
3_2_4	4	3	2	16	other	2.41	universal	0	0	1	0.5	0.9	1.4	1	0	1	1	4	group	5.4	37.482	pros	pros	3	2.75	2	2	2	2	2	2	2	NA	NA	all	universalpool	23	Russland	Ja	3	Ja	Geld	m	Informatik
3_2_5	5	3	2	16	other	4.43	universal	0	0	1	0.5	0.9	1.4	3	1	1	1	3	group	4.4	45	pros	pros	1	0.25	1.5	3	1.5	1	2	0	1	NA	NA	all	transfer	32	CH	Ja	5	Nein	Wissenschaft	m	ich studiere nicht
3_2_6	6	3	2	16	other	2.1	group	0	1	0	0.5	0.9	1.4	2	1	1	1	3	universal	4.4	45	pros	pros	1.75	2.5	2.5	3.5	0.5	2.5	2	1	3	NA	NA	all	transfer	26	Polen	Ja	2	Ja	Geld	w	ich studiere nicht
3_1_1	1	3	1	17	other	5.16	universal	0	0	1	0	1.5	1.5	4	0	1	1	4	universal	5.5	37.482	pros	pros	1.5	1.5	3	1	2.5	2	3.5	0.875	3	NA	NA	selfish	transfer	29	CH	Ja	0	Nein	Geld	w	Psychologie
3_1_2	2	3	1	17	other	3.26	universal	0	0	1	0	1.5	1.5	6	0	1	1	4	group	5.5	37.482	pros	pros	0	1.75	2	3	2.5	3	3.5	0.3125	4	NA	NA	all	reputation	22	CH	Ja	0	Nein	VPN	w	Psychologie
3_1_3	3	3	1	17	other	2.31	universal	0	0	1	0	1.5	1.5	5	1	1	1	3	universal	4.5	15.215	indi	self	1.75	1.75	3.5	3	3	2.5	3.5	2.625	3	NA	NA	group	transfer	27	Rumänien	Nein	1	Nein	Geld	m	ich studiere nicht
3_2_4	4	3	2	17	other	2.3	universal	0	0	1	0.5	1.5	2	1	1	1	0	0	universal	2	37.482	pros	pros	3	2.75	2	2	2	2	2	2	2	NA	NA	all	universalpool	23	Russland	Ja	3	Ja	Geld	m	Informatik
3_2_5	5	3	2	17	other	2.45	universal	0	0	1	0.5	1.5	2	3	1	1	1	3	universal	5	45	pros	pros	1	0.25	1.5	3	1.5	1	2	0	1	NA	NA	all	transfer	32	CH	Ja	5	Nein	Wissenschaft	m	ich studiere nicht
3_2_6	6	3	2	17	other	2.45	group	0	1	0	0.5	1.5	2	2	1	1	0	0	universal	2	45	pros	pros	1.75	2.5	2.5	3.5	0.5	2.5	2	1	3	NA	NA	all	transfer	26	Polen	Ja	2	Ja	Geld	w	ich studiere nicht
3_1_1	1	3	1	18	other	3.8	universal	0	0	1	0.5	1.5	2	4	1	1	0	0	universal	2	37.482	pros	pros	1.5	1.5	3	1	2.5	2	3.5	0.875	3	NA	NA	selfish	transfer	29	CH	Ja	0	Nein	Geld	w	Psychologie
3_1_2	2	3	1	18	other	2.75	universal	0	0	1	0.5	1.5	2	5	1	1	1	3	universal	5	37.482	pros	pros	0	1.75	2	3	2.5	3	3.5	0.3125	4	NA	NA	all	reputation	22	CH	Ja	0	Nein	VPN	w	Psychologie
3_1_3	3	3	1	18	other	5.93	group	0	1	0	0.5	1.5	2	6	1	1	1	3	universal	5	15.215	indi	self	1.75	1.75	3.5	3	3	2.5	3.5	2.625	3	NA	NA	group	transfer	27	Rumänien	Nein	1	Nein	Geld	m	ich studiere nicht
3_2_4	4	3	2	18	other	2.16	universal	0	0	1	0	1.5	1.5	1	0	1	1	4	universal	5.5	37.482	pros	pros	3	2.75	2	2	2	2	2	2	2	NA	NA	all	universalpool	23	Russland	Ja	3	Ja	Geld	m	Informatik
3_2_5	5	3	2	18	other	3.38	universal	0	0	1	0	1.5	1.5	2	1	1	1	3	universal	4.5	45	pros	pros	1	0.25	1.5	3	1.5	1	2	0	1	NA	NA	all	transfer	32	CH	Ja	5	Nein	Wissenschaft	m	ich studiere nicht
3_2_6	6	3	2	18	other	1.85	universal	0	0	1	0	1.5	1.5	3	1	1	1	3	group	4.5	45	pros	pros	1.75	2.5	2.5	3.5	0.5	2.5	2	1	3	NA	NA	all	transfer	26	Polen	Ja	2	Ja	Geld	w	ich studiere nicht
3_1_1	1	3	1	19	other	3.75	universal	0	0	1	0	1.8	1.8	6	1	1	1	3	universal	4.8	37.482	pros	pros	1.5	1.5	3	1	2.5	2	3.5	0.875	3	NA	NA	selfish	transfer	29	CH	Ja	0	Nein	Geld	w	Psychologie
3_1_2	2	3	1	19	other	3.97	universal	0	0	1	0	1.8	1.8	4	1	1	1	3	universal	4.8	37.482	pros	pros	0	1.75	2	3	2.5	3	3.5	0.3125	4	NA	NA	all	reputation	22	CH	Ja	0	Nein	VPN	w	Psychologie
3_1_3	3	3	1	19	other	2.83	universal	0	0	1	0	1.8	1.8	5	1	1	1	3	universal	4.8	15.215	indi	self	1.75	1.75	3.5	3	3	2.5	3.5	2.625	3	NA	NA	group	transfer	27	Rumänien	Nein	1	Nein	Geld	m	ich studiere nicht
3_2_4	4	3	2	19	other	3.5	universal	0	0	1	0	1.8	1.8	3	1	1	1	3	universal	4.8	37.482	pros	pros	3	2.75	2	2	2	2	2	2	2	NA	NA	all	universalpool	23	Russland	Ja	3	Ja	Geld	m	Informatik
3_2_5	5	3	2	19	other	4.07	universal	0	0	1	0	1.8	1.8	1	1	1	1	3	universal	4.8	45	pros	pros	1	0.25	1.5	3	1.5	1	2	0	1	NA	NA	all	transfer	32	CH	Ja	5	Nein	Wissenschaft	m	ich studiere nicht
3_2_6	6	3	2	19	other	2.11	universal	0	0	1	0	1.8	1.8	2	1	1	1	3	universal	4.8	45	pros	pros	1.75	2.5	2.5	3.5	0.5	2.5	2	1	3	NA	NA	all	transfer	26	Polen	Ja	2	Ja	Geld	w	ich studiere nicht
3_1_1	1	3	1	20	other	2.92	universal	0	0	1	0.5	1.5	2	6	1	1	1	3	universal	5	37.482	pros	pros	1.5	1.5	3	1	2.5	2	3.5	0.875	3	NA	NA	selfish	transfer	29	CH	Ja	0	Nein	Geld	w	Psychologie
3_1_2	2	3	1	20	other	3.42	universal	0	0	1	0.5	1.5	2	4	1	1	1	3	universal	5	37.482	pros	pros	0	1.75	2	3	2.5	3	3.5	0.3125	4	NA	NA	all	reputation	22	CH	Ja	0	Nein	VPN	w	Psychologie
3_1_3	3	3	1	20	other	3.77	group	0	1	0	0.5	1.5	2	5	1	1	0	0	universal	2	15.215	indi	self	1.75	1.75	3.5	3	3	2.5	3.5	2.625	3	NA	NA	group	transfer	27	Rumänien	Nein	1	Nein	Geld	m	ich studiere nicht
3_2_4	4	3	2	20	other	3.42	universal	0	0	1	0	1.5	1.5	3	0	1	1	4	group	5.5	37.482	pros	pros	3	2.75	2	2	2	2	2	2	2	NA	NA	all	universalpool	23	Russland	Ja	3	Ja	Geld	m	Informatik
3_2_5	5	3	2	20	other	3.69	universal	0	0	1	0	1.5	1.5	1	1	1	1	3	universal	4.5	45	pros	pros	1	0.25	1.5	3	1.5	1	2	0	1	NA	NA	all	transfer	32	CH	Ja	5	Nein	Wissenschaft	m	ich studiere nicht
3_2_6	6	3	2	20	other	1.99	universal	0	0	1	0	1.5	1.5	2	1	1	1	3	universal	4.5	45	pros	pros	1.75	2.5	2.5	3.5	0.5	2.5	2	1	3	NA	NA	all	transfer	26	Polen	Ja	2	Ja	Geld	w	ich studiere nicht
4_1_1	1	4	1	1	own	29.65	group	0	1	0	1	0.3	1.3	3	1	0	0	0	group	1.3	7.815	indi	self	1.75	0.25	3	3	3.5	1	3	2.8125	1	NA	NA	group	transfer	21	USA	Ja	mehr	Nein	Geld	m	Sonstiges
4_1_2	2	4	1	1	own	18.39	keep	1	0	0	1	0.3	2.3	1	0	0	1	4	group	6.3	7.815	indi	self	0.5	0.75	2.5	3.5	1.5	0	2.5	2.875	2	NA	NA	selfish	selfish	62	Italien	Ja	2	Nein	Wissenschaft	m	Sonstiges
4_1_3	3	4	1	1	own	15.65	group	0	1	0	1	0.3	1.3	2	1	0	1	3	keep	4.3	7.815	indi	self	1	0	4	4	3	0.5	2.5	0.3125	2	NA	NA	selfish	reputation	25	CH	Ja	0	Ja	Geld	m	Medizin
4_2_4	4	4	2	1	own	23.62	group	0	1	0	0.5	0.3	0.8	6	0	0	1	4	keep	4.8	37.482	pros	pros	2.75	0.5	2.5	3	3	1.5	3	1.0625	4	NA	NA	selfish	grouppool	24	Serbien	Nein	2	Nein	VPN	w	Psychologie
4_2_5	5	4	2	1	own	22.71	universal	0	0	1	0.5	0.3	0.8	4	1	0	0	0	group	0.8	37.093	pros	pros	1.75	1.5	3	2.5	1.5	1.5	2.5	0.1875	3	NA	NA	all	reputation	22	CH	Ja	1	Nein	VPN	w	Psychologie
4_2_6	6	4	2	1	own	19.92	keep	1	0	0	0.5	0.3	1.8	5	0	0	0	1	universal	2.8	42.567	pros	pros	2	1	3	2	2	2	3.5	1.875	2	NA	NA	all	transfer	60	CH	Ja	0	Nein	Geld	w	Sonstiges
4_1_1	1	4	1	2	own	5	group	0	1	0	1	0.6	1.6	3	1	0	0	0	group	1.6	7.815	indi	self	1.75	0.25	3	3	3.5	1	3	2.8125	1	NA	NA	group	transfer	21	USA	Ja	mehr	Nein	Geld	m	Sonstiges
4_1_2	2	4	1	2	own	6.62	keep	1	0	0	1	0.6	2.6	1	0	0	1	4	group	6.6	7.815	indi	self	0.5	0.75	2.5	3.5	1.5	0	2.5	2.875	2	NA	NA	selfish	selfish	62	Italien	Ja	2	Nein	Wissenschaft	m	Sonstiges
4_1_3	3	4	1	2	own	7.21	group	0	1	0	1	0.6	1.6	2	1	0	1	3	keep	4.6	7.815	indi	self	1	0	4	4	3	0.5	2.5	0.3125	2	NA	NA	selfish	reputation	25	CH	Ja	0	Ja	Geld	m	Medizin
4_2_4	4	4	2	2	own	9.27	group	0	1	0	0.5	0.6	1.1	6	1	0	1	3	universal	4.1	37.482	pros	pros	2.75	0.5	2.5	3	3	1.5	3	1.0625	4	NA	NA	selfish	grouppool	24	Serbien	Nein	2	Nein	VPN	w	Psychologie
4_2_5	5	4	2	2	own	6.81	universal	0	0	1	0.5	0.6	1.1	4	1	0	0	0	group	1.1	37.093	pros	pros	1.75	1.5	3	2.5	1.5	1.5	2.5	0.1875	3	NA	NA	all	reputation	22	CH	Ja	1	Nein	VPN	w	Psychologie
4_2_6	6	4	2	2	own	14.79	universal	0	0	1	0.5	0.6	1.1	5	0	0	1	4	universal	5.1	42.567	pros	pros	2	1	3	2	2	2	3.5	1.875	2	NA	NA	all	transfer	60	CH	Ja	0	Nein	Geld	w	Sonstiges
4_1_1	1	4	1	3	own	3.69	group	0	1	0	1	0.3	1.3	2	0	0	1	4	keep	5.3	7.815	indi	self	1.75	0.25	3	3	3.5	1	3	2.8125	1	NA	NA	group	transfer	21	USA	Ja	mehr	Nein	Geld	m	Sonstiges
4_1_2	2	4	1	3	own	6.24	keep	1	0	0	1	0.3	2.3	3	0	0	0	1	group	3.3	7.815	indi	self	0.5	0.75	2.5	3.5	1.5	0	2.5	2.875	2	NA	NA	selfish	selfish	62	Italien	Ja	2	Nein	Wissenschaft	m	Sonstiges
4_1_3	3	4	1	3	own	2.79	group	0	1	0	1	0.3	1.3	1	1	0	0	0	group	1.3	7.815	indi	self	1	0	4	4	3	0.5	2.5	0.3125	2	NA	NA	selfish	reputation	25	CH	Ja	0	Ja	Geld	m	Medizin
4_2_4	4	4	2	3	own	9.75	group	0	1	0	1	0.3	1.3	5	1	0	1	3	universal	4.3	37.482	pros	pros	2.75	0.5	2.5	3	3	1.5	3	1.0625	4	NA	NA	selfish	grouppool	24	Serbien	Nein	2	Nein	VPN	w	Psychologie
4_2_5	5	4	2	3	own	4.29	universal	0	0	1	1	0.3	1.3	6	1	0	1	3	group	4.3	37.093	pros	pros	1.75	1.5	3	2.5	1.5	1.5	2.5	0.1875	3	NA	NA	all	reputation	22	CH	Ja	1	Nein	VPN	w	Psychologie
4_2_6	6	4	2	3	own	8.35	group	0	1	0	1	0.3	1.3	4	1	0	1	3	group	4.3	42.567	pros	pros	2	1	3	2	2	2	3.5	1.875	2	NA	NA	all	transfer	60	CH	Ja	0	Nein	Geld	w	Sonstiges
4_1_1	1	4	1	4	own	3.82	group	0	1	0	1	0.6	1.6	2	0	0	1	4	keep	5.6	7.815	indi	self	1.75	0.25	3	3	3.5	1	3	2.8125	1	NA	NA	group	transfer	21	USA	Ja	mehr	Nein	Geld	m	Sonstiges
4_1_2	2	4	1	4	own	3.86	keep	1	0	0	1	0.6	2.6	3	0	0	0	1	group	3.6	7.815	indi	self	0.5	0.75	2.5	3.5	1.5	0	2.5	2.875	2	NA	NA	selfish	selfish	62	Italien	Ja	2	Nein	Wissenschaft	m	Sonstiges
4_1_3	3	4	1	4	own	4.51	group	0	1	0	1	0.6	1.6	1	1	0	0	0	group	1.6	7.815	indi	self	1	0	4	4	3	0.5	2.5	0.3125	2	NA	NA	selfish	reputation	25	CH	Ja	0	Ja	Geld	m	Medizin
4_2_4	4	4	2	4	own	14.42	group	0	1	0	0.5	0.6	1.1	5	1	0	1	3	universal	4.1	37.482	pros	pros	2.75	0.5	2.5	3	3	1.5	3	1.0625	4	NA	NA	selfish	grouppool	24	Serbien	Nein	2	Nein	VPN	w	Psychologie
4_2_5	5	4	2	4	own	4.62	universal	0	0	1	0.5	0.6	1.1	6	1	0	1	3	universal	4.1	37.093	pros	pros	1.75	1.5	3	2.5	1.5	1.5	2.5	0.1875	3	NA	NA	all	reputation	22	CH	Ja	1	Nein	VPN	w	Psychologie
4_2_6	6	4	2	4	own	11.12	universal	0	0	1	0.5	0.6	1.1	4	1	0	1	3	group	4.1	42.567	pros	pros	2	1	3	2	2	2	3.5	1.875	2	NA	NA	all	transfer	60	CH	Ja	0	Nein	Geld	w	Sonstiges
4_1_1	1	4	1	5	own	2.92	group	0	1	0	1	0	1	3	1	0	0	0	group	1	7.815	indi	self	1.75	0.25	3	3	3.5	1	3	2.8125	1	NA	NA	group	transfer	21	USA	Ja	mehr	Nein	Geld	m	Sonstiges
4_1_2	2	4	1	5	own	7.83	keep	1	0	0	1	0	2	1	0	0	1	4	group	6	7.815	indi	self	0.5	0.75	2.5	3.5	1.5	0	2.5	2.875	2	NA	NA	selfish	selfish	62	Italien	Ja	2	Nein	Wissenschaft	m	Sonstiges
4_1_3	3	4	1	5	own	5.04	group	0	1	0	1	0	1	2	1	0	1	3	keep	4	7.815	indi	self	1	0	4	4	3	0.5	2.5	0.3125	2	NA	NA	selfish	reputation	25	CH	Ja	0	Ja	Geld	m	Medizin
4_2_4	4	4	2	5	own	4.18	group	0	1	0	1.5	0	1.5	6	1	0	1	3	group	4.5	37.482	pros	pros	2.75	0.5	2.5	3	3	1.5	3	1.0625	4	NA	NA	selfish	grouppool	24	Serbien	Nein	2	Nein	VPN	w	Psychologie
4_2_5	5	4	2	5	own	3.66	group	0	1	0	1.5	0	1.5	4	1	0	1	3	group	4.5	37.093	pros	pros	1.75	1.5	3	2.5	1.5	1.5	2.5	0.1875	3	NA	NA	all	reputation	22	CH	Ja	1	Nein	VPN	w	Psychologie
4_2_6	6	4	2	5	own	9.22	group	0	1	0	1.5	0	1.5	5	1	0	1	3	group	4.5	42.567	pros	pros	2	1	3	2	2	2	3.5	1.875	2	NA	NA	all	transfer	60	CH	Ja	0	Nein	Geld	w	Sonstiges
4_1_1	1	4	1	6	own	5.64	group	0	1	0	1	0	1	2	0	0	1	4	keep	5	7.815	indi	self	1.75	0.25	3	3	3.5	1	3	2.8125	1	NA	NA	group	transfer	21	USA	Ja	mehr	Nein	Geld	m	Sonstiges
4_1_2	2	4	1	6	own	3.14	keep	1	0	0	1	0	2	3	0	0	0	1	group	3	7.815	indi	self	0.5	0.75	2.5	3.5	1.5	0	2.5	2.875	2	NA	NA	selfish	selfish	62	Italien	Ja	2	Nein	Wissenschaft	m	Sonstiges
4_1_3	3	4	1	6	own	8.02	group	0	1	0	1	0	1	1	1	0	0	0	group	1	7.815	indi	self	1	0	4	4	3	0.5	2.5	0.3125	2	NA	NA	selfish	reputation	25	CH	Ja	0	Ja	Geld	m	Medizin
4_2_4	4	4	2	6	own	4.91	group	0	1	0	1.5	0	1.5	5	1	0	1	3	group	4.5	37.482	pros	pros	2.75	0.5	2.5	3	3	1.5	3	1.0625	4	NA	NA	selfish	grouppool	24	Serbien	Nein	2	Nein	VPN	w	Psychologie
4_2_5	5	4	2	6	own	5.34	group	0	1	0	1.5	0	1.5	6	1	0	1	3	group	4.5	37.093	pros	pros	1.75	1.5	3	2.5	1.5	1.5	2.5	0.1875	3	NA	NA	all	reputation	22	CH	Ja	1	Nein	VPN	w	Psychologie
4_2_6	6	4	2	6	own	7.49	group	0	1	0	1.5	0	1.5	4	1	0	1	3	group	4.5	42.567	pros	pros	2	1	3	2	2	2	3.5	1.875	2	NA	NA	all	transfer	60	CH	Ja	0	Nein	Geld	w	Sonstiges
4_1_1	1	4	1	7	own	3.09	group	0	1	0	1	0.3	1.3	2	0	0	1	4	keep	5.3	7.815	indi	self	1.75	0.25	3	3	3.5	1	3	2.8125	1	NA	NA	group	transfer	21	USA	Ja	mehr	Nein	Geld	m	Sonstiges
4_1_2	2	4	1	7	own	2.15	keep	1	0	0	1	0.3	2.3	3	0	0	0	1	group	3.3	7.815	indi	self	0.5	0.75	2.5	3.5	1.5	0	2.5	2.875	2	NA	NA	selfish	selfish	62	Italien	Ja	2	Nein	Wissenschaft	m	Sonstiges
4_1_3	3	4	1	7	own	5.42	group	0	1	0	1	0.3	1.3	1	1	0	0	0	group	1.3	7.815	indi	self	1	0	4	4	3	0.5	2.5	0.3125	2	NA	NA	selfish	reputation	25	CH	Ja	0	Ja	Geld	m	Medizin
4_2_4	4	4	2	7	own	2.96	group	0	1	0	1	0.3	1.3	5	1	0	1	3	universal	4.3	37.482	pros	pros	2.75	0.5	2.5	3	3	1.5	3	1.0625	4	NA	NA	selfish	grouppool	24	Serbien	Nein	2	Nein	VPN	w	Psychologie
4_2_5	5	4	2	7	own	4.91	universal	0	0	1	1	0.3	1.3	6	1	0	1	3	group	4.3	37.093	pros	pros	1.75	1.5	3	2.5	1.5	1.5	2.5	0.1875	3	NA	NA	all	reputation	22	CH	Ja	1	Nein	VPN	w	Psychologie
4_2_6	6	4	2	7	own	9.35	group	0	1	0	1	0.3	1.3	4	1	0	1	3	group	4.3	42.567	pros	pros	2	1	3	2	2	2	3.5	1.875	2	NA	NA	all	transfer	60	CH	Ja	0	Nein	Geld	w	Sonstiges
4_1_1	1	4	1	8	own	4.33	group	0	1	0	1	0.3	1.3	3	1	0	0	0	group	1.3	7.815	indi	self	1.75	0.25	3	3	3.5	1	3	2.8125	1	NA	NA	group	transfer	21	USA	Ja	mehr	Nein	Geld	m	Sonstiges
4_1_2	2	4	1	8	own	8.28	keep	1	0	0	1	0.3	2.3	1	0	0	1	4	group	6.3	7.815	indi	self	0.5	0.75	2.5	3.5	1.5	0	2.5	2.875	2	NA	NA	selfish	selfish	62	Italien	Ja	2	Nein	Wissenschaft	m	Sonstiges
4_1_3	3	4	1	8	own	6.45	group	0	1	0	1	0.3	1.3	2	1	0	1	3	keep	4.3	7.815	indi	self	1	0	4	4	3	0.5	2.5	0.3125	2	NA	NA	selfish	reputation	25	CH	Ja	0	Ja	Geld	m	Medizin
4_2_4	4	4	2	8	own	2.94	group	0	1	0	1	0.3	1.3	6	1	0	1	3	group	4.3	37.482	pros	pros	2.75	0.5	2.5	3	3	1.5	3	1.0625	4	NA	NA	selfish	grouppool	24	Serbien	Nein	2	Nein	VPN	w	Psychologie
4_2_5	5	4	2	8	own	5.61	universal	0	0	1	1	0.3	1.3	4	1	0	1	3	group	4.3	37.093	pros	pros	1.75	1.5	3	2.5	1.5	1.5	2.5	0.1875	3	NA	NA	all	reputation	22	CH	Ja	1	Nein	VPN	w	Psychologie
4_2_6	6	4	2	8	own	6.37	group	0	1	0	1	0.3	1.3	5	1	0	1	3	universal	4.3	42.567	pros	pros	2	1	3	2	2	2	3.5	1.875	2	NA	NA	all	transfer	60	CH	Ja	0	Nein	Geld	w	Sonstiges
4_1_1	1	4	1	9	own	3.83	group	0	1	0	1	0	1	2	0	0	1	4	keep	5	7.815	indi	self	1.75	0.25	3	3	3.5	1	3	2.8125	1	NA	NA	group	transfer	21	USA	Ja	mehr	Nein	Geld	m	Sonstiges
4_1_2	2	4	1	9	own	7.81	keep	1	0	0	1	0	2	3	0	0	0	1	group	3	7.815	indi	self	0.5	0.75	2.5	3.5	1.5	0	2.5	2.875	2	NA	NA	selfish	selfish	62	Italien	Ja	2	Nein	Wissenschaft	m	Sonstiges
4_1_3	3	4	1	9	own	2.97	group	0	1	0	1	0	1	1	1	0	0	0	group	1	7.815	indi	self	1	0	4	4	3	0.5	2.5	0.3125	2	NA	NA	selfish	reputation	25	CH	Ja	0	Ja	Geld	m	Medizin
4_2_4	4	4	2	9	own	3.83	group	0	1	0	1.5	0	1.5	5	1	0	1	3	group	4.5	37.482	pros	pros	2.75	0.5	2.5	3	3	1.5	3	1.0625	4	NA	NA	selfish	grouppool	24	Serbien	Nein	2	Nein	VPN	w	Psychologie
4_2_5	5	4	2	9	own	5.88	group	0	1	0	1.5	0	1.5	6	1	0	1	3	group	4.5	37.093	pros	pros	1.75	1.5	3	2.5	1.5	1.5	2.5	0.1875	3	NA	NA	all	reputation	22	CH	Ja	1	Nein	VPN	w	Psychologie
4_2_6	6	4	2	9	own	4.4	group	0	1	0	1.5	0	1.5	4	1	0	1	3	group	4.5	42.567	pros	pros	2	1	3	2	2	2	3.5	1.875	2	NA	NA	all	transfer	60	CH	Ja	0	Nein	Geld	w	Sonstiges
4_1_1	1	4	1	10	own	4.22	group	0	1	0	1	0	1	3	1	0	0	0	group	1	7.815	indi	self	1.75	0.25	3	3	3.5	1	3	2.8125	1	NA	NA	group	transfer	21	USA	Ja	mehr	Nein	Geld	m	Sonstiges
4_1_2	2	4	1	10	own	6.33	keep	1	0	0	1	0	2	1	0	0	0	1	group	3	7.815	indi	self	0.5	0.75	2.5	3.5	1.5	0	2.5	2.875	2	NA	NA	selfish	selfish	62	Italien	Ja	2	Nein	Wissenschaft	m	Sonstiges
4_1_3	3	4	1	10	own	5.23	group	0	1	0	1	0	1	2	0	0	1	4	keep	5	7.815	indi	self	1	0	4	4	3	0.5	2.5	0.3125	2	NA	NA	selfish	reputation	25	CH	Ja	0	Ja	Geld	m	Medizin
4_2_4	4	4	2	10	own	2.75	group	0	1	0	1.5	0	1.5	6	1	0	1	3	group	4.5	37.482	pros	pros	2.75	0.5	2.5	3	3	1.5	3	1.0625	4	NA	NA	selfish	grouppool	24	Serbien	Nein	2	Nein	VPN	w	Psychologie
4_2_5	5	4	2	10	own	2.97	group	0	1	0	1.5	0	1.5	4	1	0	1	3	group	4.5	37.093	pros	pros	1.75	1.5	3	2.5	1.5	1.5	2.5	0.1875	3	NA	NA	all	reputation	22	CH	Ja	1	Nein	VPN	w	Psychologie
4_2_6	6	4	2	10	own	5.28	group	0	1	0	1.5	0	1.5	5	1	0	1	3	group	4.5	42.567	pros	pros	2	1	3	2	2	2	3.5	1.875	2	NA	NA	all	transfer	60	CH	Ja	0	Nein	Geld	w	Sonstiges
4_1_1	1	4	1	11	own	2.84	group	0	1	0	1	0.3	1.3	3	1	0	0	0	group	1.3	7.815	indi	self	1.75	0.25	3	3	3.5	1	3	2.8125	1	NA	NA	group	transfer	21	USA	Ja	mehr	Nein	Geld	m	Sonstiges
4_1_2	2	4	1	11	own	2.68	keep	1	0	0	1	0.3	2.3	1	0	0	0	1	group	3.3	7.815	indi	self	0.5	0.75	2.5	3.5	1.5	0	2.5	2.875	2	NA	NA	selfish	selfish	62	Italien	Ja	2	Nein	Wissenschaft	m	Sonstiges
4_1_3	3	4	1	11	own	3.68	group	0	1	0	1	0.3	1.3	2	0	0	1	4	keep	5.3	7.815	indi	self	1	0	4	4	3	0.5	2.5	0.3125	2	NA	NA	selfish	reputation	25	CH	Ja	0	Ja	Geld	m	Medizin
4_2_4	4	4	2	11	own	2.98	group	0	1	0	1	0.3	1.3	6	1	0	1	3	group	4.3	37.482	pros	pros	2.75	0.5	2.5	3	3	1.5	3	1.0625	4	NA	NA	selfish	grouppool	24	Serbien	Nein	2	Nein	VPN	w	Psychologie
4_2_5	5	4	2	11	own	3.9	universal	0	0	1	1	0.3	1.3	4	1	0	1	3	group	4.3	37.093	pros	pros	1.75	1.5	3	2.5	1.5	1.5	2.5	0.1875	3	NA	NA	all	reputation	22	CH	Ja	1	Nein	VPN	w	Psychologie
4_2_6	6	4	2	11	own	4.31	group	0	1	0	1	0.3	1.3	5	1	0	1	3	universal	4.3	42.567	pros	pros	2	1	3	2	2	2	3.5	1.875	2	NA	NA	all	transfer	60	CH	Ja	0	Nein	Geld	w	Sonstiges
4_1_1	1	4	1	12	own	2.96	group	0	1	0	1	0.3	1.3	2	0	0	1	4	keep	5.3	7.815	indi	self	1.75	0.25	3	3	3.5	1	3	2.8125	1	NA	NA	group	transfer	21	USA	Ja	mehr	Nein	Geld	m	Sonstiges
4_1_2	2	4	1	12	own	5.7	keep	1	0	0	1	0.3	2.3	3	1	0	0	0	group	2.3	7.815	indi	self	0.5	0.75	2.5	3.5	1.5	0	2.5	2.875	2	NA	NA	selfish	selfish	62	Italien	Ja	2	Nein	Wissenschaft	m	Sonstiges
4_1_3	3	4	1	12	own	3.18	group	0	1	0	1	0.3	1.3	1	1	0	1	3	group	4.3	7.815	indi	self	1	0	4	4	3	0.5	2.5	0.3125	2	NA	NA	selfish	reputation	25	CH	Ja	0	Ja	Geld	m	Medizin
4_2_4	4	4	2	12	own	3.4	group	0	1	0	1	0.3	1.3	5	1	0	1	3	universal	4.3	37.482	pros	pros	2.75	0.5	2.5	3	3	1.5	3	1.0625	4	NA	NA	selfish	grouppool	24	Serbien	Nein	2	Nein	VPN	w	Psychologie
4_2_5	5	4	2	12	own	4.95	universal	0	0	1	1	0.3	1.3	6	1	0	1	3	group	4.3	37.093	pros	pros	1.75	1.5	3	2.5	1.5	1.5	2.5	0.1875	3	NA	NA	all	reputation	22	CH	Ja	1	Nein	VPN	w	Psychologie
4_2_6	6	4	2	12	own	6.3	group	0	1	0	1	0.3	1.3	4	1	0	1	3	group	4.3	42.567	pros	pros	2	1	3	2	2	2	3.5	1.875	2	NA	NA	all	transfer	60	CH	Ja	0	Nein	Geld	w	Sonstiges
4_1_1	1	4	1	13	own	3.15	group	0	1	0	1	0.3	1.3	3	1	0	0	0	group	1.3	7.815	indi	self	1.75	0.25	3	3	3.5	1	3	2.8125	1	NA	NA	group	transfer	21	USA	Ja	mehr	Nein	Geld	m	Sonstiges
4_1_2	2	4	1	13	own	2.61	keep	1	0	0	1	0.3	2.3	1	0	0	1	4	group	6.3	7.815	indi	self	0.5	0.75	2.5	3.5	1.5	0	2.5	2.875	2	NA	NA	selfish	selfish	62	Italien	Ja	2	Nein	Wissenschaft	m	Sonstiges
4_1_3	3	4	1	13	own	3.78	group	0	1	0	1	0.3	1.3	2	1	0	1	3	keep	4.3	7.815	indi	self	1	0	4	4	3	0.5	2.5	0.3125	2	NA	NA	selfish	reputation	25	CH	Ja	0	Ja	Geld	m	Medizin
4_2_4	4	4	2	13	own	7.37	group	0	1	0	1	0.3	1.3	6	1	0	1	3	universal	4.3	37.482	pros	pros	2.75	0.5	2.5	3	3	1.5	3	1.0625	4	NA	NA	selfish	grouppool	24	Serbien	Nein	2	Nein	VPN	w	Psychologie
4_2_5	5	4	2	13	own	4.76	group	0	1	0	1	0.3	1.3	4	1	0	1	3	group	4.3	37.093	pros	pros	1.75	1.5	3	2.5	1.5	1.5	2.5	0.1875	3	NA	NA	all	reputation	22	CH	Ja	1	Nein	VPN	w	Psychologie
4_2_6	6	4	2	13	own	4.33	universal	0	0	1	1	0.3	1.3	5	1	0	1	3	group	4.3	42.567	pros	pros	2	1	3	2	2	2	3.5	1.875	2	NA	NA	all	transfer	60	CH	Ja	0	Nein	Geld	w	Sonstiges
4_1_1	1	4	1	14	own	2.98	group	0	1	0	1	0	1	2	0	0	1	4	keep	5	7.815	indi	self	1.75	0.25	3	3	3.5	1	3	2.8125	1	NA	NA	group	transfer	21	USA	Ja	mehr	Nein	Geld	m	Sonstiges
4_1_2	2	4	1	14	own	2.82	keep	1	0	0	1	0	2	3	1	0	0	0	group	2	7.815	indi	self	0.5	0.75	2.5	3.5	1.5	0	2.5	2.875	2	NA	NA	selfish	selfish	62	Italien	Ja	2	Nein	Wissenschaft	m	Sonstiges
4_1_3	3	4	1	14	own	3.68	group	0	1	0	1	0	1	1	1	0	1	3	group	4	7.815	indi	self	1	0	4	4	3	0.5	2.5	0.3125	2	NA	NA	selfish	reputation	25	CH	Ja	0	Ja	Geld	m	Medizin
4_2_4	4	4	2	14	own	3.17	group	0	1	0	1.5	0	1.5	5	1	0	1	3	group	4.5	37.482	pros	pros	2.75	0.5	2.5	3	3	1.5	3	1.0625	4	NA	NA	selfish	grouppool	24	Serbien	Nein	2	Nein	VPN	w	Psychologie
4_2_5	5	4	2	14	own	2.33	group	0	1	0	1.5	0	1.5	6	1	0	1	3	group	4.5	37.093	pros	pros	1.75	1.5	3	2.5	1.5	1.5	2.5	0.1875	3	NA	NA	all	reputation	22	CH	Ja	1	Nein	VPN	w	Psychologie
4_2_6	6	4	2	14	own	3.21	group	0	1	0	1.5	0	1.5	4	1	0	1	3	group	4.5	42.567	pros	pros	2	1	3	2	2	2	3.5	1.875	2	NA	NA	all	transfer	60	CH	Ja	0	Nein	Geld	w	Sonstiges
4_1_1	1	4	1	15	own	3.13	group	0	1	0	1	0	1	2	0	0	1	4	keep	5	7.815	indi	self	1.75	0.25	3	3	3.5	1	3	2.8125	1	NA	NA	group	transfer	21	USA	Ja	mehr	Nein	Geld	m	Sonstiges
4_1_2	2	4	1	15	own	3.57	keep	1	0	0	1	0	2	3	0	0	0	1	group	3	7.815	indi	self	0.5	0.75	2.5	3.5	1.5	0	2.5	2.875	2	NA	NA	selfish	selfish	62	Italien	Ja	2	Nein	Wissenschaft	m	Sonstiges
4_1_3	3	4	1	15	own	2.45	group	0	1	0	1	0	1	1	1	0	0	0	group	1	7.815	indi	self	1	0	4	4	3	0.5	2.5	0.3125	2	NA	NA	selfish	reputation	25	CH	Ja	0	Ja	Geld	m	Medizin
4_2_4	4	4	2	15	own	3.33	group	0	1	0	1.5	0	1.5	5	1	0	1	3	group	4.5	37.482	pros	pros	2.75	0.5	2.5	3	3	1.5	3	1.0625	4	NA	NA	selfish	grouppool	24	Serbien	Nein	2	Nein	VPN	w	Psychologie
4_2_5	5	4	2	15	own	4.71	group	0	1	0	1.5	0	1.5	6	1	0	1	3	group	4.5	37.093	pros	pros	1.75	1.5	3	2.5	1.5	1.5	2.5	0.1875	3	NA	NA	all	reputation	22	CH	Ja	1	Nein	VPN	w	Psychologie
4_2_6	6	4	2	15	own	3.05	group	0	1	0	1.5	0	1.5	4	1	0	1	3	group	4.5	42.567	pros	pros	2	1	3	2	2	2	3.5	1.875	2	NA	NA	all	transfer	60	CH	Ja	0	Nein	Geld	w	Sonstiges
4_1_1	1	4	1	16	own	3.01	group	0	1	0	1	0	1	3	1	0	0	0	group	1	7.815	indi	self	1.75	0.25	3	3	3.5	1	3	2.8125	1	NA	NA	group	transfer	21	USA	Ja	mehr	Nein	Geld	m	Sonstiges
4_1_2	2	4	1	16	own	11.59	keep	1	0	0	1	0	2	1	0	0	0	1	group	3	7.815	indi	self	0.5	0.75	2.5	3.5	1.5	0	2.5	2.875	2	NA	NA	selfish	selfish	62	Italien	Ja	2	Nein	Wissenschaft	m	Sonstiges
4_1_3	3	4	1	16	own	3.07	group	0	1	0	1	0	1	2	0	0	1	4	keep	5	7.815	indi	self	1	0	4	4	3	0.5	2.5	0.3125	2	NA	NA	selfish	reputation	25	CH	Ja	0	Ja	Geld	m	Medizin
4_2_4	4	4	2	16	own	3.11	group	0	1	0	1.5	0	1.5	6	1	0	1	3	group	4.5	37.482	pros	pros	2.75	0.5	2.5	3	3	1.5	3	1.0625	4	NA	NA	selfish	grouppool	24	Serbien	Nein	2	Nein	VPN	w	Psychologie
4_2_5	5	4	2	16	own	4.55	group	0	1	0	1.5	0	1.5	4	1	0	1	3	group	4.5	37.093	pros	pros	1.75	1.5	3	2.5	1.5	1.5	2.5	0.1875	3	NA	NA	all	reputation	22	CH	Ja	1	Nein	VPN	w	Psychologie
4_2_6	6	4	2	16	own	3.95	group	0	1	0	1.5	0	1.5	5	1	0	1	3	group	4.5	42.567	pros	pros	2	1	3	2	2	2	3.5	1.875	2	NA	NA	all	transfer	60	CH	Ja	0	Nein	Geld	w	Sonstiges
4_1_1	1	4	1	17	own	3.09	group	0	1	0	1	0.6	1.6	2	0	0	1	4	universal	5.6	7.815	indi	self	1.75	0.25	3	3	3.5	1	3	2.8125	1	NA	NA	group	transfer	21	USA	Ja	mehr	Nein	Geld	m	Sonstiges
4_1_2	2	4	1	17	own	3.76	universal	0	0	1	1	0.6	1.6	3	0	0	0	1	group	2.6	7.815	indi	self	0.5	0.75	2.5	3.5	1.5	0	2.5	2.875	2	NA	NA	selfish	selfish	62	Italien	Ja	2	Nein	Wissenschaft	m	Sonstiges
4_1_3	3	4	1	17	own	4.98	group	0	1	0	1	0.6	1.6	1	1	0	0	0	group	1.6	7.815	indi	self	1	0	4	4	3	0.5	2.5	0.3125	2	NA	NA	selfish	reputation	25	CH	Ja	0	Ja	Geld	m	Medizin
4_2_4	4	4	2	17	own	3.31	group	0	1	0	1	0.6	1.6	5	1	0	1	3	universal	4.6	37.482	pros	pros	2.75	0.5	2.5	3	3	1.5	3	1.0625	4	NA	NA	selfish	grouppool	24	Serbien	Nein	2	Nein	VPN	w	Psychologie
4_2_5	5	4	2	17	own	3.65	universal	0	0	1	1	0.6	1.6	6	1	0	1	3	group	4.6	37.093	pros	pros	1.75	1.5	3	2.5	1.5	1.5	2.5	0.1875	3	NA	NA	all	reputation	22	CH	Ja	1	Nein	VPN	w	Psychologie
4_2_6	6	4	2	17	own	3.51	group	0	1	0	1	0.6	1.6	4	1	0	1	3	group	4.6	42.567	pros	pros	2	1	3	2	2	2	3.5	1.875	2	NA	NA	all	transfer	60	CH	Ja	0	Nein	Geld	w	Sonstiges
4_1_1	1	4	1	18	own	3.34	group	0	1	0	1	0.3	1.3	3	1	0	0	0	group	1.3	7.815	indi	self	1.75	0.25	3	3	3.5	1	3	2.8125	1	NA	NA	group	transfer	21	USA	Ja	mehr	Nein	Geld	m	Sonstiges
4_1_2	2	4	1	18	own	2.81	keep	1	0	0	1	0.3	2.3	1	0	0	0	1	group	3.3	7.815	indi	self	0.5	0.75	2.5	3.5	1.5	0	2.5	2.875	2	NA	NA	selfish	selfish	62	Italien	Ja	2	Nein	Wissenschaft	m	Sonstiges
4_1_3	3	4	1	18	own	3.09	group	0	1	0	1	0.3	1.3	2	0	0	1	4	keep	5.3	7.815	indi	self	1	0	4	4	3	0.5	2.5	0.3125	2	NA	NA	selfish	reputation	25	CH	Ja	0	Ja	Geld	m	Medizin
4_2_4	4	4	2	18	own	2.95	group	0	1	0	1	0.3	1.3	6	1	0	1	3	group	4.3	37.482	pros	pros	2.75	0.5	2.5	3	3	1.5	3	1.0625	4	NA	NA	selfish	grouppool	24	Serbien	Nein	2	Nein	VPN	w	Psychologie
4_2_5	5	4	2	18	own	2.63	universal	0	0	1	1	0.3	1.3	4	1	0	1	3	group	4.3	37.093	pros	pros	1.75	1.5	3	2.5	1.5	1.5	2.5	0.1875	3	NA	NA	all	reputation	22	CH	Ja	1	Nein	VPN	w	Psychologie
4_2_6	6	4	2	18	own	4.11	group	0	1	0	1	0.3	1.3	5	1	0	1	3	universal	4.3	42.567	pros	pros	2	1	3	2	2	2	3.5	1.875	2	NA	NA	all	transfer	60	CH	Ja	0	Nein	Geld	w	Sonstiges
4_1_1	1	4	1	19	own	2.84	group	0	1	0	1	0.6	1.6	2	0	0	1	4	keep	5.6	7.815	indi	self	1.75	0.25	3	3	3.5	1	3	2.8125	1	NA	NA	group	transfer	21	USA	Ja	mehr	Nein	Geld	m	Sonstiges
4_1_2	2	4	1	19	own	2.58	keep	1	0	0	1	0.6	2.6	3	0	0	0	1	group	3.6	7.815	indi	self	0.5	0.75	2.5	3.5	1.5	0	2.5	2.875	2	NA	NA	selfish	selfish	62	Italien	Ja	2	Nein	Wissenschaft	m	Sonstiges
4_1_3	3	4	1	19	own	4.96	group	0	1	0	1	0.6	1.6	1	1	0	0	0	group	1.6	7.815	indi	self	1	0	4	4	3	0.5	2.5	0.3125	2	NA	NA	selfish	reputation	25	CH	Ja	0	Ja	Geld	m	Medizin
4_2_4	4	4	2	19	own	5.19	group	0	1	0	0.5	0.6	1.1	5	1	0	1	3	universal	4.1	37.482	pros	pros	2.75	0.5	2.5	3	3	1.5	3	1.0625	4	NA	NA	selfish	grouppool	24	Serbien	Nein	2	Nein	VPN	w	Psychologie
4_2_5	5	4	2	19	own	3.18	universal	0	0	1	0.5	0.6	1.1	6	1	0	1	3	universal	4.1	37.093	pros	pros	1.75	1.5	3	2.5	1.5	1.5	2.5	0.1875	3	NA	NA	all	reputation	22	CH	Ja	1	Nein	VPN	w	Psychologie
4_2_6	6	4	2	19	own	3.39	universal	0	0	1	0.5	0.6	1.1	4	1	0	1	3	group	4.1	42.567	pros	pros	2	1	3	2	2	2	3.5	1.875	2	NA	NA	all	transfer	60	CH	Ja	0	Nein	Geld	w	Sonstiges
4_1_1	1	4	1	20	own	3.29	group	0	1	0	1	0.3	1.3	3	1	0	0	0	group	1.3	7.815	indi	self	1.75	0.25	3	3	3.5	1	3	2.8125	1	NA	NA	group	transfer	21	USA	Ja	mehr	Nein	Geld	m	Sonstiges
4_1_2	2	4	1	20	own	2.83	keep	1	0	0	1	0.3	2.3	1	0	0	1	4	group	6.3	7.815	indi	self	0.5	0.75	2.5	3.5	1.5	0	2.5	2.875	2	NA	NA	selfish	selfish	62	Italien	Ja	2	Nein	Wissenschaft	m	Sonstiges
4_1_3	3	4	1	20	own	2.26	group	0	1	0	1	0.3	1.3	2	1	0	1	3	keep	4.3	7.815	indi	self	1	0	4	4	3	0.5	2.5	0.3125	2	NA	NA	selfish	reputation	25	CH	Ja	0	Ja	Geld	m	Medizin
4_2_4	4	4	2	20	own	2.92	group	0	1	0	1	0.3	1.3	6	1	0	1	3	group	4.3	37.482	pros	pros	2.75	0.5	2.5	3	3	1.5	3	1.0625	4	NA	NA	selfish	grouppool	24	Serbien	Nein	2	Nein	VPN	w	Psychologie
4_2_5	5	4	2	20	own	3.65	universal	0	0	1	1	0.3	1.3	4	1	0	1	3	group	4.3	37.093	pros	pros	1.75	1.5	3	2.5	1.5	1.5	2.5	0.1875	3	NA	NA	all	reputation	22	CH	Ja	1	Nein	VPN	w	Psychologie
4_2_6	6	4	2	20	own	3.25	group	0	1	0	1	0.3	1.3	5	1	0	1	3	universal	4.3	42.567	pros	pros	2	1	3	2	2	2	3.5	1.875	2	NA	NA	all	transfer	60	CH	Ja	0	Nein	Geld	w	Sonstiges
5_1_1	1	5	1	1	endo	29.34	universal	0	0	1	0	1.5	1.5	4	1	1	1	3	universal	4.5	32.158	pros	pros	0.75	1.5	4	3	3	1	2.5	0.6875	3	group	cooperation	selfish	transfer	21	Deutschland	Ja	0	Ja	Geld	w	Sonstiges
5_1_2	2	5	1	1	endo	8.09	universal	0	0	1	0	1.5	1.5	1	1	0	1	3	universal	4.5	45	pros	pros	2	1.5	3	3	2	1	3.5	0.625	3	cooperation	public	all	transfer	20	Grossbritannien	Ja	1	Nein	VPN	m	Psychologie
5_1_3	3	5	1	1	endo	18.71	universal	0	0	1	0	1.5	1.5	5	1	1	NA	0	group	1.5	-7.815	indi	self	1	0.5	3	3.5	2	2	4	0.75	3	cooperation	cooperation	selfish	universalpool	47	Deutschland	Ja	1	Nein	Wissenschaft	w	Pädagogik
5_2_4	4	5	2	1	endo	14.39	universal	0	0	1	0.5	1.5	2	6	0	0	2	7	universal	9	9.034	indi	self	0	0.25	2	2.5	3	3	2.5	1.875	1	cooperation	borders	conformity	transfer	55	CH	Ja	4	Nein	Wissenschaft	w	ich studiere nicht
5_2_5	5	5	2	1	endo	10.85	group	0	1	0	0.5	1.5	2	4	1	0	1	3	universal	5	42.567	pros	pros	2.5	2.25	3	2.5	1.5	2.5	4	1.4375	3	membership	public	group	transfer	25	CH	Ja	1	Nein	Geld	w	Sonstiges
5_2_6	6	5	2	1	endo	9.23	universal	0	0	1	0.5	1.5	2	2	1	1	0	0	universal	2	37.482	pros	pros	0.75	1.5	2.5	2.5	3	1	4	1.375	2	public	borders	all	universalpool	24	CH	Ja	2	Nein	Wissenschaft	m	Psychologie
5_1_1	1	5	1	2	endo	8.43	universal	0	0	1	0	1.8	1.8	3	1	0	1	3	universal	4.8	32.158	pros	pros	0.75	1.5	4	3	3	1	2.5	0.6875	3	group	cooperation	selfish	transfer	21	Deutschland	Ja	0	Ja	Geld	w	Sonstiges
5_1_2	2	5	1	2	endo	9.14	universal	0	0	1	0	1.8	1.8	4	1	1	1	3	universal	4.8	45	pros	pros	2	1.5	3	3	2	1	3.5	0.625	3	cooperation	public	all	transfer	20	Grossbritannien	Ja	1	Nein	VPN	m	Psychologie
5_1_3	3	5	1	2	endo	15.61	universal	0	0	1	0	1.8	1.8	1	1	0	1	3	universal	4.8	-7.815	indi	self	1	0.5	3	3.5	2	2	4	0.75	3	cooperation	cooperation	selfish	universalpool	47	Deutschland	Ja	1	Nein	Wissenschaft	w	Pädagogik
5_2_4	4	5	2	2	endo	9.21	universal	0	0	1	0	1.8	1.8	5	0	0	1	4	universal	5.8	9.034	indi	self	0	0.25	2	2.5	3	3	2.5	1.875	1	cooperation	borders	conformity	transfer	55	CH	Ja	4	Nein	Wissenschaft	w	ich studiere nicht
5_2_5	5	5	2	2	endo	6.52	universal	0	0	1	0	1.8	1.8	6	1	0	0	0	universal	1.8	42.567	pros	pros	2.5	2.25	3	2.5	1.5	2.5	4	1.4375	3	membership	public	group	transfer	25	CH	Ja	1	Nein	Geld	w	Sonstiges
5_2_6	6	5	2	2	endo	2.89	universal	0	0	1	0	1.8	1.8	2	1	1	1	3	universal	4.8	37.482	pros	pros	0.75	1.5	2.5	2.5	3	1	4	1.375	2	public	borders	all	universalpool	24	CH	Ja	2	Nein	Wissenschaft	m	Psychologie
5_1_1	1	5	1	3	endo	4.73	universal	0	0	1	0	1.5	1.5	6	1	1	NA	0	universal	1.5	32.158	pros	pros	0.75	1.5	4	3	3	1	2.5	0.6875	3	group	cooperation	selfish	transfer	21	Deutschland	Ja	0	Ja	Geld	w	Sonstiges
5_1_2	2	5	1	3	endo	3.13	universal	0	0	1	0	1.5	1.5	3	1	0	NA	0	universal	1.5	45	pros	pros	2	1.5	3	3	2	1	3.5	0.625	3	cooperation	public	all	transfer	20	Grossbritannien	Ja	1	Nein	VPN	m	Psychologie
5_1_3	3	5	1	3	endo	10.63	universal	0	0	1	0	1.5	1.5	4	1	1	1	3	keep	4.5	-7.815	indi	self	1	0.5	3	3.5	2	2	4	0.75	3	cooperation	cooperation	selfish	universalpool	47	Deutschland	Ja	1	Nein	Wissenschaft	w	Pädagogik
5_2_4	4	5	2	3	endo	20.81	keep	1	0	0	0	1.5	2.5	5	1	0	1	3	universal	5.5	9.034	indi	self	0	0.25	2	2.5	3	3	2.5	1.875	1	cooperation	borders	conformity	transfer	55	CH	Ja	4	Nein	Wissenschaft	w	ich studiere nicht
5_2_5	5	5	2	3	endo	5.29	universal	0	0	1	0	1.5	1.5	6	1	0	1	3	universal	4.5	42.567	pros	pros	2.5	2.25	3	2.5	1.5	2.5	4	1.4375	3	membership	public	group	transfer	25	CH	Ja	1	Nein	Geld	w	Sonstiges
5_2_6	6	5	2	3	endo	9.14	universal	0	0	1	0	1.5	1.5	4	0	0	2	7	keep	8.5	37.482	pros	pros	0.75	1.5	2.5	2.5	3	1	4	1.375	2	public	borders	all	universalpool	24	CH	Ja	2	Nein	Wissenschaft	m	Psychologie
5_1_1	1	5	1	4	endo	11.7	group	0	1	0	0.5	1.5	2	3	1	0	1	3	universal	5	32.158	pros	pros	0.75	1.5	4	3	3	1	2.5	0.6875	3	group	cooperation	selfish	transfer	21	Deutschland	Ja	0	Ja	Geld	w	Sonstiges
5_1_2	2	5	1	4	endo	7.2	universal	0	0	1	0.5	1.5	2	5	1	1	NA	0	universal	2	45	pros	pros	2	1.5	3	3	2	1	3.5	0.625	3	cooperation	public	all	transfer	20	Grossbritannien	Ja	1	Nein	VPN	m	Psychologie
5_1_3	3	5	1	4	endo	8.46	universal	0	0	1	0.5	1.5	2	1	1	0	1	3	group	5	-7.815	indi	self	1	0.5	3	3.5	2	2	4	0.75	3	cooperation	cooperation	selfish	universalpool	47	Deutschland	Ja	1	Nein	Wissenschaft	w	Pädagogik
5_2_4	4	5	2	4	endo	14.4	universal	0	0	1	0	1.5	1.5	6	1	0	1	3	universal	4.5	9.034	indi	self	0	0.25	2	2.5	3	3	2.5	1.875	1	cooperation	borders	conformity	transfer	55	CH	Ja	4	Nein	Wissenschaft	w	ich studiere nicht
5_2_5	5	5	2	4	endo	5.14	universal	0	0	1	0	1.5	1.5	4	1	0	2	6	universal	7.5	42.567	pros	pros	2.5	2.25	3	2.5	1.5	2.5	4	1.4375	3	membership	public	group	transfer	25	CH	Ja	1	Nein	Geld	w	Sonstiges
5_2_6	6	5	2	4	endo	4.43	universal	0	0	1	0	1.5	1.5	5	1	0	1	3	universal	4.5	37.482	pros	pros	0.75	1.5	2.5	2.5	3	1	4	1.375	2	public	borders	all	universalpool	24	CH	Ja	2	Nein	Wissenschaft	m	Psychologie
5_1_1	1	5	1	5	endo	9.37	group	0	1	0	0.5	1.2	1.7	3	1	0	2	6	universal	7.7	32.158	pros	pros	0.75	1.5	4	3	3	1	2.5	0.6875	3	group	cooperation	selfish	transfer	21	Deutschland	Ja	0	Ja	Geld	w	Sonstiges
5_1_2	2	5	1	5	endo	4.81	universal	0	0	1	0.5	1.2	1.7	1	1	0	1	3	group	4.7	45	pros	pros	2	1.5	3	3	2	1	3.5	0.625	3	cooperation	public	all	transfer	20	Grossbritannien	Ja	1	Nein	VPN	m	Psychologie
5_1_3	3	5	1	5	endo	10.52	universal	0	0	1	0.5	1.2	1.7	2	1	0	2	6	universal	7.7	-7.815	indi	self	1	0.5	3	3.5	2	2	4	0.75	3	cooperation	cooperation	selfish	universalpool	47	Deutschland	Ja	1	Nein	Wissenschaft	w	Pädagogik
5_2_4	4	5	2	5	endo	6.17	universal	0	0	1	0.5	1.2	1.7	3	1	1	1	3	universal	4.7	9.034	indi	self	0	0.25	2	2.5	3	3	2.5	1.875	1	cooperation	borders	conformity	transfer	55	CH	Ja	4	Nein	Wissenschaft	w	ich studiere nicht
5_2_5	5	5	2	5	endo	4.36	group	0	1	0	0.5	1.2	1.7	4	1	0	NA	0	universal	1.7	42.567	pros	pros	2.5	2.25	3	2.5	1.5	2.5	4	1.4375	3	membership	public	group	transfer	25	CH	Ja	1	Nein	Geld	w	Sonstiges
5_2_6	6	5	2	5	endo	3.28	universal	0	0	1	0.5	1.2	1.7	1	1	1	NA	0	group	1.7	37.482	pros	pros	0.75	1.5	2.5	2.5	3	1	4	1.375	2	public	borders	all	universalpool	24	CH	Ja	2	Nein	Wissenschaft	m	Psychologie
5_1_1	1	5	1	6	endo	27.66	group	0	1	0	0.5	1.2	1.7	2	1	0	2	6	universal	7.7	32.158	pros	pros	0.75	1.5	4	3	3	1	2.5	0.6875	3	group	cooperation	selfish	transfer	21	Deutschland	Ja	0	Ja	Geld	w	Sonstiges
5_1_2	2	5	1	6	endo	2.37	universal	0	0	1	0.5	1.2	1.7	3	1	0	1	3	universal	4.7	45	pros	pros	2	1.5	3	3	2	1	3.5	0.625	3	cooperation	public	all	transfer	20	Grossbritannien	Ja	1	Nein	VPN	m	Psychologie
5_1_3	3	5	1	6	endo	6.67	universal	0	0	1	0.5	1.2	1.7	1	1	0	2	6	group	7.7	-7.815	indi	self	1	0.5	3	3.5	2	2	4	0.75	3	cooperation	cooperation	selfish	universalpool	47	Deutschland	Ja	1	Nein	Wissenschaft	w	Pädagogik
5_2_4	4	5	2	6	endo	3.77	keep	1	0	0	0	1.2	2.2	2	0	1	NA	1	universal	3.2	9.034	indi	self	0	0.25	2	2.5	3	3	2.5	1.875	1	cooperation	borders	conformity	transfer	55	CH	Ja	4	Nein	Wissenschaft	w	ich studiere nicht
5_2_5	5	5	2	6	endo	3.26	universal	0	0	1	0	1.2	1.2	3	1	1	NA	0	universal	1.2	42.567	pros	pros	2.5	2.25	3	2.5	1.5	2.5	4	1.4375	3	membership	public	group	transfer	25	CH	Ja	1	Nein	Geld	w	Sonstiges
5_2_6	6	5	2	6	endo	2.4	universal	0	0	1	0	1.2	1.2	1	1	1	NA	0	group	1.2	37.482	pros	pros	0.75	1.5	2.5	2.5	3	1	4	1.375	2	public	borders	all	universalpool	24	CH	Ja	2	Nein	Wissenschaft	m	Psychologie
5_1_1	1	5	1	7	endo	3.92	group	0	1	0	0.5	1.5	2	5	1	1	1	3	universal	5	32.158	pros	pros	0.75	1.5	4	3	3	1	2.5	0.6875	3	group	cooperation	selfish	transfer	21	Deutschland	Ja	0	Ja	Geld	w	Sonstiges
5_1_2	2	5	1	7	endo	13.95	universal	0	0	1	0.5	1.5	2	6	1	1	0	0	universal	2	45	pros	pros	2	1.5	3	3	2	1	3.5	0.625	3	cooperation	public	all	transfer	20	Grossbritannien	Ja	1	Nein	VPN	m	Psychologie
5_1_3	3	5	1	7	endo	4.03	universal	0	0	1	0.5	1.5	2	1	1	0	1	3	group	5	-7.815	indi	self	1	0.5	3	3.5	2	2	4	0.75	3	cooperation	cooperation	selfish	universalpool	47	Deutschland	Ja	1	Nein	Wissenschaft	w	Pädagogik
5_2_4	4	5	2	7	endo	6.24	universal	0	0	1	0	1.5	1.5	2	0	1	0	1	universal	2.5	9.034	indi	self	0	0.25	2	2.5	3	3	2.5	1.875	1	cooperation	borders	conformity	transfer	55	CH	Ja	4	Nein	Wissenschaft	w	ich studiere nicht
5_2_5	5	5	2	7	endo	4.69	universal	0	0	1	0	1.5	1.5	4	0	0	1	4	universal	5.5	42.567	pros	pros	2.5	2.25	3	2.5	1.5	2.5	4	1.4375	3	membership	public	group	transfer	25	CH	Ja	1	Nein	Geld	w	Sonstiges
5_2_6	6	5	2	7	endo	3.99	universal	0	0	1	0	1.5	1.5	3	1	1	1	3	universal	4.5	37.482	pros	pros	0.75	1.5	2.5	2.5	3	1	4	1.375	2	public	borders	all	universalpool	24	CH	Ja	2	Nein	Wissenschaft	m	Psychologie
5_1_1	1	5	1	8	endo	8.33	group	0	1	0	0.5	0.9	1.4	2	1	0	0	0	universal	1.4	32.158	pros	pros	0.75	1.5	4	3	3	1	2.5	0.6875	3	group	cooperation	selfish	transfer	21	Deutschland	Ja	0	Ja	Geld	w	Sonstiges
5_1_2	2	5	1	8	endo	5.25	universal	0	0	1	0.5	0.9	1.4	3	1	0	1	3	universal	4.4	45	pros	pros	2	1.5	3	3	2	1	3.5	0.625	3	cooperation	public	all	transfer	20	Grossbritannien	Ja	1	Nein	VPN	m	Psychologie
5_1_3	3	5	1	8	endo	8.05	universal	0	0	1	0.5	0.9	1.4	4	0	1	1	4	group	5.4	-7.815	indi	self	1	0.5	3	3.5	2	2	4	0.75	3	cooperation	cooperation	selfish	universalpool	47	Deutschland	Ja	1	Nein	Wissenschaft	w	Pädagogik
5_2_4	4	5	2	8	endo	6.05	group	0	1	0	1	0.9	1.9	5	1	0	0	0	group	1.9	9.034	indi	self	0	0.25	2	2.5	3	3	2.5	1.875	1	cooperation	borders	conformity	transfer	55	CH	Ja	4	Nein	Wissenschaft	w	ich studiere nicht
5_2_5	5	5	2	8	endo	4.56	group	0	1	0	1	0.9	1.9	6	1	0	1	3	universal	4.9	42.567	pros	pros	2.5	2.25	3	2.5	1.5	2.5	4	1.4375	3	membership	public	group	transfer	25	CH	Ja	1	Nein	Geld	w	Sonstiges
5_2_6	6	5	2	8	endo	2.28	universal	0	0	1	1	0.9	1.9	1	0	1	1	4	group	5.9	37.482	pros	pros	0.75	1.5	2.5	2.5	3	1	4	1.375	2	public	borders	all	universalpool	24	CH	Ja	2	Nein	Wissenschaft	m	Psychologie
5_1_1	1	5	1	9	endo	7.5	universal	0	0	1	0	1.2	1.2	4	1	1	1	3	group	4.2	32.158	pros	pros	0.75	1.5	4	3	3	1	2.5	0.6875	3	group	cooperation	selfish	transfer	21	Deutschland	Ja	0	Ja	Geld	w	Sonstiges
5_1_2	2	5	1	9	endo	4.09	universal	0	0	1	0	1.2	1.2	3	1	0	NA	0	universal	1.2	45	pros	pros	2	1.5	3	3	2	1	3.5	0.625	3	cooperation	public	all	transfer	20	Grossbritannien	Ja	1	Nein	VPN	m	Psychologie
5_1_3	3	5	1	9	endo	4.89	universal	0	0	1	0	1.2	1.2	5	1	1	1	3	group	4.2	-7.815	indi	self	1	0.5	3	3.5	2	2	4	0.75	3	cooperation	cooperation	selfish	universalpool	47	Deutschland	Ja	1	Nein	Wissenschaft	w	Pädagogik
5_2_4	4	5	2	9	endo	6.44	group	0	1	0	1	1.2	2.2	1	1	1	1	3	universal	5.2	9.034	indi	self	0	0.25	2	2.5	3	3	2.5	1.875	1	cooperation	borders	conformity	transfer	55	CH	Ja	4	Nein	Wissenschaft	w	ich studiere nicht
5_2_5	5	5	2	9	endo	7.16	group	0	1	0	1	1.2	2.2	6	1	0	1	3	universal	5.2	42.567	pros	pros	2.5	2.25	3	2.5	1.5	2.5	4	1.4375	3	membership	public	group	transfer	25	CH	Ja	1	Nein	Geld	w	Sonstiges
5_2_6	6	5	2	9	endo	3.82	universal	0	0	1	1	1.2	2.2	4	0	0	1	4	group	6.2	37.482	pros	pros	0.75	1.5	2.5	2.5	3	1	4	1.375	2	public	borders	all	universalpool	24	CH	Ja	2	Nein	Wissenschaft	m	Psychologie
5_1_1	1	5	1	10	endo	8.43	group	0	1	0	0.5	1.2	1.7	5	1	1	1	3	group	4.7	32.158	pros	pros	0.75	1.5	4	3	3	1	2.5	0.6875	3	group	cooperation	selfish	transfer	21	Deutschland	Ja	0	Ja	Geld	w	Sonstiges
5_1_2	2	5	1	10	endo	2.85	universal	0	0	1	0.5	1.2	1.7	1	1	0	1	3	group	4.7	45	pros	pros	2	1.5	3	3	2	1	3.5	0.625	3	cooperation	public	all	transfer	20	Grossbritannien	Ja	1	Nein	VPN	m	Psychologie
5_1_3	3	5	1	10	endo	3.65	universal	0	0	1	0.5	1.2	1.7	2	1	0	1	3	universal	4.7	-7.815	indi	self	1	0.5	3	3.5	2	2	4	0.75	3	cooperation	cooperation	selfish	universalpool	47	Deutschland	Ja	1	Nein	Wissenschaft	w	Pädagogik
5_2_4	4	5	2	10	endo	8.36	universal	0	0	1	0.5	1.2	1.7	6	0	0	1	4	universal	5.7	9.034	indi	self	0	0.25	2	2.5	3	3	2.5	1.875	1	cooperation	borders	conformity	transfer	55	CH	Ja	4	Nein	Wissenschaft	w	ich studiere nicht
5_2_5	5	5	2	10	endo	5.72	group	0	1	0	0.5	1.2	1.7	4	1	0	1	3	universal	4.7	42.567	pros	pros	2.5	2.25	3	2.5	1.5	2.5	4	1.4375	3	membership	public	group	transfer	25	CH	Ja	1	Nein	Geld	w	Sonstiges
5_2_6	6	5	2	10	endo	3.39	universal	0	0	1	0.5	1.2	1.7	3	1	1	0	0	universal	1.7	37.482	pros	pros	0.75	1.5	2.5	2.5	3	1	4	1.375	2	public	borders	all	universalpool	24	CH	Ja	2	Nein	Wissenschaft	m	Psychologie
5_1_1	1	5	1	11	endo	3.51	group	0	1	0	0.5	1.2	1.7	3	1	0	1	3	universal	4.7	32.158	pros	pros	0.75	1.5	4	3	3	1	2.5	0.6875	3	group	cooperation	selfish	transfer	21	Deutschland	Ja	0	Ja	Geld	w	Sonstiges
5_1_2	2	5	1	11	endo	2.04	universal	0	0	1	0.5	1.2	1.7	1	1	0	1	3	group	4.7	45	pros	pros	2	1.5	3	3	2	1	3.5	0.625	3	cooperation	public	all	transfer	20	Grossbritannien	Ja	1	Nein	VPN	m	Psychologie
5_1_3	3	5	1	11	endo	4.57	universal	0	0	1	0.5	1.2	1.7	2	1	0	2	6	universal	7.7	-7.815	indi	self	1	0.5	3	3.5	2	2	4	0.75	3	cooperation	cooperation	selfish	universalpool	47	Deutschland	Ja	1	Nein	Wissenschaft	w	Pädagogik
5_2_4	4	5	2	11	endo	6.29	keep	1	0	0	0	1.2	2.2	5	0	0	NA	1	universal	3.2	9.034	indi	self	0	0.25	2	2.5	3	3	2.5	1.875	1	cooperation	borders	conformity	transfer	55	CH	Ja	4	Nein	Wissenschaft	w	ich studiere nicht
5_2_5	5	5	2	11	endo	2.26	universal	0	0	1	0	1.2	1.2	6	1	0	0	0	universal	1.2	42.567	pros	pros	2.5	2.25	3	2.5	1.5	2.5	4	1.4375	3	membership	public	group	transfer	25	CH	Ja	1	Nein	Geld	w	Sonstiges
5_2_6	6	5	2	11	endo	2.97	universal	0	0	1	0	1.2	1.2	3	1	1	1	3	universal	4.2	37.482	pros	pros	0.75	1.5	2.5	2.5	3	1	4	1.375	2	public	borders	all	universalpool	24	CH	Ja	2	Nein	Wissenschaft	m	Psychologie
5_1_1	1	5	1	12	endo	3.44	keep	1	0	0	0	0.9	1.9	6	1	1	1	3	universal	4.9	32.158	pros	pros	0.75	1.5	4	3	3	1	2.5	0.6875	3	group	cooperation	selfish	transfer	21	Deutschland	Ja	0	Ja	Geld	w	Sonstiges
5_1_2	2	5	1	12	endo	1.73	universal	0	0	1	0	0.9	0.9	1	1	0	1	3	keep	3.9	45	pros	pros	2	1.5	3	3	2	1	3.5	0.625	3	cooperation	public	all	transfer	20	Grossbritannien	Ja	1	Nein	VPN	m	Psychologie
5_1_3	3	5	1	12	endo	6.43	universal	0	0	1	0	0.9	0.9	2	1	0	0	0	universal	0.9	-7.815	indi	self	1	0.5	3	3.5	2	2	4	0.75	3	cooperation	cooperation	selfish	universalpool	47	Deutschland	Ja	1	Nein	Wissenschaft	w	Pädagogik
5_2_4	4	5	2	12	endo	5.46	keep	1	0	0	0.5	0.9	2.4	3	0	1	0	1	universal	3.4	9.034	indi	self	0	0.25	2	2.5	3	3	2.5	1.875	1	cooperation	borders	conformity	transfer	55	CH	Ja	4	Nein	Wissenschaft	w	ich studiere nicht
5_2_5	5	5	2	12	endo	2.45	group	0	1	0	0.5	0.9	1.4	4	0	0	NA	1	keep	2.4	42.567	pros	pros	2.5	2.25	3	2.5	1.5	2.5	4	1.4375	3	membership	public	group	transfer	25	CH	Ja	1	Nein	Geld	w	Sonstiges
5_2_6	6	5	2	12	endo	2.33	universal	0	0	1	0.5	0.9	1.4	1	0	1	1	4	keep	5.4	37.482	pros	pros	0.75	1.5	2.5	2.5	3	1	4	1.375	2	public	borders	all	universalpool	24	CH	Ja	2	Nein	Wissenschaft	m	Psychologie
5_1_1	1	5	1	13	endo	5.69	group	0	1	0	0.5	0.9	1.4	4	1	1	1	3	group	4.4	32.158	pros	pros	0.75	1.5	4	3	3	1	2.5	0.6875	3	group	cooperation	selfish	transfer	21	Deutschland	Ja	0	Ja	Geld	w	Sonstiges
5_1_2	2	5	1	13	endo	3.46	universal	0	0	1	0.5	0.9	1.4	1	1	0	1	3	group	4.4	45	pros	pros	2	1.5	3	3	2	1	3.5	0.625	3	cooperation	public	all	transfer	20	Grossbritannien	Ja	1	Nein	VPN	m	Psychologie
5_1_3	3	5	1	13	endo	5.45	universal	0	0	1	0.5	0.9	1.4	5	1	1	NA	0	group	1.4	-7.815	indi	self	1	0.5	3	3.5	2	2	4	0.75	3	cooperation	cooperation	selfish	universalpool	47	Deutschland	Ja	1	Nein	Wissenschaft	w	Pädagogik
5_2_4	4	5	2	13	endo	10.33	group	0	1	0	1	0.9	1.9	6	0	0	2	7	universal	8.9	9.034	indi	self	0	0.25	2	2.5	3	3	2.5	1.875	1	cooperation	borders	conformity	transfer	55	CH	Ja	4	Nein	Wissenschaft	w	ich studiere nicht
5_2_5	5	5	2	13	endo	3.98	group	0	1	0	1	0.9	1.9	4	1	0	1	3	group	4.9	42.567	pros	pros	2.5	2.25	3	2.5	1.5	2.5	4	1.4375	3	membership	public	group	transfer	25	CH	Ja	1	Nein	Geld	w	Sonstiges
5_2_6	6	5	2	13	endo	2.07	universal	0	0	1	1	0.9	1.9	2	1	1	0	0	universal	1.9	37.482	pros	pros	0.75	1.5	2.5	2.5	3	1	4	1.375	2	public	borders	all	universalpool	24	CH	Ja	2	Nein	Wissenschaft	m	Psychologie
5_1_1	1	5	1	14	endo	9.72	group	0	1	0	0.5	1.2	1.7	3	1	0	1	3	universal	4.7	32.158	pros	pros	0.75	1.5	4	3	3	1	2.5	0.6875	3	group	cooperation	selfish	transfer	21	Deutschland	Ja	0	Ja	Geld	w	Sonstiges
5_1_2	2	5	1	14	endo	2.34	universal	0	0	1	0.5	1.2	1.7	1	1	0	0	0	group	1.7	45	pros	pros	2	1.5	3	3	2	1	3.5	0.625	3	cooperation	public	all	transfer	20	Grossbritannien	Ja	1	Nein	VPN	m	Psychologie
5_1_3	3	5	1	14	endo	5.24	universal	0	0	1	0.5	1.2	1.7	6	1	1	2	6	universal	7.7	-7.815	indi	self	1	0.5	3	3.5	2	2	4	0.75	3	cooperation	cooperation	selfish	universalpool	47	Deutschland	Ja	1	Nein	Wissenschaft	w	Pädagogik
5_2_4	4	5	2	14	endo	4.71	keep	1	0	0	0	1.2	2.2	2	0	1	NA	1	universal	3.2	9.034	indi	self	0	0.25	2	2.5	3	3	2.5	1.875	1	cooperation	borders	conformity	transfer	55	CH	Ja	4	Nein	Wissenschaft	w	ich studiere nicht
5_2_5	5	5	2	14	endo	3.82	universal	0	0	1	0	1.2	1.2	3	1	1	NA	0	universal	1.2	42.567	pros	pros	2.5	2.25	3	2.5	1.5	2.5	4	1.4375	3	membership	public	group	transfer	25	CH	Ja	1	Nein	Geld	w	Sonstiges
5_2_6	6	5	2	14	endo	2.45	universal	0	0	1	0	1.2	1.2	1	0	1	1	4	group	5.2	37.482	pros	pros	0.75	1.5	2.5	2.5	3	1	4	1.375	2	public	borders	all	universalpool	24	CH	Ja	2	Nein	Wissenschaft	m	Psychologie
5_1_1	1	5	1	15	endo	2.68	universal	0	0	1	0	1.8	1.8	3	1	0	1	3	universal	4.8	32.158	pros	pros	0.75	1.5	4	3	3	1	2.5	0.6875	3	group	cooperation	selfish	transfer	21	Deutschland	Ja	0	Ja	Geld	w	Sonstiges
5_1_2	2	5	1	15	endo	5.02	universal	0	0	1	0	1.8	1.8	5	1	1	0	0	universal	1.8	45	pros	pros	2	1.5	3	3	2	1	3.5	0.625	3	cooperation	public	all	transfer	20	Grossbritannien	Ja	1	Nein	VPN	m	Psychologie
5_1_3	3	5	1	15	endo	9.5	universal	0	0	1	0	1.8	1.8	1	1	0	2	6	universal	7.8	-7.815	indi	self	1	0.5	3	3.5	2	2	4	0.75	3	cooperation	cooperation	selfish	universalpool	47	Deutschland	Ja	1	Nein	Wissenschaft	w	Pädagogik
5_2_4	4	5	2	15	endo	6.94	universal	0	0	1	0	1.8	1.8	2	0	1	NA	1	universal	2.8	9.034	indi	self	0	0.25	2	2.5	3	3	2.5	1.875	1	cooperation	borders	conformity	transfer	55	CH	Ja	4	Nein	Wissenschaft	w	ich studiere nicht
5_2_5	5	5	2	15	endo	8.85	universal	0	0	1	0	1.8	1.8	6	1	0	1	3	universal	4.8	42.567	pros	pros	2.5	2.25	3	2.5	1.5	2.5	4	1.4375	3	membership	public	group	transfer	25	CH	Ja	1	Nein	Geld	w	Sonstiges
5_2_6	6	5	2	15	endo	2.36	universal	0	0	1	0	1.8	1.8	3	1	1	1	3	universal	4.8	37.482	pros	pros	0.75	1.5	2.5	2.5	3	1	4	1.375	2	public	borders	all	universalpool	24	CH	Ja	2	Nein	Wissenschaft	m	Psychologie
5_1_1	1	5	1	16	endo	3.47	universal	0	0	1	0.5	1.2	1.7	3	1	0	2	6	universal	7.7	32.158	pros	pros	0.75	1.5	4	3	3	1	2.5	0.6875	3	group	cooperation	selfish	transfer	21	Deutschland	Ja	0	Ja	Geld	w	Sonstiges
5_1_2	2	5	1	16	endo	3.1	group	0	1	0	0.5	1.2	1.7	1	1	0	1	3	universal	4.7	45	pros	pros	2	1.5	3	3	2	1	3.5	0.625	3	cooperation	public	all	transfer	20	Grossbritannien	Ja	1	Nein	VPN	m	Psychologie
5_1_3	3	5	1	16	endo	9.04	universal	0	0	1	0.5	1.2	1.7	2	1	0	2	6	group	7.7	-7.815	indi	self	1	0.5	3	3.5	2	2	4	0.75	3	cooperation	cooperation	selfish	universalpool	47	Deutschland	Ja	1	Nein	Wissenschaft	w	Pädagogik
5_2_4	4	5	2	16	endo	7.44	universal	0	0	1	0.5	1.2	1.7	3	1	1	NA	0	universal	1.7	9.034	indi	self	0	0.25	2	2.5	3	3	2.5	1.875	1	cooperation	borders	conformity	transfer	55	CH	Ja	4	Nein	Wissenschaft	w	ich studiere nicht
5_2_5	5	5	2	16	endo	3.76	group	0	1	0	0.5	1.2	1.7	6	1	0	NA	0	universal	1.7	42.567	pros	pros	2.5	2.25	3	2.5	1.5	2.5	4	1.4375	3	membership	public	group	transfer	25	CH	Ja	1	Nein	Geld	w	Sonstiges
5_2_6	6	5	2	16	endo	2.33	universal	0	0	1	0.5	1.2	1.7	1	1	1	1	3	universal	4.7	37.482	pros	pros	0.75	1.5	2.5	2.5	3	1	4	1.375	2	public	borders	all	universalpool	24	CH	Ja	2	Nein	Wissenschaft	m	Psychologie
5_1_1	1	5	1	17	endo	5.35	group	0	1	0	1	1.2	2.2	3	1	0	1	3	universal	5.2	32.158	pros	pros	0.75	1.5	4	3	3	1	2.5	0.6875	3	group	cooperation	selfish	transfer	21	Deutschland	Ja	0	Ja	Geld	w	Sonstiges
5_1_2	2	5	1	17	endo	1.86	group	0	1	0	1	1.2	2.2	5	1	1	1	3	universal	5.2	45	pros	pros	2	1.5	3	3	2	1	3.5	0.625	3	cooperation	public	all	transfer	20	Grossbritannien	Ja	1	Nein	VPN	m	Psychologie
5_1_3	3	5	1	17	endo	6.07	universal	0	0	1	1	1.2	2.2	1	1	0	2	6	group	8.2	-7.815	indi	self	1	0.5	3	3.5	2	2	4	0.75	3	cooperation	cooperation	selfish	universalpool	47	Deutschland	Ja	1	Nein	Wissenschaft	w	Pädagogik
5_2_4	4	5	2	17	endo	4.52	universal	0	0	1	0	1.2	1.2	2	1	1	NA	0	group	1.2	9.034	indi	self	0	0.25	2	2.5	3	3	2.5	1.875	1	cooperation	borders	conformity	transfer	55	CH	Ja	4	Nein	Wissenschaft	w	ich studiere nicht
5_2_5	5	5	2	17	endo	4.92	universal	0	0	1	0	1.2	1.2	3	1	1	1	3	universal	4.2	42.567	pros	pros	2.5	2.25	3	2.5	1.5	2.5	4	1.4375	3	membership	public	group	transfer	25	CH	Ja	1	Nein	Geld	w	Sonstiges
5_2_6	6	5	2	17	endo	2.46	universal	0	0	1	0	1.2	1.2	1	0	1	NA	1	group	2.2	37.482	pros	pros	0.75	1.5	2.5	2.5	3	1	4	1.375	2	public	borders	all	universalpool	24	CH	Ja	2	Nein	Wissenschaft	m	Psychologie
5_1_1	1	5	1	18	endo	5.01	group	0	1	0	0.5	1.5	2	3	1	0	1	3	universal	5	32.158	pros	pros	0.75	1.5	4	3	3	1	2.5	0.6875	3	group	cooperation	selfish	transfer	21	Deutschland	Ja	0	Ja	Geld	w	Sonstiges
5_1_2	2	5	1	18	endo	2.4	universal	0	0	1	0.5	1.5	2	5	1	1	1	3	universal	5	45	pros	pros	2	1.5	3	3	2	1	3.5	0.625	3	cooperation	public	all	transfer	20	Grossbritannien	Ja	1	Nein	VPN	m	Psychologie
5_1_3	3	5	1	18	endo	10.05	universal	0	0	1	0.5	1.5	2	1	1	0	2	6	group	8	-7.815	indi	self	1	0.5	3	3.5	2	2	4	0.75	3	cooperation	cooperation	selfish	universalpool	47	Deutschland	Ja	1	Nein	Wissenschaft	w	Pädagogik
5_2_4	4	5	2	18	endo	4.6	universal	0	0	1	0	1.5	1.5	2	1	1	NA	0	universal	1.5	9.034	indi	self	0	0.25	2	2.5	3	3	2.5	1.875	1	cooperation	borders	conformity	transfer	55	CH	Ja	4	Nein	Wissenschaft	w	ich studiere nicht
5_2_5	5	5	2	18	endo	5.5	universal	0	0	1	0	1.5	1.5	6	1	0	1	3	universal	4.5	42.567	pros	pros	2.5	2.25	3	2.5	1.5	2.5	4	1.4375	3	membership	public	group	transfer	25	CH	Ja	1	Nein	Geld	w	Sonstiges
5_2_6	6	5	2	18	endo	4.92	universal	0	0	1	0	1.5	1.5	3	1	1	1	3	universal	4.5	37.482	pros	pros	0.75	1.5	2.5	2.5	3	1	4	1.375	2	public	borders	all	universalpool	24	CH	Ja	2	Nein	Wissenschaft	m	Psychologie
5_1_1	1	5	1	19	endo	7.18	group	0	1	0	0.5	1.2	1.7	5	1	1	1	3	universal	4.7	32.158	pros	pros	0.75	1.5	4	3	3	1	2.5	0.6875	3	group	cooperation	selfish	transfer	21	Deutschland	Ja	0	Ja	Geld	w	Sonstiges
5_1_2	2	5	1	19	endo	2.51	universal	0	0	1	0.5	1.2	1.7	6	1	1	2	6	universal	7.7	45	pros	pros	2	1.5	3	3	2	1	3.5	0.625	3	cooperation	public	all	transfer	20	Grossbritannien	Ja	1	Nein	VPN	m	Psychologie
5_1_3	3	5	1	19	endo	6.57	universal	0	0	1	0.5	1.2	1.7	2	1	0	0	0	universal	1.7	-7.815	indi	self	1	0.5	3	3.5	2	2	4	0.75	3	cooperation	cooperation	selfish	universalpool	47	Deutschland	Ja	1	Nein	Wissenschaft	w	Pädagogik
5_2_4	4	5	2	19	endo	3.4	keep	1	0	0	0	1.2	2.2	3	0	1	NA	1	universal	3.2	9.034	indi	self	0	0.25	2	2.5	3	3	2.5	1.875	1	cooperation	borders	conformity	transfer	55	CH	Ja	4	Nein	Wissenschaft	w	ich studiere nicht
5_2_5	5	5	2	19	endo	3.71	universal	0	0	1	0	1.2	1.2	1	1	1	1	3	group	4.2	42.567	pros	pros	2.5	2.25	3	2.5	1.5	2.5	4	1.4375	3	membership	public	group	transfer	25	CH	Ja	1	Nein	Geld	w	Sonstiges
5_2_6	6	5	2	19	endo	2.12	universal	0	0	1	0	1.2	1.2	2	1	1	1	3	universal	4.2	37.482	pros	pros	0.75	1.5	2.5	2.5	3	1	4	1.375	2	public	borders	all	universalpool	24	CH	Ja	2	Nein	Wissenschaft	m	Psychologie
5_1_1	1	5	1	20	endo	2.63	group	0	1	0	0.5	1.2	1.7	3	1	0	1	3	universal	4.7	32.158	pros	pros	0.75	1.5	4	3	3	1	2.5	0.6875	3	group	cooperation	selfish	transfer	21	Deutschland	Ja	0	Ja	Geld	w	Sonstiges
5_1_2	2	5	1	20	endo	3.15	universal	0	0	1	0.5	1.2	1.7	5	1	1	1	3	group	4.7	45	pros	pros	2	1.5	3	3	2	1	3.5	0.625	3	cooperation	public	all	transfer	20	Grossbritannien	Ja	1	Nein	VPN	m	Psychologie
5_1_3	3	5	1	20	endo	6.06	universal	0	0	1	0.5	1.2	1.7	1	1	0	1	3	group	4.7	-7.815	indi	self	1	0.5	3	3.5	2	2	4	0.75	3	cooperation	cooperation	selfish	universalpool	47	Deutschland	Ja	1	Nein	Wissenschaft	w	Pädagogik
5_2_4	4	5	2	20	endo	2.86	universal	0	0	1	0.5	1.2	1.7	6	0	0	0	1	universal	2.7	9.034	indi	self	0	0.25	2	2.5	3	3	2.5	1.875	1	cooperation	borders	conformity	transfer	55	CH	Ja	4	Nein	Wissenschaft	w	ich studiere nicht
5_2_5	5	5	2	20	endo	6.76	group	0	1	0	0.5	1.2	1.7	4	0	0	1	4	universal	5.7	42.567	pros	pros	2.5	2.25	3	2.5	1.5	2.5	4	1.4375	3	membership	public	group	transfer	25	CH	Ja	1	Nein	Geld	w	Sonstiges
5_2_6	6	5	2	20	endo	2.71	universal	0	0	1	0.5	1.2	1.7	2	1	1	0	0	universal	1.7	37.482	pros	pros	0.75	1.5	2.5	2.5	3	1	4	1.375	2	public	borders	all	universalpool	24	CH	Ja	2	Nein	Wissenschaft	m	Psychologie
6_1_1	1	6	1	1	other	10.97	keep	1	0	0	0	0.9	1.9	5	1	1	1	3	universal	4.9	29.632	pros	pros	0.25	0.5	1	3.5	3	2.5	2	1.4375	3	NA	NA	nothing	universalpool	21	italien	Ja	2	Nein	VPN	w	Psychologie
6_1_2	2	6	1	1	other	10.25	universal	0	0	1	0	0.9	0.9	6	0	1	1	4	group	4.9	34.875	pros	pros	0	0	2	3	1.5	1	1.5	2.5625	1	NA	NA	selfish	reputation	28	CH	Ja	1	Nein	Geld	m	Sonstiges
6_1_3	3	6	1	1	other	12.29	keep	1	0	0	0	0.9	1.9	4	1	1	0	0	universal	1.9	37.482	pros	pros	0	0.25	1	2.5	3	3	3	1.3125	2	NA	NA	selfish	reputation	49	CH	Ja	1	Nein	Geld	m	ich studiere nicht
6_2_4	4	6	2	1	other	9.32	universal	0	0	1	0.5	0.9	1.4	2	1	1	1	3	universal	4.4	37.482	pros	pros	1	1	3.5	1	1.5	2.5	2.5	0.75	4	NA	NA	all	transfer	24	CH	Ja	2	Nein	VPN	m	Psychologie
6_2_5	5	6	2	1	other	6.9	universal	0	0	1	0.5	0.9	1.4	3	0	1	1	4	keep	5.4	7.815	indi	self	0.25	3	3.5	3	1	3	4	1.9375	4	NA	NA	selfish	universalpool	22	CH	Ja	0	Nein	Wissenschaft	m	Psychologie
6_2_6	6	6	2	1	other	26.11	group	0	1	0	0.5	0.9	1.4	1	1	1	0	0	keep	1.4	34.875	pros	pros	1.5	1.75	2	3.5	2.5	3	1.5	0.9375	3	NA	NA	group	transfer	20	Belgien	Ja	0	Nein	Geld	w	Biologie
6_1_1	1	6	1	2	other	3.91	universal	0	0	1	0	1.5	1.5	6	1	1	1	3	universal	4.5	29.632	pros	pros	0.25	0.5	1	3.5	3	2.5	2	1.4375	3	NA	NA	nothing	universalpool	21	italien	Ja	2	Nein	VPN	w	Psychologie
6_1_2	2	6	1	2	other	5.28	universal	0	0	1	0	1.5	1.5	4	1	1	1	3	universal	4.5	34.875	pros	pros	0	0	2	3	1.5	1	1.5	2.5625	1	NA	NA	selfish	reputation	28	CH	Ja	1	Nein	Geld	m	Sonstiges
6_1_3	3	6	1	2	other	4.38	keep	1	0	0	0	1.5	2.5	5	1	1	1	3	universal	5.5	37.482	pros	pros	0	0.25	1	2.5	3	3	3	1.3125	2	NA	NA	selfish	reputation	49	CH	Ja	1	Nein	Geld	m	ich studiere nicht
6_2_4	4	6	2	2	other	4.71	universal	0	0	1	0	1.5	1.5	3	1	1	1	3	keep	4.5	37.482	pros	pros	1	1	3.5	1	1.5	2.5	2.5	0.75	4	NA	NA	all	transfer	24	CH	Ja	2	Nein	VPN	m	Psychologie
6_2_5	5	6	2	2	other	6.9	universal	0	0	1	0	1.5	1.5	1	1	1	1	3	universal	4.5	7.815	indi	self	0.25	3	3.5	3	1	3	4	1.9375	4	NA	NA	selfish	universalpool	22	CH	Ja	0	Nein	Wissenschaft	m	Psychologie
6_2_6	6	6	2	2	other	16.3	universal	0	0	1	0	1.5	1.5	2	1	1	1	3	universal	4.5	34.875	pros	pros	1.5	1.75	2	3.5	2.5	3	1.5	0.9375	3	NA	NA	group	transfer	20	Belgien	Ja	0	Nein	Geld	w	Biologie
6_1_1	1	6	1	3	other	3.55	universal	0	0	1	0	1.5	1.5	4	1	1	1	3	universal	4.5	29.632	pros	pros	0.25	0.5	1	3.5	3	2.5	2	1.4375	3	NA	NA	nothing	universalpool	21	italien	Ja	2	Nein	VPN	w	Psychologie
6_1_2	2	6	1	3	other	2.23	universal	0	0	1	0	1.5	1.5	5	1	1	1	3	universal	4.5	34.875	pros	pros	0	0	2	3	1.5	1	1.5	2.5625	1	NA	NA	selfish	reputation	28	CH	Ja	1	Nein	Geld	m	Sonstiges
6_1_3	3	6	1	3	other	3.52	keep	1	0	0	0	1.5	2.5	6	1	1	1	3	universal	5.5	37.482	pros	pros	0	0.25	1	2.5	3	3	3	1.3125	2	NA	NA	selfish	reputation	49	CH	Ja	1	Nein	Geld	m	ich studiere nicht
6_2_4	4	6	2	3	other	2.95	universal	0	0	1	0	1.5	1.5	1	1	1	1	3	universal	4.5	37.482	pros	pros	1	1	3.5	1	1.5	2.5	2.5	0.75	4	NA	NA	all	transfer	24	CH	Ja	2	Nein	VPN	m	Psychologie
6_2_5	5	6	2	3	other	10.18	universal	0	0	1	0	1.5	1.5	2	1	1	1	3	universal	4.5	7.815	indi	self	0.25	3	3.5	3	1	3	4	1.9375	4	NA	NA	selfish	universalpool	22	CH	Ja	0	Nein	Wissenschaft	m	Psychologie
6_2_6	6	6	2	3	other	13.24	universal	0	0	1	0	1.5	1.5	3	1	1	1	3	keep	4.5	34.875	pros	pros	1.5	1.75	2	3.5	2.5	3	1.5	0.9375	3	NA	NA	group	transfer	20	Belgien	Ja	0	Nein	Geld	w	Biologie
6_1_1	1	6	1	4	other	3.84	universal	0	0	1	0	1.2	1.2	6	1	1	1	3	group	4.2	29.632	pros	pros	0.25	0.5	1	3.5	3	2.5	2	1.4375	3	NA	NA	nothing	universalpool	21	italien	Ja	2	Nein	VPN	w	Psychologie
6_1_2	2	6	1	4	other	4.67	universal	0	0	1	0	1.2	1.2	5	1	1	1	3	universal	4.2	34.875	pros	pros	0	0	2	3	1.5	1	1.5	2.5625	1	NA	NA	selfish	reputation	28	CH	Ja	1	Nein	Geld	m	Sonstiges
6_1_3	3	6	1	4	other	3.79	keep	1	0	0	0	1.2	2.2	4	1	1	1	3	universal	5.2	37.482	pros	pros	0	0.25	1	2.5	3	3	3	1.3125	2	NA	NA	selfish	reputation	49	CH	Ja	1	Nein	Geld	m	ich studiere nicht
6_2_4	4	6	2	4	other	2.77	universal	0	0	1	0.5	1.2	1.7	3	1	1	1	3	keep	4.7	37.482	pros	pros	1	1	3.5	1	1.5	2.5	2.5	0.75	4	NA	NA	all	transfer	24	CH	Ja	2	Nein	VPN	m	Psychologie
6_2_5	5	6	2	4	other	3.14	universal	0	0	1	0.5	1.2	1.7	2	1	1	1	3	universal	4.7	7.815	indi	self	0.25	3	3.5	3	1	3	4	1.9375	4	NA	NA	selfish	universalpool	22	CH	Ja	0	Nein	Wissenschaft	m	Psychologie
6_2_6	6	6	2	4	other	10.26	group	0	1	0	0.5	1.2	1.7	1	1	1	1	3	universal	4.7	34.875	pros	pros	1.5	1.75	2	3.5	2.5	3	1.5	0.9375	3	NA	NA	group	transfer	20	Belgien	Ja	0	Nein	Geld	w	Biologie
6_1_1	1	6	1	5	other	15.87	keep	1	0	0	0	1.2	2.2	6	1	1	0	0	group	2.2	29.632	pros	pros	0.25	0.5	1	3.5	3	2.5	2	1.4375	3	NA	NA	nothing	universalpool	21	italien	Ja	2	Nein	VPN	w	Psychologie
6_1_2	2	6	1	5	other	3.95	universal	0	0	1	0	1.2	1.2	4	1	1	1	3	universal	4.2	34.875	pros	pros	0	0	2	3	1.5	1	1.5	2.5625	1	NA	NA	selfish	reputation	28	CH	Ja	1	Nein	Geld	m	Sonstiges
6_1_3	3	6	1	5	other	4.77	universal	0	0	1	0	1.2	1.2	5	1	1	1	3	universal	4.2	37.482	pros	pros	0	0.25	1	2.5	3	3	3	1.3125	2	NA	NA	selfish	reputation	49	CH	Ja	1	Nein	Geld	m	ich studiere nicht
6_2_4	4	6	2	5	other	3.19	universal	0	0	1	0.5	1.2	1.7	3	1	1	1	3	universal	4.7	37.482	pros	pros	1	1	3.5	1	1.5	2.5	2.5	0.75	4	NA	NA	all	transfer	24	CH	Ja	2	Nein	VPN	m	Psychologie
6_2_5	5	6	2	5	other	4.47	universal	0	0	1	0.5	1.2	1.7	1	0	1	1	4	keep	5.7	7.815	indi	self	0.25	3	3.5	3	1	3	4	1.9375	4	NA	NA	selfish	universalpool	22	CH	Ja	0	Nein	Wissenschaft	m	Psychologie
6_2_6	6	6	2	5	other	4.86	group	0	1	0	0.5	1.2	1.7	2	1	1	1	3	universal	4.7	34.875	pros	pros	1.5	1.75	2	3.5	2.5	3	1.5	0.9375	3	NA	NA	group	transfer	20	Belgien	Ja	0	Nein	Geld	w	Biologie
6_1_1	1	6	1	6	other	3.25	universal	0	0	1	0	1.5	1.5	5	1	1	1	3	universal	4.5	29.632	pros	pros	0.25	0.5	1	3.5	3	2.5	2	1.4375	3	NA	NA	nothing	universalpool	21	italien	Ja	2	Nein	VPN	w	Psychologie
6_1_2	2	6	1	6	other	3.01	universal	0	0	1	0	1.5	1.5	6	1	1	1	3	group	4.5	34.875	pros	pros	0	0	2	3	1.5	1	1.5	2.5625	1	NA	NA	selfish	reputation	28	CH	Ja	1	Nein	Geld	m	Sonstiges
6_1_3	3	6	1	6	other	6.77	universal	0	0	1	0	1.5	1.5	4	1	1	1	3	universal	4.5	37.482	pros	pros	0	0.25	1	2.5	3	3	3	1.3125	2	NA	NA	selfish	reputation	49	CH	Ja	1	Nein	Geld	m	ich studiere nicht
6_2_4	4	6	2	6	other	2.62	universal	0	0	1	0.5	1.5	2	2	1	1	1	3	universal	5	37.482	pros	pros	1	1	3.5	1	1.5	2.5	2.5	0.75	4	NA	NA	all	transfer	24	CH	Ja	2	Nein	VPN	m	Psychologie
6_2_5	5	6	2	6	other	4.05	universal	0	0	1	0.5	1.5	2	3	1	1	1	3	universal	5	7.815	indi	self	0.25	3	3.5	3	1	3	4	1.9375	4	NA	NA	selfish	universalpool	22	CH	Ja	0	Nein	Wissenschaft	m	Psychologie
6_2_6	6	6	2	6	other	3.38	group	0	1	0	0.5	1.5	2	1	1	1	1	3	universal	5	34.875	pros	pros	1.5	1.75	2	3.5	2.5	3	1.5	0.9375	3	NA	NA	group	transfer	20	Belgien	Ja	0	Nein	Geld	w	Biologie
6_1_1	1	6	1	7	other	5.75	universal	0	0	1	0	1.5	1.5	5	1	1	1	3	universal	4.5	29.632	pros	pros	0.25	0.5	1	3.5	3	2.5	2	1.4375	3	NA	NA	nothing	universalpool	21	italien	Ja	2	Nein	VPN	w	Psychologie
6_1_2	2	6	1	7	other	3.11	universal	0	0	1	0	1.5	1.5	4	1	1	1	3	universal	4.5	34.875	pros	pros	0	0	2	3	1.5	1	1.5	2.5625	1	NA	NA	selfish	reputation	28	CH	Ja	1	Nein	Geld	m	Sonstiges
6_1_3	3	6	1	7	other	3.15	universal	0	0	1	0	1.5	1.5	6	1	1	1	3	group	4.5	37.482	pros	pros	0	0.25	1	2.5	3	3	3	1.3125	2	NA	NA	selfish	reputation	49	CH	Ja	1	Nein	Geld	m	ich studiere nicht
6_2_4	4	6	2	7	other	3.89	universal	0	0	1	0.5	1.5	2	2	1	1	1	3	universal	5	37.482	pros	pros	1	1	3.5	1	1.5	2.5	2.5	0.75	4	NA	NA	all	transfer	24	CH	Ja	2	Nein	VPN	m	Psychologie
6_2_5	5	6	2	7	other	4.17	universal	0	0	1	0.5	1.5	2	1	1	1	1	3	universal	5	7.815	indi	self	0.25	3	3.5	3	1	3	4	1.9375	4	NA	NA	selfish	universalpool	22	CH	Ja	0	Nein	Wissenschaft	m	Psychologie
6_2_6	6	6	2	7	other	4.29	group	0	1	0	0.5	1.5	2	3	1	1	1	3	universal	5	34.875	pros	pros	1.5	1.75	2	3.5	2.5	3	1.5	0.9375	3	NA	NA	group	transfer	20	Belgien	Ja	0	Nein	Geld	w	Biologie
6_1_1	1	6	1	8	other	3.69	universal	0	0	1	0	1.5	1.5	4	1	1	1	3	universal	4.5	29.632	pros	pros	0.25	0.5	1	3.5	3	2.5	2	1.4375	3	NA	NA	nothing	universalpool	21	italien	Ja	2	Nein	VPN	w	Psychologie
6_1_2	2	6	1	8	other	2.54	universal	0	0	1	0	1.5	1.5	5	1	1	1	3	universal	4.5	34.875	pros	pros	0	0	2	3	1.5	1	1.5	2.5625	1	NA	NA	selfish	reputation	28	CH	Ja	1	Nein	Geld	m	Sonstiges
6_1_3	3	6	1	8	other	2.75	universal	0	0	1	0	1.5	1.5	6	1	1	1	3	group	4.5	37.482	pros	pros	0	0.25	1	2.5	3	3	3	1.3125	2	NA	NA	selfish	reputation	49	CH	Ja	1	Nein	Geld	m	ich studiere nicht
6_2_4	4	6	2	8	other	2.84	universal	0	0	1	0.5	1.5	2	1	1	1	1	3	universal	5	37.482	pros	pros	1	1	3.5	1	1.5	2.5	2.5	0.75	4	NA	NA	all	transfer	24	CH	Ja	2	Nein	VPN	m	Psychologie
6_2_5	5	6	2	8	other	3.2	universal	0	0	1	0.5	1.5	2	2	1	1	1	3	universal	5	7.815	indi	self	0.25	3	3.5	3	1	3	4	1.9375	4	NA	NA	selfish	universalpool	22	CH	Ja	0	Nein	Wissenschaft	m	Psychologie
6_2_6	6	6	2	8	other	12.74	group	0	1	0	0.5	1.5	2	3	1	1	1	3	universal	5	34.875	pros	pros	1.5	1.75	2	3.5	2.5	3	1.5	0.9375	3	NA	NA	group	transfer	20	Belgien	Ja	0	Nein	Geld	w	Biologie
6_1_1	1	6	1	9	other	3.28	universal	0	0	1	0.5	1.2	1.7	6	1	1	1	3	group	4.7	29.632	pros	pros	0.25	0.5	1	3.5	3	2.5	2	1.4375	3	NA	NA	nothing	universalpool	21	italien	Ja	2	Nein	VPN	w	Psychologie
6_1_2	2	6	1	9	other	2.65	universal	0	0	1	0.5	1.2	1.7	4	1	1	1	3	universal	4.7	34.875	pros	pros	0	0	2	3	1.5	1	1.5	2.5625	1	NA	NA	selfish	reputation	28	CH	Ja	1	Nein	Geld	m	Sonstiges
6_1_3	3	6	1	9	other	4.82	group	0	1	0	0.5	1.2	1.7	5	1	1	1	3	universal	4.7	37.482	pros	pros	0	0.25	1	2.5	3	3	3	1.3125	2	NA	NA	selfish	reputation	49	CH	Ja	1	Nein	Geld	m	ich studiere nicht
6_2_4	4	6	2	9	other	2.7	universal	0	0	1	0.5	1.2	1.7	3	1	1	1	3	group	4.7	37.482	pros	pros	1	1	3.5	1	1.5	2.5	2.5	0.75	4	NA	NA	all	transfer	24	CH	Ja	2	Nein	VPN	m	Psychologie
6_2_5	5	6	2	9	other	8.47	universal	0	0	1	0.5	1.2	1.7	1	1	1	1	3	universal	4.7	7.815	indi	self	0.25	3	3.5	3	1	3	4	1.9375	4	NA	NA	selfish	universalpool	22	CH	Ja	0	Nein	Wissenschaft	m	Psychologie
6_2_6	6	6	2	9	other	2.98	group	0	1	0	0.5	1.2	1.7	2	1	1	1	3	universal	4.7	34.875	pros	pros	1.5	1.75	2	3.5	2.5	3	1.5	0.9375	3	NA	NA	group	transfer	20	Belgien	Ja	0	Nein	Geld	w	Biologie
6_1_1	1	6	1	10	other	3.45	universal	0	0	1	0.5	1.2	1.7	5	1	1	1	3	universal	4.7	29.632	pros	pros	0.25	0.5	1	3.5	3	2.5	2	1.4375	3	NA	NA	nothing	universalpool	21	italien	Ja	2	Nein	VPN	w	Psychologie
6_1_2	2	6	1	10	other	3.49	universal	0	0	1	0.5	1.2	1.7	4	1	1	1	3	universal	4.7	34.875	pros	pros	0	0	2	3	1.5	1	1.5	2.5625	1	NA	NA	selfish	reputation	28	CH	Ja	1	Nein	Geld	m	Sonstiges
6_1_3	3	6	1	10	other	3.61	group	0	1	0	0.5	1.2	1.7	6	1	1	1	3	group	4.7	37.482	pros	pros	0	0.25	1	2.5	3	3	3	1.3125	2	NA	NA	selfish	reputation	49	CH	Ja	1	Nein	Geld	m	ich studiere nicht
6_2_4	4	6	2	10	other	3.18	universal	0	0	1	0.5	1.2	1.7	2	1	1	1	3	universal	4.7	37.482	pros	pros	1	1	3.5	1	1.5	2.5	2.5	0.75	4	NA	NA	all	transfer	24	CH	Ja	2	Nein	VPN	m	Psychologie
6_2_5	5	6	2	10	other	9.02	universal	0	0	1	0.5	1.2	1.7	1	1	1	1	3	universal	4.7	7.815	indi	self	0.25	3	3.5	3	1	3	4	1.9375	4	NA	NA	selfish	universalpool	22	CH	Ja	0	Nein	Wissenschaft	m	Psychologie
6_2_6	6	6	2	10	other	6.27	group	0	1	0	0.5	1.2	1.7	3	1	1	1	3	group	4.7	34.875	pros	pros	1.5	1.75	2	3.5	2.5	3	1.5	0.9375	3	NA	NA	group	transfer	20	Belgien	Ja	0	Nein	Geld	w	Biologie
6_1_1	1	6	1	11	other	2.64	universal	0	0	1	0	1.2	1.2	6	1	1	1	3	group	4.2	29.632	pros	pros	0.25	0.5	1	3.5	3	2.5	2	1.4375	3	NA	NA	nothing	universalpool	21	italien	Ja	2	Nein	VPN	w	Psychologie
6_1_2	2	6	1	11	other	2.65	universal	0	0	1	0	1.2	1.2	4	1	1	1	3	universal	4.2	34.875	pros	pros	0	0	2	3	1.5	1	1.5	2.5625	1	NA	NA	selfish	reputation	28	CH	Ja	1	Nein	Geld	m	Sonstiges
6_1_3	3	6	1	11	other	2.89	keep	1	0	0	0	1.2	2.2	5	1	1	1	3	universal	5.2	37.482	pros	pros	0	0.25	1	2.5	3	3	3	1.3125	2	NA	NA	selfish	reputation	49	CH	Ja	1	Nein	Geld	m	ich studiere nicht
6_2_4	4	6	2	11	other	2.78	universal	0	0	1	0.5	1.2	1.7	3	1	1	1	3	keep	4.7	37.482	pros	pros	1	1	3.5	1	1.5	2.5	2.5	0.75	4	NA	NA	all	transfer	24	CH	Ja	2	Nein	VPN	m	Psychologie
6_2_5	5	6	2	11	other	4.04	universal	0	0	1	0.5	1.2	1.7	1	1	1	1	3	universal	4.7	7.815	indi	self	0.25	3	3.5	3	1	3	4	1.9375	4	NA	NA	selfish	universalpool	22	CH	Ja	0	Nein	Wissenschaft	m	Psychologie
6_2_6	6	6	2	11	other	3.88	group	0	1	0	0.5	1.2	1.7	2	1	1	1	3	universal	4.7	34.875	pros	pros	1.5	1.75	2	3.5	2.5	3	1.5	0.9375	3	NA	NA	group	transfer	20	Belgien	Ja	0	Nein	Geld	w	Biologie
6_1_1	1	6	1	12	other	2.98	group	0	1	0	0.5	0.9	1.4	5	1	1	1	3	universal	4.4	29.632	pros	pros	0.25	0.5	1	3.5	3	2.5	2	1.4375	3	NA	NA	nothing	universalpool	21	italien	Ja	2	Nein	VPN	w	Psychologie
6_1_2	2	6	1	12	other	2.28	universal	0	0	1	0.5	0.9	1.4	6	1	1	1	3	group	4.4	34.875	pros	pros	0	0	2	3	1.5	1	1.5	2.5625	1	NA	NA	selfish	reputation	28	CH	Ja	1	Nein	Geld	m	Sonstiges
6_1_3	3	6	1	12	other	2.15	keep	1	0	0	0.5	0.9	2.4	4	1	1	0	0	universal	2.4	37.482	pros	pros	0	0.25	1	2.5	3	3	3	1.3125	2	NA	NA	selfish	reputation	49	CH	Ja	1	Nein	Geld	m	ich studiere nicht
6_2_4	4	6	2	12	other	2.54	universal	0	0	1	0.5	0.9	1.4	2	1	1	1	3	universal	4.4	37.482	pros	pros	1	1	3.5	1	1.5	2.5	2.5	0.75	4	NA	NA	all	transfer	24	CH	Ja	2	Nein	VPN	m	Psychologie
6_2_5	5	6	2	12	other	7.42	universal	0	0	1	0.5	0.9	1.4	3	0	1	1	4	keep	5.4	7.815	indi	self	0.25	3	3.5	3	1	3	4	1.9375	4	NA	NA	selfish	universalpool	22	CH	Ja	0	Nein	Wissenschaft	m	Psychologie
6_2_6	6	6	2	12	other	9	group	0	1	0	0.5	0.9	1.4	1	1	1	1	3	group	4.4	34.875	pros	pros	1.5	1.75	2	3.5	2.5	3	1.5	0.9375	3	NA	NA	group	transfer	20	Belgien	Ja	0	Nein	Geld	w	Biologie
6_1_1	1	6	1	13	other	4.17	group	0	1	0	0.5	0.9	1.4	4	1	1	1	3	universal	4.4	29.632	pros	pros	0.25	0.5	1	3.5	3	2.5	2	1.4375	3	NA	NA	nothing	universalpool	21	italien	Ja	2	Nein	VPN	w	Psychologie
6_1_2	2	6	1	13	other	2.12	universal	0	0	1	0.5	0.9	1.4	6	1	1	1	3	group	4.4	34.875	pros	pros	0	0	2	3	1.5	1	1.5	2.5625	1	NA	NA	selfish	reputation	28	CH	Ja	1	Nein	Geld	m	Sonstiges
6_1_3	3	6	1	13	other	3.47	keep	1	0	0	0.5	0.9	2.4	5	1	1	0	0	universal	2.4	37.482	pros	pros	0	0.25	1	2.5	3	3	3	1.3125	2	NA	NA	selfish	reputation	49	CH	Ja	1	Nein	Geld	m	ich studiere nicht
6_2_4	4	6	2	13	other	3.93	universal	0	0	1	0.5	0.9	1.4	1	1	1	1	3	group	4.4	37.482	pros	pros	1	1	3.5	1	1.5	2.5	2.5	0.75	4	NA	NA	all	transfer	24	CH	Ja	2	Nein	VPN	m	Psychologie
6_2_5	5	6	2	13	other	4.43	universal	0	0	1	0.5	0.9	1.4	3	0	1	1	4	keep	5.4	7.815	indi	self	0.25	3	3.5	3	1	3	4	1.9375	4	NA	NA	selfish	universalpool	22	CH	Ja	0	Nein	Wissenschaft	m	Psychologie
6_2_6	6	6	2	13	other	5.79	group	0	1	0	0.5	0.9	1.4	2	1	1	1	3	universal	4.4	34.875	pros	pros	1.5	1.75	2	3.5	2.5	3	1.5	0.9375	3	NA	NA	group	transfer	20	Belgien	Ja	0	Nein	Geld	w	Biologie
6_1_1	1	6	1	14	other	4.14	group	0	1	0	0.5	1.2	1.7	6	1	1	1	3	universal	4.7	29.632	pros	pros	0.25	0.5	1	3.5	3	2.5	2	1.4375	3	NA	NA	nothing	universalpool	21	italien	Ja	2	Nein	VPN	w	Psychologie
6_1_2	2	6	1	14	other	2.74	universal	0	0	1	0.5	1.2	1.7	5	1	1	1	3	universal	4.7	34.875	pros	pros	0	0	2	3	1.5	1	1.5	2.5625	1	NA	NA	selfish	reputation	28	CH	Ja	1	Nein	Geld	m	Sonstiges
6_1_3	3	6	1	14	other	2.76	keep	1	0	0	0.5	1.2	2.7	4	1	1	1	3	universal	5.7	37.482	pros	pros	0	0.25	1	2.5	3	3	3	1.3125	2	NA	NA	selfish	reputation	49	CH	Ja	1	Nein	Geld	m	ich studiere nicht
6_2_4	4	6	2	14	other	2.33	universal	0	0	1	0	1.2	1.2	3	1	1	1	3	keep	4.2	37.482	pros	pros	1	1	3.5	1	1.5	2.5	2.5	0.75	4	NA	NA	all	transfer	24	CH	Ja	2	Nein	VPN	m	Psychologie
6_2_5	5	6	2	14	other	2.96	universal	0	0	1	0	1.2	1.2	2	1	1	1	3	universal	4.2	7.815	indi	self	0.25	3	3.5	3	1	3	4	1.9375	4	NA	NA	selfish	universalpool	22	CH	Ja	0	Nein	Wissenschaft	m	Psychologie
6_2_6	6	6	2	14	other	3.37	universal	0	0	1	0	1.2	1.2	1	1	1	1	3	group	4.2	34.875	pros	pros	1.5	1.75	2	3.5	2.5	3	1.5	0.9375	3	NA	NA	group	transfer	20	Belgien	Ja	0	Nein	Geld	w	Biologie
6_1_1	1	6	1	15	other	3.49	universal	0	0	1	0	1.5	1.5	4	1	1	1	3	universal	4.5	29.632	pros	pros	0.25	0.5	1	3.5	3	2.5	2	1.4375	3	NA	NA	nothing	universalpool	21	italien	Ja	2	Nein	VPN	w	Psychologie
6_1_2	2	6	1	15	other	2.67	universal	0	0	1	0	1.5	1.5	5	1	1	1	3	universal	4.5	34.875	pros	pros	0	0	2	3	1.5	1	1.5	2.5625	1	NA	NA	selfish	reputation	28	CH	Ja	1	Nein	Geld	m	Sonstiges
6_1_3	3	6	1	15	other	4.01	universal	0	0	1	0	1.5	1.5	6	1	1	1	3	group	4.5	37.482	pros	pros	0	0.25	1	2.5	3	3	3	1.3125	2	NA	NA	selfish	reputation	49	CH	Ja	1	Nein	Geld	m	ich studiere nicht
6_2_4	4	6	2	15	other	2.35	universal	0	0	1	0.5	1.5	2	1	1	1	1	3	universal	5	37.482	pros	pros	1	1	3.5	1	1.5	2.5	2.5	0.75	4	NA	NA	all	transfer	24	CH	Ja	2	Nein	VPN	m	Psychologie
6_2_5	5	6	2	15	other	4.41	universal	0	0	1	0.5	1.5	2	2	1	1	1	3	universal	5	7.815	indi	self	0.25	3	3.5	3	1	3	4	1.9375	4	NA	NA	selfish	universalpool	22	CH	Ja	0	Nein	Wissenschaft	m	Psychologie
6_2_6	6	6	2	15	other	4.14	group	0	1	0	0.5	1.5	2	3	1	1	1	3	universal	5	34.875	pros	pros	1.5	1.75	2	3.5	2.5	3	1.5	0.9375	3	NA	NA	group	transfer	20	Belgien	Ja	0	Nein	Geld	w	Biologie
6_1_1	1	6	1	16	other	2.61	universal	0	0	1	0.5	1.2	1.7	6	1	1	1	3	group	4.7	29.632	pros	pros	0.25	0.5	1	3.5	3	2.5	2	1.4375	3	NA	NA	nothing	universalpool	21	italien	Ja	2	Nein	VPN	w	Psychologie
6_1_2	2	6	1	16	other	2.61	universal	0	0	1	0.5	1.2	1.7	5	1	1	1	3	universal	4.7	34.875	pros	pros	0	0	2	3	1.5	1	1.5	2.5625	1	NA	NA	selfish	reputation	28	CH	Ja	1	Nein	Geld	m	Sonstiges
6_1_3	3	6	1	16	other	3.43	group	0	1	0	0.5	1.2	1.7	4	1	1	1	3	universal	4.7	37.482	pros	pros	0	0.25	1	2.5	3	3	3	1.3125	2	NA	NA	selfish	reputation	49	CH	Ja	1	Nein	Geld	m	ich studiere nicht
6_2_4	4	6	2	16	other	2.42	universal	0	0	1	0.5	1.2	1.7	3	1	1	1	3	group	4.7	37.482	pros	pros	1	1	3.5	1	1.5	2.5	2.5	0.75	4	NA	NA	all	transfer	24	CH	Ja	2	Nein	VPN	m	Psychologie
6_2_5	5	6	2	16	other	3.47	universal	0	0	1	0.5	1.2	1.7	2	1	1	1	3	universal	4.7	7.815	indi	self	0.25	3	3.5	3	1	3	4	1.9375	4	NA	NA	selfish	universalpool	22	CH	Ja	0	Nein	Wissenschaft	m	Psychologie
6_2_6	6	6	2	16	other	3.19	group	0	1	0	0.5	1.2	1.7	1	1	1	1	3	universal	4.7	34.875	pros	pros	1.5	1.75	2	3.5	2.5	3	1.5	0.9375	3	NA	NA	group	transfer	20	Belgien	Ja	0	Nein	Geld	w	Biologie
6_1_1	1	6	1	17	other	2.9	group	0	1	0	0.5	0.9	1.4	4	1	1	1	3	universal	4.4	29.632	pros	pros	0.25	0.5	1	3.5	3	2.5	2	1.4375	3	NA	NA	nothing	universalpool	21	italien	Ja	2	Nein	VPN	w	Psychologie
6_1_2	2	6	1	17	other	2.53	universal	0	0	1	0.5	0.9	1.4	5	1	1	1	3	universal	4.4	34.875	pros	pros	0	0	2	3	1.5	1	1.5	2.5625	1	NA	NA	selfish	reputation	28	CH	Ja	1	Nein	Geld	m	Sonstiges
6_1_3	3	6	1	17	other	2.54	keep	1	0	0	0.5	0.9	2.4	6	1	1	1	3	group	5.4	37.482	pros	pros	0	0.25	1	2.5	3	3	3	1.3125	2	NA	NA	selfish	reputation	49	CH	Ja	1	Nein	Geld	m	ich studiere nicht
6_2_4	4	6	2	17	other	5.74	universal	0	0	1	0.5	0.9	1.4	1	1	1	1	3	group	4.4	37.482	pros	pros	1	1	3.5	1	1.5	2.5	2.5	0.75	4	NA	NA	all	transfer	24	CH	Ja	2	Nein	VPN	m	Psychologie
6_2_5	5	6	2	17	other	4.23	universal	0	0	1	0.5	0.9	1.4	2	1	1	1	3	universal	4.4	7.815	indi	self	0.25	3	3.5	3	1	3	4	1.9375	4	NA	NA	selfish	universalpool	22	CH	Ja	0	Nein	Wissenschaft	m	Psychologie
6_2_6	6	6	2	17	other	2.94	group	0	1	0	0.5	0.9	1.4	3	1	1	1	3	keep	4.4	34.875	pros	pros	1.5	1.75	2	3.5	2.5	3	1.5	0.9375	3	NA	NA	group	transfer	20	Belgien	Ja	0	Nein	Geld	w	Biologie
6_1_1	1	6	1	18	other	2.86	group	0	1	0	0.5	0.9	1.4	5	1	1	1	3	universal	4.4	29.632	pros	pros	0.25	0.5	1	3.5	3	2.5	2	1.4375	3	NA	NA	nothing	universalpool	21	italien	Ja	2	Nein	VPN	w	Psychologie
6_1_2	2	6	1	18	other	1.91	universal	0	0	1	0.5	0.9	1.4	6	1	1	1	3	group	4.4	34.875	pros	pros	0	0	2	3	1.5	1	1.5	2.5625	1	NA	NA	selfish	reputation	28	CH	Ja	1	Nein	Geld	m	Sonstiges
6_1_3	3	6	1	18	other	2.8	keep	1	0	0	0.5	0.9	2.4	4	1	1	0	0	universal	2.4	37.482	pros	pros	0	0.25	1	2.5	3	3	3	1.3125	2	NA	NA	selfish	reputation	49	CH	Ja	1	Nein	Geld	m	ich studiere nicht
6_2_4	4	6	2	18	other	3.04	universal	0	0	1	0.5	0.9	1.4	2	1	1	1	3	universal	4.4	37.482	pros	pros	1	1	3.5	1	1.5	2.5	2.5	0.75	4	NA	NA	all	transfer	24	CH	Ja	2	Nein	VPN	m	Psychologie
6_2_5	5	6	2	18	other	8.39	universal	0	0	1	0.5	0.9	1.4	3	0	1	1	4	keep	5.4	7.815	indi	self	0.25	3	3.5	3	1	3	4	1.9375	4	NA	NA	selfish	universalpool	22	CH	Ja	0	Nein	Wissenschaft	m	Psychologie
6_2_6	6	6	2	18	other	3.39	group	0	1	0	0.5	0.9	1.4	1	1	1	1	3	group	4.4	34.875	pros	pros	1.5	1.75	2	3.5	2.5	3	1.5	0.9375	3	NA	NA	group	transfer	20	Belgien	Ja	0	Nein	Geld	w	Biologie
6_1_1	1	6	1	19	other	2.69	group	0	1	0	0.5	0.9	1.4	4	1	1	1	3	universal	4.4	29.632	pros	pros	0.25	0.5	1	3.5	3	2.5	2	1.4375	3	NA	NA	nothing	universalpool	21	italien	Ja	2	Nein	VPN	w	Psychologie
6_1_2	2	6	1	19	other	1.9	universal	0	0	1	0.5	0.9	1.4	5	1	1	1	3	universal	4.4	34.875	pros	pros	0	0	2	3	1.5	1	1.5	2.5625	1	NA	NA	selfish	reputation	28	CH	Ja	1	Nein	Geld	m	Sonstiges
6_1_3	3	6	1	19	other	2.38	keep	1	0	0	0.5	0.9	2.4	6	1	1	0	0	group	2.4	37.482	pros	pros	0	0.25	1	2.5	3	3	3	1.3125	2	NA	NA	selfish	reputation	49	CH	Ja	1	Nein	Geld	m	ich studiere nicht
6_2_4	4	6	2	19	other	2.57	universal	0	0	1	0.5	0.9	1.4	1	1	1	1	3	group	4.4	37.482	pros	pros	1	1	3.5	1	1.5	2.5	2.5	0.75	4	NA	NA	all	transfer	24	CH	Ja	2	Nein	VPN	m	Psychologie
6_2_5	5	6	2	19	other	3.05	universal	0	0	1	0.5	0.9	1.4	2	1	1	1	3	universal	4.4	7.815	indi	self	0.25	3	3.5	3	1	3	4	1.9375	4	NA	NA	selfish	universalpool	22	CH	Ja	0	Nein	Wissenschaft	m	Psychologie
6_2_6	6	6	2	19	other	4.04	group	0	1	0	0.5	0.9	1.4	3	0	1	1	4	keep	5.4	34.875	pros	pros	1.5	1.75	2	3.5	2.5	3	1.5	0.9375	3	NA	NA	group	transfer	20	Belgien	Ja	0	Nein	Geld	w	Biologie
6_1_1	1	6	1	20	other	3.3	group	0	1	0	0.5	0.9	1.4	6	1	1	1	3	group	4.4	29.632	pros	pros	0.25	0.5	1	3.5	3	2.5	2	1.4375	3	NA	NA	nothing	universalpool	21	italien	Ja	2	Nein	VPN	w	Psychologie
6_1_2	2	6	1	20	other	2.86	universal	0	0	1	0.5	0.9	1.4	5	1	1	1	3	universal	4.4	34.875	pros	pros	0	0	2	3	1.5	1	1.5	2.5625	1	NA	NA	selfish	reputation	28	CH	Ja	1	Nein	Geld	m	Sonstiges
6_1_3	3	6	1	20	other	2.71	keep	1	0	0	0.5	0.9	2.4	4	1	1	1	3	universal	5.4	37.482	pros	pros	0	0.25	1	2.5	3	3	3	1.3125	2	NA	NA	selfish	reputation	49	CH	Ja	1	Nein	Geld	m	ich studiere nicht
6_2_4	4	6	2	20	other	4.03	universal	0	0	1	0.5	0.9	1.4	3	1	1	1	3	keep	4.4	37.482	pros	pros	1	1	3.5	1	1.5	2.5	2.5	0.75	4	NA	NA	all	transfer	24	CH	Ja	2	Nein	VPN	m	Psychologie
6_2_5	5	6	2	20	other	6.14	universal	0	0	1	0.5	0.9	1.4	2	1	1	1	3	universal	4.4	7.815	indi	self	0.25	3	3.5	3	1	3	4	1.9375	4	NA	NA	selfish	universalpool	22	CH	Ja	0	Nein	Wissenschaft	m	Psychologie
6_2_6	6	6	2	20	other	3.46	group	0	1	0	0.5	0.9	1.4	1	1	1	1	3	group	4.4	34.875	pros	pros	1.5	1.75	2	3.5	2.5	3	1.5	0.9375	3	NA	NA	group	transfer	20	Belgien	Ja	0	Nein	Geld	w	Biologie
7_1_1	1	7	1	1	own	8.38	universal	0	0	1	0	0.9	0.9	3	1	0	0	0	universal	0.9	37.482	pros	pros	1	1	2.5	2.5	2	3	3	0.4375	3	NA	NA	all	transfer	35	CH	Ja	5	Nein	VPN	w	Psychologie
7_1_2	2	7	1	1	own	18.44	keep	1	0	0	0	0.9	1.9	1	0	0	1	4	universal	5.9	34.875	pros	pros	1.5	1.25	1.5	2	1.5	2.5	3	2.6875	2	NA	NA	selfish	group	41	Russland	Ja	2	Nein	Wissenschaft	m	Sonstiges
7_1_3	3	7	1	1	own	8.16	universal	0	0	1	0	0.9	0.9	2	1	0	1	3	keep	3.9	7.815	indi	self	1	0	3	2	1.5	1	4	0.9375	2	NA	NA	all	reputation	25	CH	Ja	mehr	Nein	Geld	w	Medizin
7_2_4	4	7	2	1	own	8.56	universal	0	0	1	0.5	0.9	1.4	6	1	0	0	0	group	1.4	7.815	indi	self	0	0.25	3	3.5	1	3	3.5	2	2	NA	NA	conformity	transfer	22	CH	Ja	mehr	Nein	Geld	m	Biologie
7_2_5	5	7	2	1	own	21.37	keep	1	0	0	0.5	0.9	2.4	4	0	0	1	4	universal	6.4	7.815	indi	self	1.25	1.25	3	4	3	0.5	3.5	2.5	4	NA	NA	selfish	grouppool	83	CH	Nein	mehr	Nein	Wissenschaft	m	Sonstiges
7_2_6	6	7	2	1	own	10.99	group	0	1	0	0.5	0.9	1.4	5	1	0	1	3	keep	4.4	12.473	indi	self	1.25	2.25	1	2	3.5	1	2	2.625	4	NA	NA	all	universalpool	52	CH	Ja	mehr	Nein	Wissenschaft	m	ich studiere nicht
7_1_1	1	7	1	2	own	4.17	group	0	1	0	0.5	0.9	1.4	3	1	0	0	0	universal	1.4	37.482	pros	pros	1	1	2.5	2.5	2	3	3	0.4375	3	NA	NA	all	transfer	35	CH	Ja	5	Nein	VPN	w	Psychologie
7_1_2	2	7	1	2	own	5.66	keep	1	0	0	0.5	0.9	2.4	1	0	0	1	4	group	6.4	34.875	pros	pros	1.5	1.25	1.5	2	1.5	2.5	3	2.6875	2	NA	NA	selfish	group	41	Russland	Ja	2	Nein	Wissenschaft	m	Sonstiges
7_1_3	3	7	1	2	own	6.01	universal	0	0	1	0.5	0.9	1.4	2	1	0	1	3	keep	4.4	7.815	indi	self	1	0	3	2	1.5	1	4	0.9375	2	NA	NA	all	reputation	25	CH	Ja	mehr	Nein	Geld	w	Medizin
7_2_4	4	7	2	2	own	5.87	universal	0	0	1	0	0.9	0.9	6	1	0	0	0	universal	0.9	7.815	indi	self	0	0.25	3	3.5	1	3	3.5	2	2	NA	NA	conformity	transfer	22	CH	Ja	mehr	Nein	Geld	m	Biologie
7_2_5	5	7	2	2	own	26.64	keep	1	0	0	0	0.9	1.9	4	0	0	1	4	universal	5.9	7.815	indi	self	1.25	1.25	3	4	3	0.5	3.5	2.5	4	NA	NA	selfish	grouppool	83	CH	Nein	mehr	Nein	Wissenschaft	m	Sonstiges
7_2_6	6	7	2	2	own	6.48	universal	0	0	1	0	0.9	0.9	5	1	0	1	3	keep	3.9	12.473	indi	self	1.25	2.25	1	2	3.5	1	2	2.625	4	NA	NA	all	universalpool	52	CH	Ja	mehr	Nein	Wissenschaft	m	ich studiere nicht
7_1_1	1	7	1	3	own	3.54	universal	0	0	1	0.5	0.6	1.1	2	1	0	1	3	universal	4.1	37.482	pros	pros	1	1	2.5	2.5	2	3	3	0.4375	3	NA	NA	all	transfer	35	CH	Ja	5	Nein	VPN	w	Psychologie
7_1_2	2	7	1	3	own	4.24	universal	0	0	1	0.5	0.6	1.1	3	0	0	1	4	group	5.1	34.875	pros	pros	1.5	1.25	1.5	2	1.5	2.5	3	2.6875	2	NA	NA	selfish	group	41	Russland	Ja	2	Nein	Wissenschaft	m	Sonstiges
7_1_3	3	7	1	3	own	7.78	group	0	1	0	0.5	0.6	1.1	1	1	0	0	0	universal	1.1	7.815	indi	self	1	0	3	2	1.5	1	4	0.9375	2	NA	NA	all	reputation	25	CH	Ja	mehr	Nein	Geld	w	Medizin
7_2_4	4	7	2	3	own	12.23	group	0	1	0	0.5	0.6	1.1	5	0	0	1	4	keep	5.1	7.815	indi	self	0	0.25	3	3.5	1	3	3.5	2	2	NA	NA	conformity	transfer	22	CH	Ja	mehr	Nein	Geld	m	Biologie
7_2_5	5	7	2	3	own	12.93	keep	1	0	0	0.5	0.6	2.1	6	0	0	0	1	keep	3.1	7.815	indi	self	1.25	1.25	3	4	3	0.5	3.5	2.5	4	NA	NA	selfish	grouppool	83	CH	Nein	mehr	Nein	Wissenschaft	m	Sonstiges
7_2_6	6	7	2	3	own	4.45	keep	1	0	0	0.5	0.6	2.1	4	1	0	0	0	group	2.1	12.473	indi	self	1.25	2.25	1	2	3.5	1	2	2.625	4	NA	NA	all	universalpool	52	CH	Ja	mehr	Nein	Wissenschaft	m	ich studiere nicht
7_1_1	1	7	1	4	own	6.26	group	0	1	0	0.5	0.3	0.8	2	1	0	1	3	keep	3.8	37.482	pros	pros	1	1	2.5	2.5	2	3	3	0.4375	3	NA	NA	all	transfer	35	CH	Ja	5	Nein	VPN	w	Psychologie
7_1_2	2	7	1	4	own	5.08	keep	1	0	0	0.5	0.3	1.8	3	1	0	1	3	universal	4.8	34.875	pros	pros	1.5	1.25	1.5	2	1.5	2.5	3	2.6875	2	NA	NA	selfish	group	41	Russland	Ja	2	Nein	Wissenschaft	m	Sonstiges
7_1_3	3	7	1	4	own	4.71	universal	0	0	1	0.5	0.3	0.8	1	1	0	1	3	group	3.8	7.815	indi	self	1	0	3	2	1.5	1	4	0.9375	2	NA	NA	all	reputation	25	CH	Ja	mehr	Nein	Geld	w	Medizin
7_2_4	4	7	2	4	own	10.13	keep	1	0	0	0.5	0.3	1.8	5	0	0	1	4	keep	5.8	7.815	indi	self	0	0.25	3	3.5	1	3	3.5	2	2	NA	NA	conformity	transfer	22	CH	Ja	mehr	Nein	Geld	m	Biologie
7_2_5	5	7	2	4	own	11.5	keep	1	0	0	0.5	0.3	1.8	6	0	0	0	1	group	2.8	7.815	indi	self	1.25	1.25	3	4	3	0.5	3.5	2.5	4	NA	NA	selfish	grouppool	83	CH	Nein	mehr	Nein	Wissenschaft	m	Sonstiges
7_2_6	6	7	2	4	own	6.28	group	0	1	0	0.5	0.3	0.8	4	1	0	0	0	keep	0.8	12.473	indi	self	1.25	2.25	1	2	3.5	1	2	2.625	4	NA	NA	all	universalpool	52	CH	Ja	mehr	Nein	Wissenschaft	m	ich studiere nicht
7_1_1	1	7	1	5	own	2.93	universal	0	0	1	0.5	0.6	1.1	3	1	0	0	0	universal	1.1	37.482	pros	pros	1	1	2.5	2.5	2	3	3	0.4375	3	NA	NA	all	transfer	35	CH	Ja	5	Nein	VPN	w	Psychologie
7_1_2	2	7	1	5	own	4.17	group	0	1	0	0.5	0.6	1.1	1	0	0	1	4	universal	5.1	34.875	pros	pros	1.5	1.25	1.5	2	1.5	2.5	3	2.6875	2	NA	NA	selfish	group	41	Russland	Ja	2	Nein	Wissenschaft	m	Sonstiges
7_1_3	3	7	1	5	own	9.58	universal	0	0	1	0.5	0.6	1.1	2	1	0	1	3	group	4.1	7.815	indi	self	1	0	3	2	1.5	1	4	0.9375	2	NA	NA	all	reputation	25	CH	Ja	mehr	Nein	Geld	w	Medizin
7_2_4	4	7	2	5	own	3.48	group	0	1	0	0.5	0.6	1.1	6	1	0	0	0	keep	1.1	7.815	indi	self	0	0.25	3	3.5	1	3	3.5	2	2	NA	NA	conformity	transfer	22	CH	Ja	mehr	Nein	Geld	m	Biologie
7_2_5	5	7	2	5	own	20.2	keep	1	0	0	0.5	0.6	2.1	4	0	0	0	1	group	3.1	7.815	indi	self	1.25	1.25	3	4	3	0.5	3.5	2.5	4	NA	NA	selfish	grouppool	83	CH	Nein	mehr	Nein	Wissenschaft	m	Sonstiges
7_2_6	6	7	2	5	own	3.46	keep	1	0	0	0.5	0.6	2.1	5	0	0	1	4	keep	6.1	12.473	indi	self	1.25	2.25	1	2	3.5	1	2	2.625	4	NA	NA	all	universalpool	52	CH	Ja	mehr	Nein	Wissenschaft	m	ich studiere nicht
7_1_1	1	7	1	6	own	2.57	universal	0	0	1	0	0.9	0.9	2	1	0	1	3	universal	3.9	37.482	pros	pros	1	1	2.5	2.5	2	3	3	0.4375	3	NA	NA	all	transfer	35	CH	Ja	5	Nein	VPN	w	Psychologie
7_1_2	2	7	1	6	own	14.45	universal	0	0	1	0	0.9	0.9	3	0	0	1	4	universal	4.9	34.875	pros	pros	1.5	1.25	1.5	2	1.5	2.5	3	2.6875	2	NA	NA	selfish	group	41	Russland	Ja	2	Nein	Wissenschaft	m	Sonstiges
7_1_3	3	7	1	6	own	2.6	universal	0	0	1	0	0.9	0.9	1	1	0	0	0	universal	0.9	7.815	indi	self	1	0	3	2	1.5	1	4	0.9375	2	NA	NA	all	reputation	25	CH	Ja	mehr	Nein	Geld	w	Medizin
7_2_4	4	7	2	6	own	3.05	keep	1	0	0	0.5	0.9	2.4	5	0	0	0	1	group	3.4	7.815	indi	self	0	0.25	3	3.5	1	3	3.5	2	2	NA	NA	conformity	transfer	22	CH	Ja	mehr	Nein	Geld	m	Biologie
7_2_5	5	7	2	6	own	19.85	group	0	1	0	0.5	0.9	1.4	6	0	0	0	1	keep	2.4	7.815	indi	self	1.25	1.25	3	4	3	0.5	3.5	2.5	4	NA	NA	selfish	grouppool	83	CH	Nein	mehr	Nein	Wissenschaft	m	Sonstiges
7_2_6	6	7	2	6	own	4.42	keep	1	0	0	0.5	0.9	2.4	4	0	0	0	1	keep	3.4	12.473	indi	self	1.25	2.25	1	2	3.5	1	2	2.625	4	NA	NA	all	universalpool	52	CH	Ja	mehr	Nein	Wissenschaft	m	ich studiere nicht
7_1_1	1	7	1	7	own	2.56	universal	0	0	1	0.5	0.3	0.8	2	1	0	1	3	keep	3.8	37.482	pros	pros	1	1	2.5	2.5	2	3	3	0.4375	3	NA	NA	all	transfer	35	CH	Ja	5	Nein	VPN	w	Psychologie
7_1_2	2	7	1	7	own	4.76	keep	1	0	0	0.5	0.3	1.8	3	1	0	1	3	group	4.8	34.875	pros	pros	1.5	1.25	1.5	2	1.5	2.5	3	2.6875	2	NA	NA	selfish	group	41	Russland	Ja	2	Nein	Wissenschaft	m	Sonstiges
7_1_3	3	7	1	7	own	8.16	group	0	1	0	0.5	0.3	0.8	1	1	0	1	3	universal	3.8	7.815	indi	self	1	0	3	2	1.5	1	4	0.9375	2	NA	NA	all	reputation	25	CH	Ja	mehr	Nein	Geld	w	Medizin
7_2_4	4	7	2	7	own	6.67	keep	1	0	0	0	0.3	1.3	5	0	0	1	4	keep	5.3	7.815	indi	self	0	0.25	3	3.5	1	3	3.5	2	2	NA	NA	conformity	transfer	22	CH	Ja	mehr	Nein	Geld	m	Biologie
7_2_5	5	7	2	7	own	14.16	keep	1	0	0	0	0.3	1.3	6	0	0	0	1	keep	2.3	7.815	indi	self	1.25	1.25	3	4	3	0.5	3.5	2.5	4	NA	NA	selfish	grouppool	83	CH	Nein	mehr	Nein	Wissenschaft	m	Sonstiges
7_2_6	6	7	2	7	own	2.67	keep	1	0	0	0	0.3	1.3	4	1	0	0	0	keep	1.3	12.473	indi	self	1.25	2.25	1	2	3.5	1	2	2.625	4	NA	NA	all	universalpool	52	CH	Ja	mehr	Nein	Wissenschaft	m	ich studiere nicht
7_1_1	1	7	1	8	own	6.19	group	0	1	0	1.5	0	1.5	3	1	0	1	3	group	4.5	37.482	pros	pros	1	1	2.5	2.5	2	3	3	0.4375	3	NA	NA	all	transfer	35	CH	Ja	5	Nein	VPN	w	Psychologie
7_1_2	2	7	1	8	own	6.79	group	0	1	0	1.5	0	1.5	1	1	0	1	3	group	4.5	34.875	pros	pros	1.5	1.25	1.5	2	1.5	2.5	3	2.6875	2	NA	NA	selfish	group	41	Russland	Ja	2	Nein	Wissenschaft	m	Sonstiges
7_1_3	3	7	1	8	own	3.11	group	0	1	0	1.5	0	1.5	2	1	0	1	3	group	4.5	7.815	indi	self	1	0	3	2	1.5	1	4	0.9375	2	NA	NA	all	reputation	25	CH	Ja	mehr	Nein	Geld	w	Medizin
7_2_4	4	7	2	8	own	2.23	keep	1	0	0	0.5	0	1.5	6	1	0	0	0	group	1.5	7.815	indi	self	0	0.25	3	3.5	1	3	3.5	2	2	NA	NA	conformity	transfer	22	CH	Ja	mehr	Nein	Geld	m	Biologie
7_2_5	5	7	2	8	own	11.68	keep	1	0	0	0.5	0	1.5	4	0	0	0	1	keep	2.5	7.815	indi	self	1.25	1.25	3	4	3	0.5	3.5	2.5	4	NA	NA	selfish	grouppool	83	CH	Nein	mehr	Nein	Wissenschaft	m	Sonstiges
7_2_6	6	7	2	8	own	13.98	group	0	1	0	0.5	0	0.5	5	0	0	1	4	keep	4.5	12.473	indi	self	1.25	2.25	1	2	3.5	1	2	2.625	4	NA	NA	all	universalpool	52	CH	Ja	mehr	Nein	Wissenschaft	m	ich studiere nicht
7_1_1	1	7	1	9	own	2.18	group	0	1	0	1.5	0	1.5	3	1	0	0	0	group	1.5	37.482	pros	pros	1	1	2.5	2.5	2	3	3	0.4375	3	NA	NA	all	transfer	35	CH	Ja	5	Nein	VPN	w	Psychologie
7_1_2	2	7	1	9	own	7.23	group	0	1	0	1.5	0	1.5	1	0	0	1	4	group	5.5	34.875	pros	pros	1.5	1.25	1.5	2	1.5	2.5	3	2.6875	2	NA	NA	selfish	group	41	Russland	Ja	2	Nein	Wissenschaft	m	Sonstiges
7_1_3	3	7	1	9	own	4.32	group	0	1	0	1.5	0	1.5	2	1	0	1	3	group	4.5	7.815	indi	self	1	0	3	2	1.5	1	4	0.9375	2	NA	NA	all	reputation	25	CH	Ja	mehr	Nein	Geld	w	Medizin
7_2_4	4	7	2	9	own	10.39	group	0	1	0	1	0	1	6	0	0	0	1	keep	2	7.815	indi	self	0	0.25	3	3.5	1	3	3.5	2	2	NA	NA	conformity	transfer	22	CH	Ja	mehr	Nein	Geld	m	Biologie
7_2_5	5	7	2	9	own	13.87	group	0	1	0	1	0	1	4	0	0	0	1	group	2	7.815	indi	self	1.25	1.25	3	4	3	0.5	3.5	2.5	4	NA	NA	selfish	grouppool	83	CH	Nein	mehr	Nein	Wissenschaft	m	Sonstiges
7_2_6	6	7	2	9	own	2.88	keep	1	0	0	1	0	2	5	0	0	0	1	group	3	12.473	indi	self	1.25	2.25	1	2	3.5	1	2	2.625	4	NA	NA	all	universalpool	52	CH	Ja	mehr	Nein	Wissenschaft	m	ich studiere nicht
7_1_1	1	7	1	10	own	6.06	group	0	1	0	1	0	1	2	1	0	1	3	keep	4	37.482	pros	pros	1	1	2.5	2.5	2	3	3	0.4375	3	NA	NA	all	transfer	35	CH	Ja	5	Nein	VPN	w	Psychologie
7_1_2	2	7	1	10	own	3.55	keep	1	0	0	1	0	2	3	1	0	1	3	group	5	34.875	pros	pros	1.5	1.25	1.5	2	1.5	2.5	3	2.6875	2	NA	NA	selfish	group	41	Russland	Ja	2	Nein	Wissenschaft	m	Sonstiges
7_1_3	3	7	1	10	own	2.29	group	0	1	0	1	0	1	1	1	0	1	3	group	4	7.815	indi	self	1	0	3	2	1.5	1	4	0.9375	2	NA	NA	all	reputation	25	CH	Ja	mehr	Nein	Geld	w	Medizin
7_2_4	4	7	2	10	own	3.82	group	0	1	0	0.5	0	0.5	5	0	0	0	1	keep	1.5	7.815	indi	self	0	0.25	3	3.5	1	3	3.5	2	2	NA	NA	conformity	transfer	22	CH	Ja	mehr	Nein	Geld	m	Biologie
7_2_5	5	7	2	10	own	11.24	keep	1	0	0	0.5	0	1.5	6	0	0	0	1	keep	2.5	7.815	indi	self	1.25	1.25	3	4	3	0.5	3.5	2.5	4	NA	NA	selfish	grouppool	83	CH	Nein	mehr	Nein	Wissenschaft	m	Sonstiges
7_2_6	6	7	2	10	own	10.48	keep	1	0	0	0.5	0	1.5	4	0	0	0	1	group	2.5	12.473	indi	self	1.25	2.25	1	2	3.5	1	2	2.625	4	NA	NA	all	universalpool	52	CH	Ja	mehr	Nein	Wissenschaft	m	ich studiere nicht
7_1_1	1	7	1	11	own	3.6	group	0	1	0	1	0.3	1.3	2	1	0	1	3	universal	4.3	37.482	pros	pros	1	1	2.5	2.5	2	3	3	0.4375	3	NA	NA	all	transfer	35	CH	Ja	5	Nein	VPN	w	Psychologie
7_1_2	2	7	1	11	own	8.05	universal	0	0	1	1	0.3	1.3	3	1	0	1	3	group	4.3	34.875	pros	pros	1.5	1.25	1.5	2	1.5	2.5	3	2.6875	2	NA	NA	selfish	group	41	Russland	Ja	2	Nein	Wissenschaft	m	Sonstiges
7_1_3	3	7	1	11	own	5.68	group	0	1	0	1	0.3	1.3	1	1	0	1	3	group	4.3	7.815	indi	self	1	0	3	2	1.5	1	4	0.9375	2	NA	NA	all	reputation	25	CH	Ja	mehr	Nein	Geld	w	Medizin
7_2_4	4	7	2	11	own	3.33	keep	1	0	0	0	0.3	1.3	5	0	0	0	1	keep	2.3	7.815	indi	self	0	0.25	3	3.5	1	3	3.5	2	2	NA	NA	conformity	transfer	22	CH	Ja	mehr	Nein	Geld	m	Biologie
7_2_5	5	7	2	11	own	10.38	keep	1	0	0	0	0.3	1.3	6	0	0	0	1	keep	2.3	7.815	indi	self	1.25	1.25	3	4	3	0.5	3.5	2.5	4	NA	NA	selfish	grouppool	83	CH	Nein	mehr	Nein	Wissenschaft	m	Sonstiges
7_2_6	6	7	2	11	own	4.19	keep	1	0	0	0	0.3	1.3	4	0	0	0	1	keep	2.3	12.473	indi	self	1.25	2.25	1	2	3.5	1	2	2.625	4	NA	NA	all	universalpool	52	CH	Ja	mehr	Nein	Wissenschaft	m	ich studiere nicht
7_1_1	1	7	1	12	own	2.75	group	0	1	0	1.5	0.3	1.8	3	1	0	0	0	group	1.8	37.482	pros	pros	1	1	2.5	2.5	2	3	3	0.4375	3	NA	NA	all	transfer	35	CH	Ja	5	Nein	VPN	w	Psychologie
7_1_2	2	7	1	12	own	4.77	group	0	1	0	1.5	0.3	1.8	1	0	0	1	4	group	5.8	34.875	pros	pros	1.5	1.25	1.5	2	1.5	2.5	3	2.6875	2	NA	NA	selfish	group	41	Russland	Ja	2	Nein	Wissenschaft	m	Sonstiges
7_1_3	3	7	1	12	own	4.72	group	0	1	0	1.5	0.3	1.8	2	1	0	1	3	group	4.8	7.815	indi	self	1	0	3	2	1.5	1	4	0.9375	2	NA	NA	all	reputation	25	CH	Ja	mehr	Nein	Geld	w	Medizin
7_2_4	4	7	2	12	own	2.45	keep	1	0	0	0.5	0.3	1.8	6	0	0	0	1	group	2.8	7.815	indi	self	0	0.25	3	3.5	1	3	3.5	2	2	NA	NA	conformity	transfer	22	CH	Ja	mehr	Nein	Geld	m	Biologie
7_2_5	5	7	2	12	own	12.17	universal	0	0	1	0.5	0.3	0.8	4	0	0	1	4	keep	4.8	7.815	indi	self	1.25	1.25	3	4	3	0.5	3.5	2.5	4	NA	NA	selfish	grouppool	83	CH	Nein	mehr	Nein	Wissenschaft	m	Sonstiges
7_2_6	6	7	2	12	own	6.16	group	0	1	0	0.5	0.3	0.8	5	1	0	0	0	universal	0.8	12.473	indi	self	1.25	2.25	1	2	3.5	1	2	2.625	4	NA	NA	all	universalpool	52	CH	Ja	mehr	Nein	Wissenschaft	m	ich studiere nicht
7_1_1	1	7	1	13	own	2.72	keep	1	0	0	0.5	0	1.5	3	0	0	1	4	group	5.5	37.482	pros	pros	1	1	2.5	2.5	2	3	3	0.4375	3	NA	NA	all	transfer	35	CH	Ja	5	Nein	VPN	w	Psychologie
7_1_2	2	7	1	13	own	8.34	keep	1	0	0	0.5	0	1.5	1	1	0	1	3	keep	4.5	34.875	pros	pros	1.5	1.25	1.5	2	1.5	2.5	3	2.6875	2	NA	NA	selfish	group	41	Russland	Ja	2	Nein	Wissenschaft	m	Sonstiges
7_1_3	3	7	1	13	own	3.11	group	0	1	0	0.5	0	0.5	2	1	0	0	0	keep	0.5	7.815	indi	self	1	0	3	2	1.5	1	4	0.9375	2	NA	NA	all	reputation	25	CH	Ja	mehr	Nein	Geld	w	Medizin
7_2_4	4	7	2	13	own	6.32	group	0	1	0	0.5	0	0.5	6	1	0	0	0	keep	0.5	7.815	indi	self	0	0.25	3	3.5	1	3	3.5	2	2	NA	NA	conformity	transfer	22	CH	Ja	mehr	Nein	Geld	m	Biologie
7_2_5	5	7	2	13	own	4.86	keep	1	0	0	0.5	0	1.5	4	0	0	0	1	group	2.5	7.815	indi	self	1.25	1.25	3	4	3	0.5	3.5	2.5	4	NA	NA	selfish	grouppool	83	CH	Nein	mehr	Nein	Wissenschaft	m	Sonstiges
7_2_6	6	7	2	13	own	3.41	keep	1	0	0	0.5	0	1.5	5	0	0	1	4	keep	5.5	12.473	indi	self	1.25	2.25	1	2	3.5	1	2	2.625	4	NA	NA	all	universalpool	52	CH	Ja	mehr	Nein	Wissenschaft	m	ich studiere nicht
7_1_1	1	7	1	14	own	4.43	keep	1	0	0	0	0	1	2	0	0	1	4	keep	5	37.482	pros	pros	1	1	2.5	2.5	2	3	3	0.4375	3	NA	NA	all	transfer	35	CH	Ja	5	Nein	VPN	w	Psychologie
7_1_2	2	7	1	14	own	3.62	keep	1	0	0	0	0	1	3	1	0	0	0	keep	1	34.875	pros	pros	1.5	1.25	1.5	2	1.5	2.5	3	2.6875	2	NA	NA	selfish	group	41	Russland	Ja	2	Nein	Wissenschaft	m	Sonstiges
7_1_3	3	7	1	14	own	3.04	keep	1	0	0	0	0	1	1	1	0	1	3	keep	4	7.815	indi	self	1	0	3	2	1.5	1	4	0.9375	2	NA	NA	all	reputation	25	CH	Ja	mehr	Nein	Geld	w	Medizin
7_2_4	4	7	2	14	own	8.14	group	0	1	0	0.5	0	0.5	5	0	0	0	1	keep	1.5	7.815	indi	self	0	0.25	3	3.5	1	3	3.5	2	2	NA	NA	conformity	transfer	22	CH	Ja	mehr	Nein	Geld	m	Biologie
7_2_5	5	7	2	14	own	4.34	keep	1	0	0	0.5	0	1.5	6	0	0	0	1	keep	2.5	7.815	indi	self	1.25	1.25	3	4	3	0.5	3.5	2.5	4	NA	NA	selfish	grouppool	83	CH	Nein	mehr	Nein	Wissenschaft	m	Sonstiges
7_2_6	6	7	2	14	own	3.71	keep	1	0	0	0.5	0	1.5	4	0	0	0	1	group	2.5	12.473	indi	self	1.25	2.25	1	2	3.5	1	2	2.625	4	NA	NA	all	universalpool	52	CH	Ja	mehr	Nein	Wissenschaft	m	ich studiere nicht
7_1_1	1	7	1	15	own	3.74	group	0	1	0	1	0	1	2	1	0	1	3	group	4	37.482	pros	pros	1	1	2.5	2.5	2	3	3	0.4375	3	NA	NA	all	transfer	35	CH	Ja	5	Nein	VPN	w	Psychologie
7_1_2	2	7	1	15	own	2.49	group	0	1	0	1	0	1	3	0	0	1	4	keep	5	34.875	pros	pros	1.5	1.25	1.5	2	1.5	2.5	3	2.6875	2	NA	NA	selfish	group	41	Russland	Ja	2	Nein	Wissenschaft	m	Sonstiges
7_1_3	3	7	1	15	own	2.64	keep	1	0	0	1	0	2	1	1	0	0	0	group	2	7.815	indi	self	1	0	3	2	1.5	1	4	0.9375	2	NA	NA	all	reputation	25	CH	Ja	mehr	Nein	Geld	w	Medizin
7_2_4	4	7	2	15	own	3.79	keep	1	0	0	0	0	1	5	0	0	0	1	keep	2	7.815	indi	self	0	0.25	3	3.5	1	3	3.5	2	2	NA	NA	conformity	transfer	22	CH	Ja	mehr	Nein	Geld	m	Biologie
7_2_5	5	7	2	15	own	8.1	keep	1	0	0	0	0	1	6	0	0	0	1	keep	2	7.815	indi	self	1.25	1.25	3	4	3	0.5	3.5	2.5	4	NA	NA	selfish	grouppool	83	CH	Nein	mehr	Nein	Wissenschaft	m	Sonstiges
7_2_6	6	7	2	15	own	3.45	keep	1	0	0	0	0	1	4	0	0	0	1	keep	2	12.473	indi	self	1.25	2.25	1	2	3.5	1	2	2.625	4	NA	NA	all	universalpool	52	CH	Ja	mehr	Nein	Wissenschaft	m	ich studiere nicht
7_1_1	1	7	1	16	own	2.41	group	0	1	0	1	0.3	1.3	2	1	0	1	3	group	4.3	37.482	pros	pros	1	1	2.5	2.5	2	3	3	0.4375	3	NA	NA	all	transfer	35	CH	Ja	5	Nein	VPN	w	Psychologie
7_1_2	2	7	1	16	own	8.19	group	0	1	0	1	0.3	1.3	3	0	0	1	4	keep	5.3	34.875	pros	pros	1.5	1.25	1.5	2	1.5	2.5	3	2.6875	2	NA	NA	selfish	group	41	Russland	Ja	2	Nein	Wissenschaft	m	Sonstiges
7_1_3	3	7	1	16	own	5.55	keep	1	0	0	1	0.3	2.3	1	1	0	0	0	group	2.3	7.815	indi	self	1	0	3	2	1.5	1	4	0.9375	2	NA	NA	all	reputation	25	CH	Ja	mehr	Nein	Geld	w	Medizin
7_2_4	4	7	2	16	own	3.33	keep	1	0	0	0	0.3	1.3	5	0	0	0	1	keep	2.3	7.815	indi	self	0	0.25	3	3.5	1	3	3.5	2	2	NA	NA	conformity	transfer	22	CH	Ja	mehr	Nein	Geld	m	Biologie
7_2_5	5	7	2	16	own	9.92	keep	1	0	0	0	0.3	1.3	6	0	0	0	1	universal	2.3	7.815	indi	self	1.25	1.25	3	4	3	0.5	3.5	2.5	4	NA	NA	selfish	grouppool	83	CH	Nein	mehr	Nein	Wissenschaft	m	Sonstiges
7_2_6	6	7	2	16	own	3.44	universal	0	0	1	0	0.3	0.3	4	0	0	0	1	keep	1.3	12.473	indi	self	1.25	2.25	1	2	3.5	1	2	2.625	4	NA	NA	all	universalpool	52	CH	Ja	mehr	Nein	Wissenschaft	m	ich studiere nicht
7_1_1	1	7	1	17	own	2.82	group	0	1	0	0.5	0.3	0.8	3	1	0	0	0	keep	0.8	37.482	pros	pros	1	1	2.5	2.5	2	3	3	0.4375	3	NA	NA	all	transfer	35	CH	Ja	5	Nein	VPN	w	Psychologie
7_1_2	2	7	1	17	own	2.79	universal	0	0	1	0.5	0.3	0.8	1	0	0	1	4	group	4.8	34.875	pros	pros	1.5	1.25	1.5	2	1.5	2.5	3	2.6875	2	NA	NA	selfish	group	41	Russland	Ja	2	Nein	Wissenschaft	m	Sonstiges
7_1_3	3	7	1	17	own	3.46	keep	1	0	0	0.5	0.3	1.8	2	1	0	1	3	universal	4.8	7.815	indi	self	1	0	3	2	1.5	1	4	0.9375	2	NA	NA	all	reputation	25	CH	Ja	mehr	Nein	Geld	w	Medizin
7_2_4	4	7	2	17	own	3.25	keep	1	0	0	0	0.3	1.3	6	0	0	0	1	keep	2.3	7.815	indi	self	0	0.25	3	3.5	1	3	3.5	2	2	NA	NA	conformity	transfer	22	CH	Ja	mehr	Nein	Geld	m	Biologie
7_2_5	5	7	2	17	own	12.67	keep	1	0	0	0	0.3	1.3	4	0	0	0	1	keep	2.3	7.815	indi	self	1.25	1.25	3	4	3	0.5	3.5	2.5	4	NA	NA	selfish	grouppool	83	CH	Nein	mehr	Nein	Wissenschaft	m	Sonstiges
7_2_6	6	7	2	17	own	3.9	keep	1	0	0	0	0.3	1.3	5	0	0	0	1	keep	2.3	12.473	indi	self	1.25	2.25	1	2	3.5	1	2	2.625	4	NA	NA	all	universalpool	52	CH	Ja	mehr	Nein	Wissenschaft	m	ich studiere nicht
7_1_1	1	7	1	18	own	5.22	group	0	1	0	1	0	1	2	1	0	1	3	group	4	37.482	pros	pros	1	1	2.5	2.5	2	3	3	0.4375	3	NA	NA	all	transfer	35	CH	Ja	5	Nein	VPN	w	Psychologie
7_1_2	2	7	1	18	own	7.39	group	0	1	0	1	0	1	3	0	0	1	4	keep	5	34.875	pros	pros	1.5	1.25	1.5	2	1.5	2.5	3	2.6875	2	NA	NA	selfish	group	41	Russland	Ja	2	Nein	Wissenschaft	m	Sonstiges
7_1_3	3	7	1	18	own	3.18	keep	1	0	0	1	0	2	1	1	0	0	0	group	2	7.815	indi	self	1	0	3	2	1.5	1	4	0.9375	2	NA	NA	all	reputation	25	CH	Ja	mehr	Nein	Geld	w	Medizin
7_2_4	4	7	2	18	own	3.43	keep	1	0	0	0	0	1	5	0	0	0	1	keep	2	7.815	indi	self	0	0.25	3	3.5	1	3	3.5	2	2	NA	NA	conformity	transfer	22	CH	Ja	mehr	Nein	Geld	m	Biologie
7_2_5	5	7	2	18	own	8.85	keep	1	0	0	0	0	1	6	0	0	0	1	keep	2	7.815	indi	self	1.25	1.25	3	4	3	0.5	3.5	2.5	4	NA	NA	selfish	grouppool	83	CH	Nein	mehr	Nein	Wissenschaft	m	Sonstiges
7_2_6	6	7	2	18	own	2.35	keep	1	0	0	0	0	1	4	0	0	0	1	keep	2	12.473	indi	self	1.25	2.25	1	2	3.5	1	2	2.625	4	NA	NA	all	universalpool	52	CH	Ja	mehr	Nein	Wissenschaft	m	ich studiere nicht
7_1_1	1	7	1	19	own	2.23	group	0	1	0	0.5	0	0.5	2	1	0	1	3	keep	3.5	37.482	pros	pros	1	1	2.5	2.5	2	3	3	0.4375	3	NA	NA	all	transfer	35	CH	Ja	5	Nein	VPN	w	Psychologie
7_1_2	2	7	1	19	own	4.5	keep	1	0	0	0.5	0	1.5	3	0	0	1	4	keep	5.5	34.875	pros	pros	1.5	1.25	1.5	2	1.5	2.5	3	2.6875	2	NA	NA	selfish	group	41	Russland	Ja	2	Nein	Wissenschaft	m	Sonstiges
7_1_3	3	7	1	19	own	2.92	keep	1	0	0	0.5	0	1.5	1	1	0	0	0	group	1.5	7.815	indi	self	1	0	3	2	1.5	1	4	0.9375	2	NA	NA	all	reputation	25	CH	Ja	mehr	Nein	Geld	w	Medizin
7_2_4	4	7	2	19	own	3.28	keep	1	0	0	0	0	1	5	0	0	0	1	keep	2	7.815	indi	self	0	0.25	3	3.5	1	3	3.5	2	2	NA	NA	conformity	transfer	22	CH	Ja	mehr	Nein	Geld	m	Biologie
7_2_5	5	7	2	19	own	7.7	keep	1	0	0	0	0	1	6	0	0	0	1	keep	2	7.815	indi	self	1.25	1.25	3	4	3	0.5	3.5	2.5	4	NA	NA	selfish	grouppool	83	CH	Nein	mehr	Nein	Wissenschaft	m	Sonstiges
7_2_6	6	7	2	19	own	4.16	keep	1	0	0	0	0	1	4	0	0	0	1	keep	2	12.473	indi	self	1.25	2.25	1	2	3.5	1	2	2.625	4	NA	NA	all	universalpool	52	CH	Ja	mehr	Nein	Wissenschaft	m	ich studiere nicht
7_1_1	1	7	1	20	own	3.27	group	0	1	0	1	0	1	2	1	0	1	3	group	4	37.482	pros	pros	1	1	2.5	2.5	2	3	3	0.4375	3	NA	NA	all	transfer	35	CH	Ja	5	Nein	VPN	w	Psychologie
7_1_2	2	7	1	20	own	7.88	group	0	1	0	1	0	1	3	0	0	1	4	keep	5	34.875	pros	pros	1.5	1.25	1.5	2	1.5	2.5	3	2.6875	2	NA	NA	selfish	group	41	Russland	Ja	2	Nein	Wissenschaft	m	Sonstiges
7_1_3	3	7	1	20	own	2.84	keep	1	0	0	1	0	2	1	1	0	0	0	group	2	7.815	indi	self	1	0	3	2	1.5	1	4	0.9375	2	NA	NA	all	reputation	25	CH	Ja	mehr	Nein	Geld	w	Medizin
7_2_4	4	7	2	20	own	2.16	keep	1	0	0	0	0	1	5	0	0	1	4	keep	5	7.815	indi	self	0	0.25	3	3.5	1	3	3.5	2	2	NA	NA	conformity	transfer	22	CH	Ja	mehr	Nein	Geld	m	Biologie
7_2_5	5	7	2	20	own	4.73	keep	1	0	0	0	0	1	6	0	0	0	1	keep	2	7.815	indi	self	1.25	1.25	3	4	3	0.5	3.5	2.5	4	NA	NA	selfish	grouppool	83	CH	Nein	mehr	Nein	Wissenschaft	m	Sonstiges
7_2_6	6	7	2	20	own	5.6	keep	1	0	0	0	0	1	4	1	0	0	0	keep	1	12.473	indi	self	1.25	2.25	1	2	3.5	1	2	2.625	4	NA	NA	all	universalpool	52	CH	Ja	mehr	Nein	Wissenschaft	m	ich studiere nicht
8_1_1	1	8	1	1	endo	10.08	universal	0	0	1	1	0.3	1.3	5	0	1	1	4	group	5.3	7.815	indi	self	1.5	2	2.5	2.5	2.5	0	3.5	0.5	4	cooperation	cooperation	all	transfer	29	CH	Ja	2	Nein	Geld	m	Biologie
8_1_2	2	8	1	1	endo	13.48	group	0	1	0	1	0.3	1.3	1	1	0	1	3	universal	4.3	38.891	pros	pros	2	1.5	3.5	3	4	1	3.5	0	3	cooperation	membership	all	transfer	24	CH	Ja	1	Ja	Wissenschaft	w	Psychologie
8_1_3	3	8	1	1	endo	8.91	group	0	1	0	1	0.3	1.3	2	1	0	NA	0	group	1.3	37.482	pros	pros	2.25	1	3	2.5	3	2	3	0.4375	3	cooperation	borders	all	transfer	23	Deutschland	Ja	mehr	Nein	Geld	w	Sonstiges
8_2_4	4	8	2	1	endo	11.85	group	0	1	0	1.5	0.3	1.8	6	1	0	1	3	group	4.8	37.482	pros	pros	0.5	0.75	1.5	3	3	1	3	1.1875	1	selfish	borders	all	transfer	45	Deutschland	Nein	0	Nein	VPN	w	Psychologie
8_2_5	5	8	2	1	endo	11.1	group	0	1	0	1.5	0.3	1.8	4	1	0	1	3	group	4.8	37.482	pros	pros	0.75	0.75	3	2.5	3	2	3	0.5625	3	cooperation	public	all	transfer	21	CH	Ja	0	Nein	VPN	w	Psychologie
8_2_6	6	8	2	1	endo	7.84	group	0	1	0	1.5	0.3	1.8	5	1	0	1	3	group	4.8	37.482	pros	pros	1	1.75	3	2.5	1	1	2.5	1	2	membership	borders	all	othergroup	26	CH	Ja	1	Nein	VPN	m	Psychologie
8_1_1	1	8	1	2	endo	12.04	universal	0	0	1	0.5	0.9	1.4	4	1	1	0	0	universal	1.4	7.815	indi	self	1.5	2	2.5	2.5	2.5	0	3.5	0.5	4	cooperation	cooperation	all	transfer	29	CH	Ja	2	Nein	Geld	m	Biologie
8_1_2	2	8	1	2	endo	6.5	universal	0	0	1	0.5	0.9	1.4	1	0	0	NA	1	universal	2.4	38.891	pros	pros	2	1.5	3.5	3	4	1	3.5	0	3	cooperation	membership	all	transfer	24	CH	Ja	1	Ja	Wissenschaft	w	Psychologie
8_1_3	3	8	1	2	endo	3.56	group	0	1	0	0.5	0.9	1.4	5	1	1	NA	0	group	1.4	37.482	pros	pros	2.25	1	3	2.5	3	2	3	0.4375	3	cooperation	borders	all	transfer	23	Deutschland	Ja	mehr	Nein	Geld	w	Sonstiges
8_2_4	4	8	2	2	endo	9.9	universal	0	0	1	1	0.9	1.9	6	1	0	2	6	group	7.9	37.482	pros	pros	0.5	0.75	1.5	3	3	1	3	1.1875	1	selfish	borders	all	transfer	45	Deutschland	Nein	0	Nein	VPN	w	Psychologie
8_2_5	5	8	2	2	endo	4.58	group	0	1	0	1	0.9	1.9	4	1	0	2	6	universal	7.9	37.482	pros	pros	0.75	0.75	3	2.5	3	2	3	0.5625	3	cooperation	public	all	transfer	21	CH	Ja	0	Nein	VPN	w	Psychologie
8_2_6	6	8	2	2	endo	6.93	group	0	1	0	1	0.9	1.9	5	1	0	1	3	group	4.9	37.482	pros	pros	1	1.75	3	2.5	1	1	2.5	1	2	membership	borders	all	othergroup	26	CH	Ja	1	Nein	VPN	m	Psychologie
8_1_1	1	8	1	3	endo	4.43	universal	0	0	1	1	0.9	1.9	3	1	0	1	3	group	4.9	7.815	indi	self	1.5	2	2.5	2.5	2.5	0	3.5	0.5	4	cooperation	cooperation	all	transfer	29	CH	Ja	2	Nein	Geld	m	Biologie
8_1_2	2	8	1	3	endo	7.94	group	0	1	0	1	0.9	1.9	5	1	1	0	0	universal	1.9	38.891	pros	pros	2	1.5	3.5	3	4	1	3.5	0	3	cooperation	membership	all	transfer	24	CH	Ja	1	Ja	Wissenschaft	w	Psychologie
8_1_3	3	8	1	3	endo	7.16	group	0	1	0	1	0.9	1.9	1	1	0	1	3	universal	4.9	37.482	pros	pros	2.25	1	3	2.5	3	2	3	0.4375	3	cooperation	borders	all	transfer	23	Deutschland	Ja	mehr	Nein	Geld	w	Sonstiges
8_2_4	4	8	2	3	endo	8.2	universal	0	0	1	0.5	0.9	1.4	6	1	0	1	3	group	4.4	37.482	pros	pros	0.5	0.75	1.5	3	3	1	3	1.1875	1	selfish	borders	all	transfer	45	Deutschland	Nein	0	Nein	VPN	w	Psychologie
8_2_5	5	8	2	3	endo	3.85	universal	0	0	1	0.5	0.9	1.4	2	0	1	1	4	group	5.4	37.482	pros	pros	0.75	0.75	3	2.5	3	2	3	0.5625	3	cooperation	public	all	transfer	21	CH	Ja	0	Nein	VPN	w	Psychologie
8_2_6	6	8	2	3	endo	4.6	group	0	1	0	0.5	0.9	1.4	4	1	0	1	3	universal	4.4	37.482	pros	pros	1	1.75	3	2.5	1	1	2.5	1	2	membership	borders	all	othergroup	26	CH	Ja	1	Nein	VPN	m	Psychologie
8_1_1	1	8	1	4	endo	2.68	universal	0	0	1	0.5	0.9	1.4	5	1	1	1	3	group	4.4	7.815	indi	self	1.5	2	2.5	2.5	2.5	0	3.5	0.5	4	cooperation	cooperation	all	transfer	29	CH	Ja	2	Nein	Geld	m	Biologie
8_1_2	2	8	1	4	endo	8.11	universal	0	0	1	0.5	0.9	1.4	1	1	0	1	3	universal	4.4	38.891	pros	pros	2	1.5	3.5	3	4	1	3.5	0	3	cooperation	membership	all	transfer	24	CH	Ja	1	Ja	Wissenschaft	w	Psychologie
8_1_3	3	8	1	4	endo	3.83	group	0	1	0	0.5	0.9	1.4	6	1	1	1	3	universal	4.4	37.482	pros	pros	2.25	1	3	2.5	3	2	3	0.4375	3	cooperation	borders	all	transfer	23	Deutschland	Ja	mehr	Nein	Geld	w	Sonstiges
8_2_4	4	8	2	4	endo	7.23	group	0	1	0	1	0.9	1.9	2	1	1	1	3	universal	4.9	37.482	pros	pros	0.5	0.75	1.5	3	3	1	3	1.1875	1	selfish	borders	all	transfer	45	Deutschland	Nein	0	Nein	VPN	w	Psychologie
8_2_5	5	8	2	4	endo	3.75	group	0	1	0	1	0.9	1.9	4	1	0	1	3	group	4.9	37.482	pros	pros	0.75	0.75	3	2.5	3	2	3	0.5625	3	cooperation	public	all	transfer	21	CH	Ja	0	Nein	VPN	w	Psychologie
8_2_6	6	8	2	4	endo	3.5	universal	0	0	1	1	0.9	1.9	3	1	1	1	3	group	4.9	37.482	pros	pros	1	1.75	3	2.5	1	1	2.5	1	2	membership	borders	all	othergroup	26	CH	Ja	1	Nein	VPN	m	Psychologie
8_1_1	1	8	1	5	endo	2.23	universal	0	0	1	0.5	1.2	1.7	3	1	0	1	3	universal	4.7	7.815	indi	self	1.5	2	2.5	2.5	2.5	0	3.5	0.5	4	cooperation	cooperation	all	transfer	29	CH	Ja	2	Nein	Geld	m	Biologie
8_1_2	2	8	1	5	endo	5.32	group	0	1	0	0.5	1.2	1.7	5	1	1	1	3	group	4.7	38.891	pros	pros	2	1.5	3.5	3	4	1	3.5	0	3	cooperation	membership	all	transfer	24	CH	Ja	1	Ja	Wissenschaft	w	Psychologie
8_1_3	3	8	1	5	endo	3.23	universal	0	0	1	0.5	1.2	1.7	1	1	0	2	6	universal	7.7	37.482	pros	pros	2.25	1	3	2.5	3	2	3	0.4375	3	cooperation	borders	all	transfer	23	Deutschland	Ja	mehr	Nein	Geld	w	Sonstiges
8_2_4	4	8	2	5	endo	3.78	universal	0	0	1	0.5	1.2	1.7	2	1	1	NA	0	group	1.7	37.482	pros	pros	0.5	0.75	1.5	3	3	1	3	1.1875	1	selfish	borders	all	transfer	45	Deutschland	Nein	0	Nein	VPN	w	Psychologie
8_2_5	5	8	2	5	endo	2.71	group	0	1	0	0.5	1.2	1.7	6	1	0	1	3	universal	4.7	37.482	pros	pros	0.75	0.75	3	2.5	3	2	3	0.5625	3	cooperation	public	all	transfer	21	CH	Ja	0	Nein	VPN	w	Psychologie
8_2_6	6	8	2	5	endo	3.81	universal	0	0	1	0.5	1.2	1.7	3	1	1	1	3	universal	4.7	37.482	pros	pros	1	1.75	3	2.5	1	1	2.5	1	2	membership	borders	all	othergroup	26	CH	Ja	1	Nein	VPN	m	Psychologie
8_1_1	1	8	1	6	endo	3.51	universal	0	0	1	0	1.5	1.5	3	1	0	1	3	universal	4.5	7.815	indi	self	1.5	2	2.5	2.5	2.5	0	3.5	0.5	4	cooperation	cooperation	all	transfer	29	CH	Ja	2	Nein	Geld	m	Biologie
8_1_2	2	8	1	6	endo	5.5	universal	0	0	1	0	1.5	1.5	1	1	0	1	3	universal	4.5	38.891	pros	pros	2	1.5	3.5	3	4	1	3.5	0	3	cooperation	membership	all	transfer	24	CH	Ja	1	Ja	Wissenschaft	w	Psychologie
8_1_3	3	8	1	6	endo	2.79	universal	0	0	1	0	1.5	1.5	2	1	0	2	6	universal	7.5	37.482	pros	pros	2.25	1	3	2.5	3	2	3	0.4375	3	cooperation	borders	all	transfer	23	Deutschland	Ja	mehr	Nein	Geld	w	Sonstiges
8_2_4	4	8	2	6	endo	3.61	universal	0	0	1	0.5	1.5	2	5	1	0	NA	0	group	2	37.482	pros	pros	0.5	0.75	1.5	3	3	1	3	1.1875	1	selfish	borders	all	transfer	45	Deutschland	Nein	0	Nein	VPN	w	Psychologie
8_2_5	5	8	2	6	endo	2.57	group	0	1	0	0.5	1.5	2	6	1	0	1	3	universal	5	37.482	pros	pros	0.75	0.75	3	2.5	3	2	3	0.5625	3	cooperation	public	all	transfer	21	CH	Ja	0	Nein	VPN	w	Psychologie
8_2_6	6	8	2	6	endo	3.49	universal	0	0	1	0.5	1.5	2	3	1	1	1	3	universal	5	37.482	pros	pros	1	1.75	3	2.5	1	1	2.5	1	2	membership	borders	all	othergroup	26	CH	Ja	1	Nein	VPN	m	Psychologie
8_1_1	1	8	1	7	endo	5.3	universal	0	0	1	0.5	1.5	2	3	1	0	1	3	universal	5	7.815	indi	self	1.5	2	2.5	2.5	2.5	0	3.5	0.5	4	cooperation	cooperation	all	transfer	29	CH	Ja	2	Nein	Geld	m	Biologie
8_1_2	2	8	1	7	endo	7.78	group	0	1	0	0.5	1.5	2	5	1	1	1	3	universal	5	38.891	pros	pros	2	1.5	3.5	3	4	1	3.5	0	3	cooperation	membership	all	transfer	24	CH	Ja	1	Ja	Wissenschaft	w	Psychologie
8_1_3	3	8	1	7	endo	4.16	universal	0	0	1	0.5	1.5	2	1	1	0	1	3	universal	5	37.482	pros	pros	2.25	1	3	2.5	3	2	3	0.4375	3	cooperation	borders	all	transfer	23	Deutschland	Ja	mehr	Nein	Geld	w	Sonstiges
8_2_4	4	8	2	7	endo	6.22	universal	0	0	1	0	1.5	1.5	6	1	0	1	3	universal	4.5	37.482	pros	pros	0.5	0.75	1.5	3	3	1	3	1.1875	1	selfish	borders	all	transfer	45	Deutschland	Nein	0	Nein	VPN	w	Psychologie
8_2_5	5	8	2	7	endo	3.04	universal	0	0	1	0	1.5	1.5	4	1	0	1	3	universal	4.5	37.482	pros	pros	0.75	0.75	3	2.5	3	2	3	0.5625	3	cooperation	public	all	transfer	21	CH	Ja	0	Nein	VPN	w	Psychologie
8_2_6	6	8	2	7	endo	3.28	universal	0	0	1	0	1.5	1.5	2	1	1	1	3	group	4.5	37.482	pros	pros	1	1.75	3	2.5	1	1	2.5	1	2	membership	borders	all	othergroup	26	CH	Ja	1	Nein	VPN	m	Psychologie
8_1_1	1	8	1	8	endo	4.7	universal	0	0	1	0	0.9	0.9	3	1	0	1	3	universal	3.9	7.815	indi	self	1.5	2	2.5	2.5	2.5	0	3.5	0.5	4	cooperation	cooperation	all	transfer	29	CH	Ja	2	Nein	Geld	m	Biologie
8_1_2	2	8	1	8	endo	5.66	keep	1	0	0	0	0.9	1.9	1	1	0	1	3	universal	4.9	38.891	pros	pros	2	1.5	3.5	3	4	1	3.5	0	3	cooperation	membership	all	transfer	24	CH	Ja	1	Ja	Wissenschaft	w	Psychologie
8_1_3	3	8	1	8	endo	3.79	universal	0	0	1	0	0.9	0.9	2	1	0	2	6	keep	6.9	37.482	pros	pros	2.25	1	3	2.5	3	2	3	0.4375	3	cooperation	borders	all	transfer	23	Deutschland	Ja	mehr	Nein	Geld	w	Sonstiges
8_2_4	4	8	2	8	endo	3.33	group	0	1	0	1	0.9	1.9	6	1	0	1	3	universal	4.9	37.482	pros	pros	0.5	0.75	1.5	3	3	1	3	1.1875	1	selfish	borders	all	transfer	45	Deutschland	Nein	0	Nein	VPN	w	Psychologie
8_2_5	5	8	2	8	endo	3.14	group	0	1	0	1	0.9	1.9	4	1	0	NA	0	group	1.9	37.482	pros	pros	0.75	0.75	3	2.5	3	2	3	0.5625	3	cooperation	public	all	transfer	21	CH	Ja	0	Nein	VPN	w	Psychologie
8_2_6	6	8	2	8	endo	2.55	universal	0	0	1	1	0.9	1.9	3	1	1	1	3	universal	4.9	37.482	pros	pros	1	1.75	3	2.5	1	1	2.5	1	2	membership	borders	all	othergroup	26	CH	Ja	1	Nein	VPN	m	Psychologie
8_1_1	1	8	1	9	endo	4.71	universal	0	0	1	0	1.2	1.2	2	1	0	1	3	universal	4.2	7.815	indi	self	1.5	2	2.5	2.5	2.5	0	3.5	0.5	4	cooperation	cooperation	all	transfer	29	CH	Ja	2	Nein	Geld	m	Biologie
8_1_2	2	8	1	9	endo	3.45	universal	0	0	1	0	1.2	1.2	3	1	0	2	6	universal	7.2	38.891	pros	pros	2	1.5	3.5	3	4	1	3.5	0	3	cooperation	membership	all	transfer	24	CH	Ja	1	Ja	Wissenschaft	w	Psychologie
8_1_3	3	8	1	9	endo	2.68	universal	0	0	1	0	1.2	1.2	6	1	1	1	3	universal	4.2	37.482	pros	pros	2.25	1	3	2.5	3	2	3	0.4375	3	cooperation	borders	all	transfer	23	Deutschland	Ja	mehr	Nein	Geld	w	Sonstiges
8_2_4	4	8	2	9	endo	4.2	group	0	1	0	1	1.2	2.2	1	1	1	1	3	universal	5.2	37.482	pros	pros	0.5	0.75	1.5	3	3	1	3	1.1875	1	selfish	borders	all	transfer	45	Deutschland	Nein	0	Nein	VPN	w	Psychologie
8_2_5	5	8	2	9	endo	2.35	group	0	1	0	1	1.2	2.2	4	1	0	NA	0	group	2.2	37.482	pros	pros	0.75	0.75	3	2.5	3	2	3	0.5625	3	cooperation	public	all	transfer	21	CH	Ja	0	Nein	VPN	w	Psychologie
8_2_6	6	8	2	9	endo	3.23	universal	0	0	1	1	1.2	2.2	2	1	1	1	3	universal	5.2	37.482	pros	pros	1	1.75	3	2.5	1	1	2.5	1	2	membership	borders	all	othergroup	26	CH	Ja	1	Nein	VPN	m	Psychologie
8_1_1	1	8	1	10	endo	4.2	universal	0	0	1	0.5	1.5	2	3	1	0	1	3	universal	5	7.815	indi	self	1.5	2	2.5	2.5	2.5	0	3.5	0.5	4	cooperation	cooperation	all	transfer	29	CH	Ja	2	Nein	Geld	m	Biologie
8_1_2	2	8	1	10	endo	6.41	group	0	1	0	0.5	1.5	2	4	1	1	1	3	universal	5	38.891	pros	pros	2	1.5	3.5	3	4	1	3.5	0	3	cooperation	membership	all	transfer	24	CH	Ja	1	Ja	Wissenschaft	w	Psychologie
8_1_3	3	8	1	10	endo	7.54	universal	0	0	1	0.5	1.5	2	1	1	0	2	6	universal	8	37.482	pros	pros	2.25	1	3	2.5	3	2	3	0.4375	3	cooperation	borders	all	transfer	23	Deutschland	Ja	mehr	Nein	Geld	w	Sonstiges
8_2_4	4	8	2	10	endo	3.04	universal	0	0	1	0	1.5	1.5	5	1	0	1	3	universal	4.5	37.482	pros	pros	0.5	0.75	1.5	3	3	1	3	1.1875	1	selfish	borders	all	transfer	45	Deutschland	Nein	0	Nein	VPN	w	Psychologie
8_2_5	5	8	2	10	endo	2.92	universal	0	0	1	0	1.5	1.5	2	1	1	1	3	group	4.5	37.482	pros	pros	0.75	0.75	3	2.5	3	2	3	0.5625	3	cooperation	public	all	transfer	21	CH	Ja	0	Nein	VPN	w	Psychologie
8_2_6	6	8	2	10	endo	3.04	universal	0	0	1	0	1.5	1.5	3	1	1	NA	0	universal	1.5	37.482	pros	pros	1	1.75	3	2.5	1	1	2.5	1	2	membership	borders	all	othergroup	26	CH	Ja	1	Nein	VPN	m	Psychologie
8_1_1	1	8	1	11	endo	2.83	universal	0	0	1	0	1.5	1.5	2	1	0	1	3	universal	4.5	7.815	indi	self	1.5	2	2.5	2.5	2.5	0	3.5	0.5	4	cooperation	cooperation	all	transfer	29	CH	Ja	2	Nein	Geld	m	Biologie
8_1_2	2	8	1	11	endo	3.49	universal	0	0	1	0	1.5	1.5	3	1	0	2	6	universal	7.5	38.891	pros	pros	2	1.5	3.5	3	4	1	3.5	0	3	cooperation	membership	all	transfer	24	CH	Ja	1	Ja	Wissenschaft	w	Psychologie
8_1_3	3	8	1	11	endo	3.31	universal	0	0	1	0	1.5	1.5	1	1	0	2	6	universal	7.5	37.482	pros	pros	2.25	1	3	2.5	3	2	3	0.4375	3	cooperation	borders	all	transfer	23	Deutschland	Ja	mehr	Nein	Geld	w	Sonstiges
8_2_4	4	8	2	11	endo	4.01	group	0	1	0	0.5	1.5	2	2	1	1	1	3	universal	5	37.482	pros	pros	0.5	0.75	1.5	3	3	1	3	1.1875	1	selfish	borders	all	transfer	45	Deutschland	Nein	0	Nein	VPN	w	Psychologie
8_2_5	5	8	2	11	endo	2.26	universal	0	0	1	0.5	1.5	2	4	1	0	NA	0	group	2	37.482	pros	pros	0.75	0.75	3	2.5	3	2	3	0.5625	3	cooperation	public	all	transfer	21	CH	Ja	0	Nein	VPN	w	Psychologie
8_2_6	6	8	2	11	endo	3.38	universal	0	0	1	0.5	1.5	2	3	1	1	NA	0	universal	2	37.482	pros	pros	1	1.75	3	2.5	1	1	2.5	1	2	membership	borders	all	othergroup	26	CH	Ja	1	Nein	VPN	m	Psychologie
8_1_1	1	8	1	12	endo	3.21	universal	0	0	1	0	1.2	1.2	2	1	0	1	3	universal	4.2	7.815	indi	self	1.5	2	2.5	2.5	2.5	0	3.5	0.5	4	cooperation	cooperation	all	transfer	29	CH	Ja	2	Nein	Geld	m	Biologie
8_1_2	2	8	1	12	endo	5.81	universal	0	0	1	0	1.2	1.2	3	1	0	2	6	universal	7.2	38.891	pros	pros	2	1.5	3.5	3	4	1	3.5	0	3	cooperation	membership	all	transfer	24	CH	Ja	1	Ja	Wissenschaft	w	Psychologie
8_1_3	3	8	1	12	endo	3.17	universal	0	0	1	0	1.2	1.2	1	1	0	2	6	universal	7.2	37.482	pros	pros	2.25	1	3	2.5	3	2	3	0.4375	3	cooperation	borders	all	transfer	23	Deutschland	Ja	mehr	Nein	Geld	w	Sonstiges
8_2_4	4	8	2	12	endo	2.83	group	0	1	0	1	1.2	2.2	2	1	1	NA	0	universal	2.2	37.482	pros	pros	0.5	0.75	1.5	3	3	1	3	1.1875	1	selfish	borders	all	transfer	45	Deutschland	Nein	0	Nein	VPN	w	Psychologie
8_2_5	5	8	2	12	endo	3.45	group	0	1	0	1	1.2	2.2	6	1	0	NA	0	universal	2.2	37.482	pros	pros	0.75	0.75	3	2.5	3	2	3	0.5625	3	cooperation	public	all	transfer	21	CH	Ja	0	Nein	VPN	w	Psychologie
8_2_6	6	8	2	12	endo	2.78	universal	0	0	1	1	1.2	2.2	3	1	1	1	3	universal	5.2	37.482	pros	pros	1	1.75	3	2.5	1	1	2.5	1	2	membership	borders	all	othergroup	26	CH	Ja	1	Nein	VPN	m	Psychologie
8_1_1	1	8	1	13	endo	3.56	universal	0	0	1	0	1.5	1.5	3	1	0	2	6	universal	7.5	7.815	indi	self	1.5	2	2.5	2.5	2.5	0	3.5	0.5	4	cooperation	cooperation	all	transfer	29	CH	Ja	2	Nein	Geld	m	Biologie
8_1_2	2	8	1	13	endo	3.45	universal	0	0	1	0	1.5	1.5	1	1	0	1	3	universal	4.5	38.891	pros	pros	2	1.5	3.5	3	4	1	3.5	0	3	cooperation	membership	all	transfer	24	CH	Ja	1	Ja	Wissenschaft	w	Psychologie
8_1_3	3	8	1	13	endo	3.45	universal	0	0	1	0	1.5	1.5	2	1	0	2	6	universal	7.5	37.482	pros	pros	2.25	1	3	2.5	3	2	3	0.4375	3	cooperation	borders	all	transfer	23	Deutschland	Ja	mehr	Nein	Geld	w	Sonstiges
8_2_4	4	8	2	13	endo	6.66	group	0	1	0	0.5	1.5	2	3	1	1	1	3	universal	5	37.482	pros	pros	0.5	0.75	1.5	3	3	1	3	1.1875	1	selfish	borders	all	transfer	45	Deutschland	Nein	0	Nein	VPN	w	Psychologie
8_2_5	5	8	2	13	endo	2.09	universal	0	0	1	0.5	1.5	2	4	1	0	NA	0	group	2	37.482	pros	pros	0.75	0.75	3	2.5	3	2	3	0.5625	3	cooperation	public	all	transfer	21	CH	Ja	0	Nein	VPN	w	Psychologie
8_2_6	6	8	2	13	endo	3.26	universal	0	0	1	0.5	1.5	2	1	1	1	NA	0	universal	2	37.482	pros	pros	1	1.75	3	2.5	1	1	2.5	1	2	membership	borders	all	othergroup	26	CH	Ja	1	Nein	VPN	m	Psychologie
8_1_1	1	8	1	14	endo	2.62	universal	0	0	1	0	1.5	1.5	2	1	0	1	3	universal	4.5	7.815	indi	self	1.5	2	2.5	2.5	2.5	0	3.5	0.5	4	cooperation	cooperation	all	transfer	29	CH	Ja	2	Nein	Geld	m	Biologie
8_1_2	2	8	1	14	endo	5.94	universal	0	0	1	0	1.5	1.5	3	1	0	2	6	universal	7.5	38.891	pros	pros	2	1.5	3.5	3	4	1	3.5	0	3	cooperation	membership	all	transfer	24	CH	Ja	1	Ja	Wissenschaft	w	Psychologie
8_1_3	3	8	1	14	endo	3.28	universal	0	0	1	0	1.5	1.5	1	1	0	2	6	universal	7.5	37.482	pros	pros	2.25	1	3	2.5	3	2	3	0.4375	3	cooperation	borders	all	transfer	23	Deutschland	Ja	mehr	Nein	Geld	w	Sonstiges
8_2_4	4	8	2	14	endo	3.72	group	0	1	0	0.5	1.5	2	5	1	0	NA	0	universal	2	37.482	pros	pros	0.5	0.75	1.5	3	3	1	3	1.1875	1	selfish	borders	all	transfer	45	Deutschland	Nein	0	Nein	VPN	w	Psychologie
8_2_5	5	8	2	14	endo	1.79	universal	0	0	1	0.5	1.5	2	2	1	1	1	3	universal	5	37.482	pros	pros	0.75	0.75	3	2.5	3	2	3	0.5625	3	cooperation	public	all	transfer	21	CH	Ja	0	Nein	VPN	w	Psychologie
8_2_6	6	8	2	14	endo	5.83	universal	0	0	1	0.5	1.5	2	3	1	1	NA	0	universal	2	37.482	pros	pros	1	1.75	3	2.5	1	1	2.5	1	2	membership	borders	all	othergroup	26	CH	Ja	1	Nein	VPN	m	Psychologie
8_1_1	1	8	1	15	endo	2.33	universal	0	0	1	0	1.5	1.5	3	1	0	2	6	universal	7.5	7.815	indi	self	1.5	2	2.5	2.5	2.5	0	3.5	0.5	4	cooperation	cooperation	all	transfer	29	CH	Ja	2	Nein	Geld	m	Biologie
8_1_2	2	8	1	15	endo	3.69	universal	0	0	1	0	1.5	1.5	1	1	0	1	3	universal	4.5	38.891	pros	pros	2	1.5	3.5	3	4	1	3.5	0	3	cooperation	membership	all	transfer	24	CH	Ja	1	Ja	Wissenschaft	w	Psychologie
8_1_3	3	8	1	15	endo	2.4	universal	0	0	1	0	1.5	1.5	2	1	0	2	6	universal	7.5	37.482	pros	pros	2.25	1	3	2.5	3	2	3	0.4375	3	cooperation	borders	all	transfer	23	Deutschland	Ja	mehr	Nein	Geld	w	Sonstiges
8_2_4	4	8	2	15	endo	4.19	group	0	1	0	0.5	1.5	2	6	1	0	NA	0	universal	2	37.482	pros	pros	0.5	0.75	1.5	3	3	1	3	1.1875	1	selfish	borders	all	transfer	45	Deutschland	Nein	0	Nein	VPN	w	Psychologie
8_2_5	5	8	2	15	endo	2.31	universal	0	0	1	0.5	1.5	2	3	1	1	NA	0	universal	2	37.482	pros	pros	0.75	0.75	3	2.5	3	2	3	0.5625	3	cooperation	public	all	transfer	21	CH	Ja	0	Nein	VPN	w	Psychologie
8_2_6	6	8	2	15	endo	2.72	universal	0	0	1	0.5	1.5	2	1	1	1	1	3	universal	5	37.482	pros	pros	1	1.75	3	2.5	1	1	2.5	1	2	membership	borders	all	othergroup	26	CH	Ja	1	Nein	VPN	m	Psychologie
8_1_1	1	8	1	16	endo	2.32	universal	0	0	1	0.5	1.2	1.7	2	1	0	2	6	group	7.7	7.815	indi	self	1.5	2	2.5	2.5	2.5	0	3.5	0.5	4	cooperation	cooperation	all	transfer	29	CH	Ja	2	Nein	Geld	m	Biologie
8_1_2	2	8	1	16	endo	2.76	group	0	1	0	0.5	1.2	1.7	3	1	0	2	6	universal	7.7	38.891	pros	pros	2	1.5	3.5	3	4	1	3.5	0	3	cooperation	membership	all	transfer	24	CH	Ja	1	Ja	Wissenschaft	w	Psychologie
8_1_3	3	8	1	16	endo	2.6	universal	0	0	1	0.5	1.2	1.7	1	1	0	2	6	universal	7.7	37.482	pros	pros	2.25	1	3	2.5	3	2	3	0.4375	3	cooperation	borders	all	transfer	23	Deutschland	Ja	mehr	Nein	Geld	w	Sonstiges
8_2_4	4	8	2	16	endo	3.55	group	0	1	0	0.5	1.2	1.7	2	1	1	NA	0	group	1.7	37.482	pros	pros	0.5	0.75	1.5	3	3	1	3	1.1875	1	selfish	borders	all	transfer	45	Deutschland	Nein	0	Nein	VPN	w	Psychologie
8_2_5	5	8	2	16	endo	2.77	universal	0	0	1	0.5	1.2	1.7	3	1	1	NA	0	universal	1.7	37.482	pros	pros	0.75	0.75	3	2.5	3	2	3	0.5625	3	cooperation	public	all	transfer	21	CH	Ja	0	Nein	VPN	w	Psychologie
8_2_6	6	8	2	16	endo	3.34	universal	0	0	1	0.5	1.2	1.7	1	1	1	NA	0	universal	1.7	37.482	pros	pros	1	1.75	3	2.5	1	1	2.5	1	2	membership	borders	all	othergroup	26	CH	Ja	1	Nein	VPN	m	Psychologie
8_1_1	1	8	1	17	endo	3.27	universal	0	0	1	0	1.2	1.2	3	1	0	1	3	universal	4.2	7.815	indi	self	1.5	2	2.5	2.5	2.5	0	3.5	0.5	4	cooperation	cooperation	all	transfer	29	CH	Ja	2	Nein	Geld	m	Biologie
8_1_2	2	8	1	17	endo	3.79	universal	0	0	1	0	1.2	1.2	1	1	0	1	3	universal	4.2	38.891	pros	pros	2	1.5	3.5	3	4	1	3.5	0	3	cooperation	membership	all	transfer	24	CH	Ja	1	Ja	Wissenschaft	w	Psychologie
8_1_3	3	8	1	17	endo	2.22	universal	0	0	1	0	1.2	1.2	2	1	0	2	6	universal	7.2	37.482	pros	pros	2.25	1	3	2.5	3	2	3	0.4375	3	cooperation	borders	all	transfer	23	Deutschland	Ja	mehr	Nein	Geld	w	Sonstiges
8_2_4	4	8	2	17	endo	5.1	group	0	1	0	1	1.2	2.2	5	1	0	NA	0	group	2.2	37.482	pros	pros	0.5	0.75	1.5	3	3	1	3	1.1875	1	selfish	borders	all	transfer	45	Deutschland	Nein	0	Nein	VPN	w	Psychologie
8_2_5	5	8	2	17	endo	2.83	group	0	1	0	1	1.2	2.2	6	1	0	1	3	universal	5.2	37.482	pros	pros	0.75	0.75	3	2.5	3	2	3	0.5625	3	cooperation	public	all	transfer	21	CH	Ja	0	Nein	VPN	w	Psychologie
8_2_6	6	8	2	17	endo	4.1	universal	0	0	1	1	1.2	2.2	3	1	1	1	3	universal	5.2	37.482	pros	pros	1	1.75	3	2.5	1	1	2.5	1	2	membership	borders	all	othergroup	26	CH	Ja	1	Nein	VPN	m	Psychologie
8_1_1	1	8	1	18	endo	3.06	universal	0	0	1	0.5	0.9	1.4	3	1	0	2	6	universal	7.4	7.815	indi	self	1.5	2	2.5	2.5	2.5	0	3.5	0.5	4	cooperation	cooperation	all	transfer	29	CH	Ja	2	Nein	Geld	m	Biologie
8_1_2	2	8	1	18	endo	4.76	group	0	1	0	0.5	0.9	1.4	1	1	0	1	3	universal	4.4	38.891	pros	pros	2	1.5	3.5	3	4	1	3.5	0	3	cooperation	membership	all	transfer	24	CH	Ja	1	Ja	Wissenschaft	w	Psychologie
8_1_3	3	8	1	18	endo	2.39	universal	0	0	1	0.5	0.9	1.4	2	1	0	2	6	group	7.4	37.482	pros	pros	2.25	1	3	2.5	3	2	3	0.4375	3	cooperation	borders	all	transfer	23	Deutschland	Ja	mehr	Nein	Geld	w	Sonstiges
8_2_4	4	8	2	18	endo	4.3	group	0	1	0	1	0.9	1.9	3	1	1	NA	0	universal	1.9	37.482	pros	pros	0.5	0.75	1.5	3	3	1	3	1.1875	1	selfish	borders	all	transfer	45	Deutschland	Nein	0	Nein	VPN	w	Psychologie
8_2_5	5	8	2	18	endo	1.98	group	0	1	0	1	0.9	1.9	6	1	0	NA	0	universal	1.9	37.482	pros	pros	0.75	0.75	3	2.5	3	2	3	0.5625	3	cooperation	public	all	transfer	21	CH	Ja	0	Nein	VPN	w	Psychologie
8_2_6	6	8	2	18	endo	2.8	universal	0	0	1	1	0.9	1.9	1	1	1	1	3	universal	4.9	37.482	pros	pros	1	1.75	3	2.5	1	1	2.5	1	2	membership	borders	all	othergroup	26	CH	Ja	1	Nein	VPN	m	Psychologie
8_1_1	1	8	1	19	endo	2.13	universal	0	0	1	0.5	0.9	1.4	3	1	0	1	3	universal	4.4	7.815	indi	self	1.5	2	2.5	2.5	2.5	0	3.5	0.5	4	cooperation	cooperation	all	transfer	29	CH	Ja	2	Nein	Geld	m	Biologie
8_1_2	2	8	1	19	endo	3.61	group	0	1	0	0.5	0.9	1.4	1	1	0	1	3	universal	4.4	38.891	pros	pros	2	1.5	3.5	3	4	1	3.5	0	3	cooperation	membership	all	transfer	24	CH	Ja	1	Ja	Wissenschaft	w	Psychologie
8_1_3	3	8	1	19	endo	2.48	universal	0	0	1	0.5	0.9	1.4	2	1	0	2	6	group	7.4	37.482	pros	pros	2.25	1	3	2.5	3	2	3	0.4375	3	cooperation	borders	all	transfer	23	Deutschland	Ja	mehr	Nein	Geld	w	Sonstiges
8_2_4	4	8	2	19	endo	12.13	group	0	1	0	1	0.9	1.9	5	1	0	NA	0	group	1.9	37.482	pros	pros	0.5	0.75	1.5	3	3	1	3	1.1875	1	selfish	borders	all	transfer	45	Deutschland	Nein	0	Nein	VPN	w	Psychologie
8_2_5	5	8	2	19	endo	2.01	group	0	1	0	1	0.9	1.9	6	1	0	1	3	universal	4.9	37.482	pros	pros	0.75	0.75	3	2.5	3	2	3	0.5625	3	cooperation	public	all	transfer	21	CH	Ja	0	Nein	VPN	w	Psychologie
8_2_6	6	8	2	19	endo	2.56	universal	0	0	1	1	0.9	1.9	3	1	1	1	3	universal	4.9	37.482	pros	pros	1	1.75	3	2.5	1	1	2.5	1	2	membership	borders	all	othergroup	26	CH	Ja	1	Nein	VPN	m	Psychologie
8_1_1	1	8	1	20	endo	2.47	universal	0	0	1	0	1.2	1.2	2	1	0	1	3	universal	4.2	7.815	indi	self	1.5	2	2.5	2.5	2.5	0	3.5	0.5	4	cooperation	cooperation	all	transfer	29	CH	Ja	2	Nein	Geld	m	Biologie
8_1_2	2	8	1	20	endo	2.49	universal	0	0	1	0	1.2	1.2	3	1	0	2	6	universal	7.2	38.891	pros	pros	2	1.5	3.5	3	4	1	3.5	0	3	cooperation	membership	all	transfer	24	CH	Ja	1	Ja	Wissenschaft	w	Psychologie
8_1_3	3	8	1	20	endo	2.75	universal	0	0	1	0	1.2	1.2	1	1	0	2	6	universal	7.2	37.482	pros	pros	2.25	1	3	2.5	3	2	3	0.4375	3	cooperation	borders	all	transfer	23	Deutschland	Ja	mehr	Nein	Geld	w	Sonstiges
8_2_4	4	8	2	20	endo	4.54	group	0	1	0	1	1.2	2.2	2	1	1	NA	0	universal	2.2	37.482	pros	pros	0.5	0.75	1.5	3	3	1	3	1.1875	1	selfish	borders	all	transfer	45	Deutschland	Nein	0	Nein	VPN	w	Psychologie
8_2_5	5	8	2	20	endo	3.7	group	0	1	0	1	1.2	2.2	6	1	0	NA	0	universal	2.2	37.482	pros	pros	0.75	0.75	3	2.5	3	2	3	0.5625	3	cooperation	public	all	transfer	21	CH	Ja	0	Nein	VPN	w	Psychologie
8_2_6	6	8	2	20	endo	2.17	universal	0	0	1	1	1.2	2.2	3	1	1	1	3	universal	5.2	37.482	pros	pros	1	1.75	3	2.5	1	1	2.5	1	2	membership	borders	all	othergroup	26	CH	Ja	1	Nein	VPN	m	Psychologie
9_1_1	1	9	1	1	other	10.77	group	0	1	0	1.5	0.9	2.4	5	1	1	1	3	universal	5.4	45	pros	pros	1.75	2.5	2	3	1.5	2.5	3	0.125	3	NA	NA	all	nottransfer	38	ch	Ja	0	Nein	VPN	w	Psychologie
9_1_2	2	9	1	1	other	51.24	group	0	1	0	1.5	0.9	2.4	4	0	1	1	4	universal	6.4	38.501	pros	pros	0	0	0.5	2	1	2	1	1.5	2	NA	NA	selfish	selfish	24	Deutschland	Nein	3	Nein	Geld	w	ich studiere nicht
9_1_3	3	9	1	1	other	13.13	group	0	1	0	1.5	0.9	2.4	6	1	1	1	3	universal	5.4	38.982	pros	pros	2	1.5	1	2	1.5	2	2.5	2.25	2	NA	NA	nothing	transfer	20	Luxemburg	Ja	1	Nein	Geld	w	Biologie
9_2_4	4	9	2	1	other	10.59	universal	0	0	1	0	0.9	0.9	2	1	1	0	0	group	0.9	7.815	indi	self	0	0	1	3.5	2.5	2	2	3	2	NA	NA	all	universalpool	24	CH	Ja	mehr	Nein	Geld	w	Medizin
9_2_5	5	9	2	1	other	16.1	universal	0	0	1	0	0.9	0.9	1	1	1	1	3	group	3.9	22.329	indi	self	1	1.5	2.5	3.5	3	1	4	0.75	0	NA	NA	all	universalpool	29	CH	Ja	0	Nein	Geld	w	Psychologie
9_2_6	6	9	2	1	other	19.6	universal	0	0	1	0	0.9	0.9	3	1	1	1	3	group	3.9	37.482	pros	pros	0	0.25	2.5	2.5	2.5	1	4	2.4375	1	NA	NA	all	reputation	27	CH	Ja	0	Nein	VPN	m	Psychologie
9_1_1	1	9	1	2	other	6.27	universal	0	0	1	0.5	0.9	1.4	6	1	1	1	3	universal	4.4	45	pros	pros	1.75	2.5	2	3	1.5	2.5	3	0.125	3	NA	NA	all	nottransfer	38	ch	Ja	0	Nein	VPN	w	Psychologie
9_1_2	2	9	1	2	other	8.1	keep	1	0	0	0.5	0.9	2.4	4	0	1	1	4	universal	6.4	38.501	pros	pros	0	0	0.5	2	1	2	1	1.5	2	NA	NA	selfish	selfish	24	Deutschland	Nein	3	Nein	Geld	w	ich studiere nicht
9_1_3	3	9	1	2	other	8.86	group	0	1	0	0.5	0.9	1.4	5	1	1	1	3	group	4.4	38.982	pros	pros	2	1.5	1	2	1.5	2	2.5	2.25	2	NA	NA	nothing	transfer	20	Luxemburg	Ja	1	Nein	Geld	w	Biologie
9_2_4	4	9	2	2	other	5.26	universal	0	0	1	0.5	0.9	1.4	3	1	1	0	0	group	1.4	7.815	indi	self	0	0	1	3.5	2.5	2	2	3	2	NA	NA	all	universalpool	24	CH	Ja	mehr	Nein	Geld	w	Medizin
9_2_5	5	9	2	2	other	10.78	group	0	1	0	0.5	0.9	1.4	1	1	1	1	3	universal	4.4	22.329	indi	self	1	1.5	2.5	3.5	3	1	4	0.75	0	NA	NA	all	universalpool	29	CH	Ja	0	Nein	Geld	w	Psychologie
9_2_6	6	9	2	2	other	4.04	universal	0	0	1	0.5	0.9	1.4	2	1	1	1	3	keep	4.4	37.482	pros	pros	0	0.25	2.5	2.5	2.5	1	4	2.4375	1	NA	NA	all	reputation	27	CH	Ja	0	Nein	VPN	m	Psychologie
9_1_1	1	9	1	3	other	3.52	universal	0	0	1	0.5	1.2	1.7	6	1	1	1	3	universal	4.7	45	pros	pros	1.75	2.5	2	3	1.5	2.5	3	0.125	3	NA	NA	all	nottransfer	38	ch	Ja	0	Nein	VPN	w	Psychologie
9_1_2	2	9	1	3	other	7.09	group	0	1	0	0.5	1.2	1.7	5	0	1	1	4	universal	5.7	38.501	pros	pros	0	0	0.5	2	1	2	1	1.5	2	NA	NA	selfish	selfish	24	Deutschland	Nein	3	Nein	Geld	w	ich studiere nicht
9_1_3	3	9	1	3	other	6.33	keep	1	0	0	0.5	1.2	2.7	4	1	1	0	0	universal	2.7	38.982	pros	pros	2	1.5	1	2	1.5	2	2.5	2.25	2	NA	NA	nothing	transfer	20	Luxemburg	Ja	1	Nein	Geld	w	Biologie
9_2_4	4	9	2	3	other	2.88	universal	0	0	1	0	1.2	1.2	3	0	1	1	4	keep	5.2	7.815	indi	self	0	0	1	3.5	2.5	2	2	3	2	NA	NA	all	universalpool	24	CH	Ja	mehr	Nein	Geld	w	Medizin
9_2_5	5	9	2	3	other	10.53	universal	0	0	1	0	1.2	1.2	2	1	1	0	0	group	1.2	22.329	indi	self	1	1.5	2.5	3.5	3	1	4	0.75	0	NA	NA	all	universalpool	29	CH	Ja	0	Nein	Geld	w	Psychologie
9_2_6	6	9	2	3	other	3.88	universal	0	0	1	0	1.2	1.2	1	1	1	1	3	universal	4.2	37.482	pros	pros	0	0.25	2.5	2.5	2.5	1	4	2.4375	1	NA	NA	all	reputation	27	CH	Ja	0	Nein	VPN	m	Psychologie
9_1_1	1	9	1	4	other	5.12	universal	0	0	1	0.5	1.2	1.7	6	1	1	1	3	universal	4.7	45	pros	pros	1.75	2.5	2	3	1.5	2.5	3	0.125	3	NA	NA	all	nottransfer	38	ch	Ja	0	Nein	VPN	w	Psychologie
9_1_2	2	9	1	4	other	6.82	group	0	1	0	0.5	1.2	1.7	4	1	1	1	3	universal	4.7	38.501	pros	pros	0	0	0.5	2	1	2	1	1.5	2	NA	NA	selfish	selfish	24	Deutschland	Nein	3	Nein	Geld	w	ich studiere nicht
9_1_3	3	9	1	4	other	5.84	keep	1	0	0	0.5	1.2	2.7	5	1	1	0	0	universal	2.7	38.982	pros	pros	2	1.5	1	2	1.5	2	2.5	2.25	2	NA	NA	nothing	transfer	20	Luxemburg	Ja	1	Nein	Geld	w	Biologie
9_2_4	4	9	2	4	other	5.08	universal	0	0	1	0	1.2	1.2	3	0	1	1	4	keep	5.2	7.815	indi	self	0	0	1	3.5	2.5	2	2	3	2	NA	NA	all	universalpool	24	CH	Ja	mehr	Nein	Geld	w	Medizin
9_2_5	5	9	2	4	other	5.4	universal	0	0	1	0	1.2	1.2	1	1	1	1	3	universal	4.2	22.329	indi	self	1	1.5	2.5	3.5	3	1	4	0.75	0	NA	NA	all	universalpool	29	CH	Ja	0	Nein	Geld	w	Psychologie
9_2_6	6	9	2	4	other	4.45	universal	0	0	1	0	1.2	1.2	2	1	1	1	3	group	4.2	37.482	pros	pros	0	0.25	2.5	2.5	2.5	1	4	2.4375	1	NA	NA	all	reputation	27	CH	Ja	0	Nein	VPN	m	Psychologie
9_1_1	1	9	1	5	other	3.23	universal	0	0	1	1	1.2	2.2	6	1	1	1	3	universal	5.2	45	pros	pros	1.75	2.5	2	3	1.5	2.5	3	0.125	3	NA	NA	all	nottransfer	38	ch	Ja	0	Nein	VPN	w	Psychologie
9_1_2	2	9	1	5	other	3.53	group	0	1	0	1	1.2	2.2	4	0	1	1	4	universal	6.2	38.501	pros	pros	0	0	0.5	2	1	2	1	1.5	2	NA	NA	selfish	selfish	24	Deutschland	Nein	3	Nein	Geld	w	ich studiere nicht
9_1_3	3	9	1	5	other	4.37	group	0	1	0	1	1.2	2.2	5	1	1	1	3	universal	5.2	38.982	pros	pros	2	1.5	1	2	1.5	2	2.5	2.25	2	NA	NA	nothing	transfer	20	Luxemburg	Ja	1	Nein	Geld	w	Biologie
9_2_4	4	9	2	5	other	3.08	universal	0	0	1	0	1.2	1.2	3	1	1	0	0	group	1.2	7.815	indi	self	0	0	1	3.5	2.5	2	2	3	2	NA	NA	all	universalpool	24	CH	Ja	mehr	Nein	Geld	w	Medizin
9_2_5	5	9	2	5	other	3.87	universal	0	0	1	0	1.2	1.2	1	1	1	1	3	universal	4.2	22.329	indi	self	1	1.5	2.5	3.5	3	1	4	0.75	0	NA	NA	all	universalpool	29	CH	Ja	0	Nein	Geld	w	Psychologie
9_2_6	6	9	2	5	other	5.74	universal	0	0	1	0	1.2	1.2	2	1	1	1	3	group	4.2	37.482	pros	pros	0	0.25	2.5	2.5	2.5	1	4	2.4375	1	NA	NA	all	reputation	27	CH	Ja	0	Nein	VPN	m	Psychologie
9_1_1	1	9	1	6	other	3.96	universal	0	0	1	0.5	1.5	2	4	1	1	1	3	universal	5	45	pros	pros	1.75	2.5	2	3	1.5	2.5	3	0.125	3	NA	NA	all	nottransfer	38	ch	Ja	0	Nein	VPN	w	Psychologie
9_1_2	2	9	1	6	other	4.81	group	0	1	0	0.5	1.5	2	6	1	1	1	3	universal	5	38.501	pros	pros	0	0	0.5	2	1	2	1	1.5	2	NA	NA	selfish	selfish	24	Deutschland	Nein	3	Nein	Geld	w	ich studiere nicht
9_1_3	3	9	1	6	other	3.07	universal	0	0	1	0.5	1.5	2	5	1	1	0	0	universal	2	38.982	pros	pros	2	1.5	1	2	1.5	2	2.5	2.25	2	NA	NA	nothing	transfer	20	Luxemburg	Ja	1	Nein	Geld	w	Biologie
9_2_4	4	9	2	6	other	3.86	universal	0	0	1	0	1.5	1.5	1	1	1	1	3	universal	4.5	7.815	indi	self	0	0	1	3.5	2.5	2	2	3	2	NA	NA	all	universalpool	24	CH	Ja	mehr	Nein	Geld	w	Medizin
9_2_5	5	9	2	6	other	8.31	universal	0	0	1	0	1.5	1.5	3	0	1	1	4	universal	5.5	22.329	indi	self	1	1.5	2.5	3.5	3	1	4	0.75	0	NA	NA	all	universalpool	29	CH	Ja	0	Nein	Geld	w	Psychologie
9_2_6	6	9	2	6	other	3.28	universal	0	0	1	0	1.5	1.5	2	1	1	1	3	group	4.5	37.482	pros	pros	0	0.25	2.5	2.5	2.5	1	4	2.4375	1	NA	NA	all	reputation	27	CH	Ja	0	Nein	VPN	m	Psychologie
9_1_1	1	9	1	7	other	2.83	universal	0	0	1	0.5	1.5	2	4	1	1	1	3	universal	5	45	pros	pros	1.75	2.5	2	3	1.5	2.5	3	0.125	3	NA	NA	all	nottransfer	38	ch	Ja	0	Nein	VPN	w	Psychologie
9_1_2	2	9	1	7	other	3.85	group	0	1	0	0.5	1.5	2	5	1	1	0	0	universal	2	38.501	pros	pros	0	0	0.5	2	1	2	1	1.5	2	NA	NA	selfish	selfish	24	Deutschland	Nein	3	Nein	Geld	w	ich studiere nicht
9_1_3	3	9	1	7	other	7.1	universal	0	0	1	0.5	1.5	2	6	1	1	1	3	universal	5	38.982	pros	pros	2	1.5	1	2	1.5	2	2.5	2.25	2	NA	NA	nothing	transfer	20	Luxemburg	Ja	1	Nein	Geld	w	Biologie
9_2_4	4	9	2	7	other	4.24	universal	0	0	1	0	1.5	1.5	1	1	1	1	3	universal	4.5	7.815	indi	self	0	0	1	3.5	2.5	2	2	3	2	NA	NA	all	universalpool	24	CH	Ja	mehr	Nein	Geld	w	Medizin
9_2_5	5	9	2	7	other	12.94	universal	0	0	1	0	1.5	1.5	2	0	1	1	4	group	5.5	22.329	indi	self	1	1.5	2.5	3.5	3	1	4	0.75	0	NA	NA	all	universalpool	29	CH	Ja	0	Nein	Geld	w	Psychologie
9_2_6	6	9	2	7	other	2.95	universal	0	0	1	0	1.5	1.5	3	1	1	1	3	universal	4.5	37.482	pros	pros	0	0.25	2.5	2.5	2.5	1	4	2.4375	1	NA	NA	all	reputation	27	CH	Ja	0	Nein	VPN	m	Psychologie
9_1_1	1	9	1	8	other	4.93	universal	0	0	1	1	1.2	2.2	6	1	1	1	3	universal	5.2	45	pros	pros	1.75	2.5	2	3	1.5	2.5	3	0.125	3	NA	NA	all	nottransfer	38	ch	Ja	0	Nein	VPN	w	Psychologie
9_1_2	2	9	1	8	other	4.01	group	0	1	0	1	1.2	2.2	5	1	1	1	3	universal	5.2	38.501	pros	pros	0	0	0.5	2	1	2	1	1.5	2	NA	NA	selfish	selfish	24	Deutschland	Nein	3	Nein	Geld	w	ich studiere nicht
9_1_3	3	9	1	8	other	5.51	group	0	1	0	1	1.2	2.2	4	1	1	1	3	universal	5.2	38.982	pros	pros	2	1.5	1	2	1.5	2	2.5	2.25	2	NA	NA	nothing	transfer	20	Luxemburg	Ja	1	Nein	Geld	w	Biologie
9_2_4	4	9	2	8	other	2.66	universal	0	0	1	0	1.2	1.2	3	1	1	1	3	group	4.2	7.815	indi	self	0	0	1	3.5	2.5	2	2	3	2	NA	NA	all	universalpool	24	CH	Ja	mehr	Nein	Geld	w	Medizin
9_2_5	5	9	2	8	other	5.33	universal	0	0	1	0	1.2	1.2	2	1	1	1	3	group	4.2	22.329	indi	self	1	1.5	2.5	3.5	3	1	4	0.75	0	NA	NA	all	universalpool	29	CH	Ja	0	Nein	Geld	w	Psychologie
9_2_6	6	9	2	8	other	6.35	universal	0	0	1	0	1.2	1.2	1	1	1	1	3	universal	4.2	37.482	pros	pros	0	0.25	2.5	2.5	2.5	1	4	2.4375	1	NA	NA	all	reputation	27	CH	Ja	0	Nein	VPN	m	Psychologie
9_1_1	1	9	1	9	other	3.64	universal	0	0	1	1	1.2	2.2	4	1	1	1	3	universal	5.2	45	pros	pros	1.75	2.5	2	3	1.5	2.5	3	0.125	3	NA	NA	all	nottransfer	38	ch	Ja	0	Nein	VPN	w	Psychologie
9_1_2	2	9	1	9	other	2.21	group	0	1	0	1	1.2	2.2	5	0	1	0	1	universal	3.2	38.501	pros	pros	0	0	0.5	2	1	2	1	1.5	2	NA	NA	selfish	selfish	24	Deutschland	Nein	3	Nein	Geld	w	ich studiere nicht
9_1_3	3	9	1	9	other	3.62	group	0	1	0	1	1.2	2.2	6	1	1	1	3	universal	5.2	38.982	pros	pros	2	1.5	1	2	1.5	2	2.5	2.25	2	NA	NA	nothing	transfer	20	Luxemburg	Ja	1	Nein	Geld	w	Biologie
9_2_4	4	9	2	9	other	2.42	universal	0	0	1	0	1.2	1.2	1	1	1	1	3	universal	4.2	7.815	indi	self	0	0	1	3.5	2.5	2	2	3	2	NA	NA	all	universalpool	24	CH	Ja	mehr	Nein	Geld	w	Medizin
9_2_5	5	9	2	9	other	4.54	universal	0	0	1	0	1.2	1.2	2	0	1	0	1	group	2.2	22.329	indi	self	1	1.5	2.5	3.5	3	1	4	0.75	0	NA	NA	all	universalpool	29	CH	Ja	0	Nein	Geld	w	Psychologie
9_2_6	6	9	2	9	other	2.62	universal	0	0	1	0	1.2	1.2	3	1	1	1	3	group	4.2	37.482	pros	pros	0	0.25	2.5	2.5	2.5	1	4	2.4375	1	NA	NA	all	reputation	27	CH	Ja	0	Nein	VPN	m	Psychologie
9_1_1	1	9	1	10	other	2.96	universal	0	0	1	0.5	1.2	1.7	6	1	1	0	0	universal	1.7	45	pros	pros	1.75	2.5	2	3	1.5	2.5	3	0.125	3	NA	NA	all	nottransfer	38	ch	Ja	0	Nein	VPN	w	Psychologie
9_1_2	2	9	1	10	other	3.93	keep	1	0	0	0.5	1.2	2.7	4	0	1	1	4	universal	6.7	38.501	pros	pros	0	0	0.5	2	1	2	1	1.5	2	NA	NA	selfish	selfish	24	Deutschland	Nein	3	Nein	Geld	w	ich studiere nicht
9_1_3	3	9	1	10	other	3.33	group	0	1	0	0.5	1.2	1.7	5	1	1	1	3	universal	4.7	38.982	pros	pros	2	1.5	1	2	1.5	2	2.5	2.25	2	NA	NA	nothing	transfer	20	Luxemburg	Ja	1	Nein	Geld	w	Biologie
9_2_4	4	9	2	10	other	3.18	universal	0	0	1	0	1.2	1.2	3	1	1	0	0	group	1.2	7.815	indi	self	0	0	1	3.5	2.5	2	2	3	2	NA	NA	all	universalpool	24	CH	Ja	mehr	Nein	Geld	w	Medizin
9_2_5	5	9	2	10	other	5.81	universal	0	0	1	0	1.2	1.2	1	0	1	1	4	universal	5.2	22.329	indi	self	1	1.5	2.5	3.5	3	1	4	0.75	0	NA	NA	all	universalpool	29	CH	Ja	0	Nein	Geld	w	Psychologie
9_2_6	6	9	2	10	other	2.69	universal	0	0	1	0	1.2	1.2	2	1	1	1	3	keep	4.2	37.482	pros	pros	0	0.25	2.5	2.5	2.5	1	4	2.4375	1	NA	NA	all	reputation	27	CH	Ja	0	Nein	VPN	m	Psychologie
9_1_1	1	9	1	11	other	5.56	universal	0	0	1	0	1.5	1.5	6	1	1	1	3	universal	4.5	45	pros	pros	1.75	2.5	2	3	1.5	2.5	3	0.125	3	NA	NA	all	nottransfer	38	ch	Ja	0	Nein	VPN	w	Psychologie
9_1_2	2	9	1	11	other	2.95	keep	1	0	0	0	1.5	2.5	4	0	1	1	4	universal	6.5	38.501	pros	pros	0	0	0.5	2	1	2	1	1.5	2	NA	NA	selfish	selfish	24	Deutschland	Nein	3	Nein	Geld	w	ich studiere nicht
9_1_3	3	9	1	11	other	5.39	universal	0	0	1	0	1.5	1.5	5	0	1	1	4	universal	5.5	38.982	pros	pros	2	1.5	1	2	1.5	2	2.5	2.25	2	NA	NA	nothing	transfer	20	Luxemburg	Ja	1	Nein	Geld	w	Biologie
9_2_4	4	9	2	11	other	2.09	universal	0	0	1	0	1.5	1.5	3	1	1	0	0	universal	1.5	7.815	indi	self	0	0	1	3.5	2.5	2	2	3	2	NA	NA	all	universalpool	24	CH	Ja	mehr	Nein	Geld	w	Medizin
9_2_5	5	9	2	11	other	4.14	universal	0	0	1	0	1.5	1.5	1	1	1	0	0	universal	1.5	22.329	indi	self	1	1.5	2.5	3.5	3	1	4	0.75	0	NA	NA	all	universalpool	29	CH	Ja	0	Nein	Geld	w	Psychologie
9_2_6	6	9	2	11	other	2.69	universal	0	0	1	0	1.5	1.5	2	1	1	1	3	keep	4.5	37.482	pros	pros	0	0.25	2.5	2.5	2.5	1	4	2.4375	1	NA	NA	all	reputation	27	CH	Ja	0	Nein	VPN	m	Psychologie
9_1_1	1	9	1	12	other	4.98	universal	0	0	1	0.5	1.5	2	6	1	1	1	3	universal	5	45	pros	pros	1.75	2.5	2	3	1.5	2.5	3	0.125	3	NA	NA	all	nottransfer	38	ch	Ja	0	Nein	VPN	w	Psychologie
9_1_2	2	9	1	12	other	2.91	group	0	1	0	0.5	1.5	2	5	0	1	0	1	universal	3	38.501	pros	pros	0	0	0.5	2	1	2	1	1.5	2	NA	NA	selfish	selfish	24	Deutschland	Nein	3	Nein	Geld	w	ich studiere nicht
9_1_3	3	9	1	12	other	2.91	universal	0	0	1	0.5	1.5	2	4	1	1	1	3	universal	5	38.982	pros	pros	2	1.5	1	2	1.5	2	2.5	2.25	2	NA	NA	nothing	transfer	20	Luxemburg	Ja	1	Nein	Geld	w	Biologie
9_2_4	4	9	2	12	other	2.31	universal	0	0	1	0	1.5	1.5	3	1	1	1	3	universal	4.5	7.815	indi	self	0	0	1	3.5	2.5	2	2	3	2	NA	NA	all	universalpool	24	CH	Ja	mehr	Nein	Geld	w	Medizin
9_2_5	5	9	2	12	other	6.75	universal	0	0	1	0	1.5	1.5	2	0	1	0	1	group	2.5	22.329	indi	self	1	1.5	2.5	3.5	3	1	4	0.75	0	NA	NA	all	universalpool	29	CH	Ja	0	Nein	Geld	w	Psychologie
9_2_6	6	9	2	12	other	2.93	universal	0	0	1	0	1.5	1.5	1	1	1	1	3	universal	4.5	37.482	pros	pros	0	0.25	2.5	2.5	2.5	1	4	2.4375	1	NA	NA	all	reputation	27	CH	Ja	0	Nein	VPN	m	Psychologie
9_1_1	1	9	1	13	other	2.71	universal	0	0	1	0	1.5	1.5	5	0	1	1	4	universal	5.5	45	pros	pros	1.75	2.5	2	3	1.5	2.5	3	0.125	3	NA	NA	all	nottransfer	38	ch	Ja	0	Nein	VPN	w	Psychologie
9_1_2	2	9	1	13	other	3.82	keep	1	0	0	0	1.5	2.5	6	0	1	0	1	universal	3.5	38.501	pros	pros	0	0	0.5	2	1	2	1	1.5	2	NA	NA	selfish	selfish	24	Deutschland	Nein	3	Nein	Geld	w	ich studiere nicht
9_1_3	3	9	1	13	other	5.36	universal	0	0	1	0	1.5	1.5	4	1	1	0	0	universal	1.5	38.982	pros	pros	2	1.5	1	2	1.5	2	2.5	2.25	2	NA	NA	nothing	transfer	20	Luxemburg	Ja	1	Nein	Geld	w	Biologie
9_2_4	4	9	2	13	other	2.52	universal	0	0	1	0	1.5	1.5	2	0	1	1	4	keep	5.5	7.815	indi	self	0	0	1	3.5	2.5	2	2	3	2	NA	NA	all	universalpool	24	CH	Ja	mehr	Nein	Geld	w	Medizin
9_2_5	5	9	2	13	other	4.53	universal	0	0	1	0	1.5	1.5	3	0	1	0	1	universal	2.5	22.329	indi	self	1	1.5	2.5	3.5	3	1	4	0.75	0	NA	NA	all	universalpool	29	CH	Ja	0	Nein	Geld	w	Psychologie
9_2_6	6	9	2	13	other	2.3	universal	0	0	1	0	1.5	1.5	1	1	1	0	0	universal	1.5	37.482	pros	pros	0	0.25	2.5	2.5	2.5	1	4	2.4375	1	NA	NA	all	reputation	27	CH	Ja	0	Nein	VPN	m	Psychologie
9_1_1	1	9	1	14	other	3.57	group	0	1	0	1	0.9	1.9	5	1	1	1	3	universal	4.9	45	pros	pros	1.75	2.5	2	3	1.5	2.5	3	0.125	3	NA	NA	all	nottransfer	38	ch	Ja	0	Nein	VPN	w	Psychologie
9_1_2	2	9	1	14	other	3.43	group	0	1	0	1	0.9	1.9	6	1	1	1	3	universal	4.9	38.501	pros	pros	0	0	0.5	2	1	2	1	1.5	2	NA	NA	selfish	selfish	24	Deutschland	Nein	3	Nein	Geld	w	ich studiere nicht
9_1_3	3	9	1	14	other	3.53	keep	1	0	0	1	0.9	2.9	4	0	1	0	1	universal	3.9	38.982	pros	pros	2	1.5	1	2	1.5	2	2.5	2.25	2	NA	NA	nothing	transfer	20	Luxemburg	Ja	1	Nein	Geld	w	Biologie
9_2_4	4	9	2	14	other	2.41	universal	0	0	1	0	0.9	0.9	2	1	1	0	0	group	0.9	7.815	indi	self	0	0	1	3.5	2.5	2	2	3	2	NA	NA	all	universalpool	24	CH	Ja	mehr	Nein	Geld	w	Medizin
9_2_5	5	9	2	14	other	3.85	universal	0	0	1	0	0.9	0.9	3	0	1	1	4	keep	4.9	22.329	indi	self	1	1.5	2.5	3.5	3	1	4	0.75	0	NA	NA	all	universalpool	29	CH	Ja	0	Nein	Geld	w	Psychologie
9_2_6	6	9	2	14	other	3.45	universal	0	0	1	0	0.9	0.9	1	1	1	1	3	group	3.9	37.482	pros	pros	0	0.25	2.5	2.5	2.5	1	4	2.4375	1	NA	NA	all	reputation	27	CH	Ja	0	Nein	VPN	m	Psychologie
9_1_1	1	9	1	15	other	2.23	universal	0	0	1	0	1.5	1.5	4	1	1	1	3	universal	4.5	45	pros	pros	1.75	2.5	2	3	1.5	2.5	3	0.125	3	NA	NA	all	nottransfer	38	ch	Ja	0	Nein	VPN	w	Psychologie
9_1_2	2	9	1	15	other	3.3	keep	1	0	0	0	1.5	2.5	6	0	1	1	4	universal	6.5	38.501	pros	pros	0	0	0.5	2	1	2	1	1.5	2	NA	NA	selfish	selfish	24	Deutschland	Nein	3	Nein	Geld	w	ich studiere nicht
9_1_3	3	9	1	15	other	2.93	universal	0	0	1	0	1.5	1.5	5	1	1	1	3	universal	4.5	38.982	pros	pros	2	1.5	1	2	1.5	2	2.5	2.25	2	NA	NA	nothing	transfer	20	Luxemburg	Ja	1	Nein	Geld	w	Biologie
9_2_4	4	9	2	15	other	2.63	universal	0	0	1	0	1.5	1.5	1	1	1	1	3	universal	4.5	7.815	indi	self	0	0	1	3.5	2.5	2	2	3	2	NA	NA	all	universalpool	24	CH	Ja	mehr	Nein	Geld	w	Medizin
9_2_5	5	9	2	15	other	3.52	universal	0	0	1	0	1.5	1.5	3	1	1	1	3	universal	4.5	22.329	indi	self	1	1.5	2.5	3.5	3	1	4	0.75	0	NA	NA	all	universalpool	29	CH	Ja	0	Nein	Geld	w	Psychologie
9_2_6	6	9	2	15	other	3.26	universal	0	0	1	0	1.5	1.5	2	1	1	0	0	keep	1.5	37.482	pros	pros	0	0.25	2.5	2.5	2.5	1	4	2.4375	1	NA	NA	all	reputation	27	CH	Ja	0	Nein	VPN	m	Psychologie
9_1_1	1	9	1	16	other	8.88	universal	0	0	1	0.5	1.5	2	6	1	1	1	3	universal	5	45	pros	pros	1.75	2.5	2	3	1.5	2.5	3	0.125	3	NA	NA	all	nottransfer	38	ch	Ja	0	Nein	VPN	w	Psychologie
9_1_2	2	9	1	16	other	9.04	universal	0	0	1	0.5	1.5	2	4	0	1	1	4	universal	6	38.501	pros	pros	0	0	0.5	2	1	2	1	1.5	2	NA	NA	selfish	selfish	24	Deutschland	Nein	3	Nein	Geld	w	ich studiere nicht
9_1_3	3	9	1	16	other	3.65	group	0	1	0	0.5	1.5	2	5	1	1	1	3	universal	5	38.982	pros	pros	2	1.5	1	2	1.5	2	2.5	2.25	2	NA	NA	nothing	transfer	20	Luxemburg	Ja	1	Nein	Geld	w	Biologie
9_2_4	4	9	2	16	other	2.73	universal	0	0	1	0	1.5	1.5	3	1	1	0	0	group	1.5	7.815	indi	self	0	0	1	3.5	2.5	2	2	3	2	NA	NA	all	universalpool	24	CH	Ja	mehr	Nein	Geld	w	Medizin
9_2_5	5	9	2	16	other	5.22	universal	0	0	1	0	1.5	1.5	1	1	1	1	3	universal	4.5	22.329	indi	self	1	1.5	2.5	3.5	3	1	4	0.75	0	NA	NA	all	universalpool	29	CH	Ja	0	Nein	Geld	w	Psychologie
9_2_6	6	9	2	16	other	2.51	universal	0	0	1	0	1.5	1.5	2	1	1	1	3	universal	4.5	37.482	pros	pros	0	0.25	2.5	2.5	2.5	1	4	2.4375	1	NA	NA	all	reputation	27	CH	Ja	0	Nein	VPN	m	Psychologie
9_1_1	1	9	1	17	other	4.26	group	0	1	0	0.5	1.2	1.7	4	1	1	0	0	universal	1.7	45	pros	pros	1.75	2.5	2	3	1.5	2.5	3	0.125	3	NA	NA	all	nottransfer	38	ch	Ja	0	Nein	VPN	w	Psychologie
9_1_2	2	9	1	17	other	3.42	keep	1	0	0	0.5	1.2	2.7	5	0	1	0	1	universal	3.7	38.501	pros	pros	0	0	0.5	2	1	2	1	1.5	2	NA	NA	selfish	selfish	24	Deutschland	Nein	3	Nein	Geld	w	ich studiere nicht
9_1_3	3	9	1	17	other	5.11	universal	0	0	1	0.5	1.2	1.7	6	1	1	1	3	universal	4.7	38.982	pros	pros	2	1.5	1	2	1.5	2	2.5	2.25	2	NA	NA	nothing	transfer	20	Luxemburg	Ja	1	Nein	Geld	w	Biologie
9_2_4	4	9	2	17	other	4.19	universal	0	0	1	0	1.2	1.2	1	0	1	1	4	group	5.2	7.815	indi	self	0	0	1	3.5	2.5	2	2	3	2	NA	NA	all	universalpool	24	CH	Ja	mehr	Nein	Geld	w	Medizin
9_2_5	5	9	2	17	other	3.56	universal	0	0	1	0	1.2	1.2	2	0	1	0	1	keep	2.2	22.329	indi	self	1	1.5	2.5	3.5	3	1	4	0.75	0	NA	NA	all	universalpool	29	CH	Ja	0	Nein	Geld	w	Psychologie
9_2_6	6	9	2	17	other	3.42	universal	0	0	1	0	1.2	1.2	3	1	1	1	3	universal	4.2	37.482	pros	pros	0	0.25	2.5	2.5	2.5	1	4	2.4375	1	NA	NA	all	reputation	27	CH	Ja	0	Nein	VPN	m	Psychologie
9_1_1	1	9	1	18	other	3.74	universal	0	0	1	0.5	1.5	2	4	0	1	1	4	universal	6	45	pros	pros	1.75	2.5	2	3	1.5	2.5	3	0.125	3	NA	NA	all	nottransfer	38	ch	Ja	0	Nein	VPN	w	Psychologie
9_1_2	2	9	1	18	other	3.4	universal	0	0	1	0.5	1.5	2	5	0	1	0	1	universal	3	38.501	pros	pros	0	0	0.5	2	1	2	1	1.5	2	NA	NA	selfish	selfish	24	Deutschland	Nein	3	Nein	Geld	w	ich studiere nicht
9_1_3	3	9	1	18	other	6.57	group	0	1	0	0.5	1.5	2	6	1	1	1	3	universal	5	38.982	pros	pros	2	1.5	1	2	1.5	2	2.5	2.25	2	NA	NA	nothing	transfer	20	Luxemburg	Ja	1	Nein	Geld	w	Biologie
9_2_4	4	9	2	18	other	2.4	universal	0	0	1	0	1.5	1.5	1	1	1	0	0	universal	1.5	7.815	indi	self	0	0	1	3.5	2.5	2	2	3	2	NA	NA	all	universalpool	24	CH	Ja	mehr	Nein	Geld	w	Medizin
9_2_5	5	9	2	18	other	3.11	universal	0	0	1	0	1.5	1.5	2	0	1	0	1	universal	2.5	22.329	indi	self	1	1.5	2.5	3.5	3	1	4	0.75	0	NA	NA	all	universalpool	29	CH	Ja	0	Nein	Geld	w	Psychologie
9_2_6	6	9	2	18	other	3.76	universal	0	0	1	0	1.5	1.5	3	1	1	1	3	group	4.5	37.482	pros	pros	0	0.25	2.5	2.5	2.5	1	4	2.4375	1	NA	NA	all	reputation	27	CH	Ja	0	Nein	VPN	m	Psychologie
9_1_1	1	9	1	19	other	9.67	universal	0	0	1	0.5	1.2	1.7	6	1	1	0	0	universal	1.7	45	pros	pros	1.75	2.5	2	3	1.5	2.5	3	0.125	3	NA	NA	all	nottransfer	38	ch	Ja	0	Nein	VPN	w	Psychologie
9_1_2	2	9	1	19	other	3.74	keep	1	0	0	0.5	1.2	2.7	4	0	1	1	4	universal	6.7	38.501	pros	pros	0	0	0.5	2	1	2	1	1.5	2	NA	NA	selfish	selfish	24	Deutschland	Nein	3	Nein	Geld	w	ich studiere nicht
9_1_3	3	9	1	19	other	5.53	group	0	1	0	0.5	1.2	1.7	5	1	1	0	0	universal	1.7	38.982	pros	pros	2	1.5	1	2	1.5	2	2.5	2.25	2	NA	NA	nothing	transfer	20	Luxemburg	Ja	1	Nein	Geld	w	Biologie
9_2_4	4	9	2	19	other	3.13	universal	0	0	1	0	1.2	1.2	3	0	1	0	1	group	2.2	7.815	indi	self	0	0	1	3.5	2.5	2	2	3	2	NA	NA	all	universalpool	24	CH	Ja	mehr	Nein	Geld	w	Medizin
9_2_5	5	9	2	19	other	5.89	universal	0	0	1	0	1.2	1.2	1	0	1	1	4	universal	5.2	22.329	indi	self	1	1.5	2.5	3.5	3	1	4	0.75	0	NA	NA	all	universalpool	29	CH	Ja	0	Nein	Geld	w	Psychologie
9_2_6	6	9	2	19	other	2.29	universal	0	0	1	0	1.2	1.2	2	1	1	1	3	keep	4.2	37.482	pros	pros	0	0.25	2.5	2.5	2.5	1	4	2.4375	1	NA	NA	all	reputation	27	CH	Ja	0	Nein	VPN	m	Psychologie
9_1_1	1	9	1	20	other	3.49	group	0	1	0	1.5	0.9	2.4	6	1	1	1	3	universal	5.4	45	pros	pros	1.75	2.5	2	3	1.5	2.5	3	0.125	3	NA	NA	all	nottransfer	38	ch	Ja	0	Nein	VPN	w	Psychologie
9_1_2	2	9	1	20	other	9.09	group	0	1	0	1.5	0.9	2.4	5	0	1	1	4	universal	6.4	38.501	pros	pros	0	0	0.5	2	1	2	1	1.5	2	NA	NA	selfish	selfish	24	Deutschland	Nein	3	Nein	Geld	w	ich studiere nicht
9_1_3	3	9	1	20	other	5.6	group	0	1	0	1.5	0.9	2.4	4	0	1	0	1	universal	3.4	38.982	pros	pros	2	1.5	1	2	1.5	2	2.5	2.25	2	NA	NA	nothing	transfer	20	Luxemburg	Ja	1	Nein	Geld	w	Biologie
9_2_4	4	9	2	20	other	3.58	universal	0	0	1	0	0.9	0.9	3	0	1	0	1	group	1.9	7.815	indi	self	0	0	1	3.5	2.5	2	2	3	2	NA	NA	all	universalpool	24	CH	Ja	mehr	Nein	Geld	w	Medizin
9_2_5	5	9	2	20	other	3.96	universal	0	0	1	0	0.9	0.9	2	1	1	0	0	group	0.9	22.329	indi	self	1	1.5	2.5	3.5	3	1	4	0.75	0	NA	NA	all	universalpool	29	CH	Ja	0	Nein	Geld	w	Psychologie
9_2_6	6	9	2	20	other	5.07	universal	0	0	1	0	0.9	0.9	1	1	1	1	3	group	3.9	37.482	pros	pros	0	0.25	2.5	2.5	2.5	1	4	2.4375	1	NA	NA	all	reputation	27	CH	Ja	0	Nein	VPN	m	Psychologie
10_1_1	1	10	1	1	own	7.09	universal	0	0	1	0	1.5	1.5	3	1	0	1	3	universal	4.5	37.482	pros	pros	1.25	1.25	1.5	3	2	1	3.5	0.0625	2	NA	NA	group	transfer	29	CH	Ja	mehr	Nein	VPN	w	Psychologie
10_1_2	2	10	1	1	own	7.69	universal	0	0	1	0	1.5	1.5	1	1	0	1	3	universal	4.5	45	pros	pros	1.75	1	3	2.5	1.5	1.5	2.5	2.3125	3	NA	NA	all	transfer	22	CH	Ja	2	Nein	Geld	m	Psychologie
10_1_3	3	10	1	1	own	9.41	universal	0	0	1	0	1.5	1.5	2	1	0	1	3	universal	4.5	37.482	pros	pros	0	2.25	3.5	3.5	3	0.5	3.5	0.1875	3	NA	NA	all	universalpool	27	Deutschland	Ja	5	Ja	Wissenschaft	m	Chemie
10_2_4	4	10	2	1	own	11.02	group	0	1	0	0.5	1.5	2	6	1	0	1	3	universal	5	28.405	pros	pros	1	2	2	3.5	4	2	2.5	1.4375	4	NA	NA	all	universalpool	18	CH	Ja	0	Nein	Wissenschaft	m	ich studiere nicht
10_2_5	5	10	2	1	own	10.18	universal	0	0	1	0.5	1.5	2	4	1	0	1	3	group	5	37.093	pros	pros	2	2.75	2.5	1	3	2	3.5	2.0625	3	NA	NA	all	group	26	ecuador	Ja	5	Nein	Wissenschaft	w	Chemie
10_2_6	6	10	2	1	own	15.71	universal	0	0	1	0.5	1.5	2	5	1	0	1	3	universal	5	45	pros	pros	2	1	2.5	3.5	1.5	1.5	2	2.25	1	NA	NA	all	group	28	CH	Ja	1	Nein	Geld	m	Informatik
10_1_1	1	10	1	2	own	4.26	universal	0	0	1	0	1.5	1.5	3	1	0	1	3	universal	4.5	37.482	pros	pros	1.25	1.25	1.5	3	2	1	3.5	0.0625	2	NA	NA	group	transfer	29	CH	Ja	mehr	Nein	VPN	w	Psychologie
10_1_2	2	10	1	2	own	2.66	universal	0	0	1	0	1.5	1.5	1	1	0	1	3	universal	4.5	45	pros	pros	1.75	1	3	2.5	1.5	1.5	2.5	2.3125	3	NA	NA	all	transfer	22	CH	Ja	2	Nein	Geld	m	Psychologie
10_1_3	3	10	1	2	own	4.93	universal	0	0	1	0	1.5	1.5	2	1	0	1	3	universal	4.5	37.482	pros	pros	0	2.25	3.5	3.5	3	0.5	3.5	0.1875	3	NA	NA	all	universalpool	27	Deutschland	Ja	5	Ja	Wissenschaft	m	Chemie
10_2_4	4	10	2	2	own	3.81	group	0	1	0	0.5	1.5	2	6	1	0	1	3	universal	5	28.405	pros	pros	1	2	2	3.5	4	2	2.5	1.4375	4	NA	NA	all	universalpool	18	CH	Ja	0	Nein	Wissenschaft	m	ich studiere nicht
10_2_5	5	10	2	2	own	6.98	universal	0	0	1	0.5	1.5	2	4	1	0	1	3	group	5	37.093	pros	pros	2	2.75	2.5	1	3	2	3.5	2.0625	3	NA	NA	all	group	26	ecuador	Ja	5	Nein	Wissenschaft	w	Chemie
10_2_6	6	10	2	2	own	11.61	universal	0	0	1	0.5	1.5	2	5	1	0	1	3	universal	5	45	pros	pros	2	1	2.5	3.5	1.5	1.5	2	2.25	1	NA	NA	all	group	28	CH	Ja	1	Nein	Geld	m	Informatik
10_1_1	1	10	1	3	own	6.11	universal	0	0	1	0	1.5	1.5	3	1	0	1	3	universal	4.5	37.482	pros	pros	1.25	1.25	1.5	3	2	1	3.5	0.0625	2	NA	NA	group	transfer	29	CH	Ja	mehr	Nein	VPN	w	Psychologie
10_1_2	2	10	1	3	own	2.4	universal	0	0	1	0	1.5	1.5	1	1	0	1	3	universal	4.5	45	pros	pros	1.75	1	3	2.5	1.5	1.5	2.5	2.3125	3	NA	NA	all	transfer	22	CH	Ja	2	Nein	Geld	m	Psychologie
10_1_3	3	10	1	3	own	4.37	universal	0	0	1	0	1.5	1.5	2	1	0	1	3	universal	4.5	37.482	pros	pros	0	2.25	3.5	3.5	3	0.5	3.5	0.1875	3	NA	NA	all	universalpool	27	Deutschland	Ja	5	Ja	Wissenschaft	m	Chemie
10_2_4	4	10	2	3	own	5.47	group	0	1	0	0.5	1.5	2	6	1	0	1	3	universal	5	28.405	pros	pros	1	2	2	3.5	4	2	2.5	1.4375	4	NA	NA	all	universalpool	18	CH	Ja	0	Nein	Wissenschaft	m	ich studiere nicht
10_2_5	5	10	2	3	own	2.87	universal	0	0	1	0.5	1.5	2	4	1	0	1	3	group	5	37.093	pros	pros	2	2.75	2.5	1	3	2	3.5	2.0625	3	NA	NA	all	group	26	ecuador	Ja	5	Nein	Wissenschaft	w	Chemie
10_2_6	6	10	2	3	own	2.36	universal	0	0	1	0.5	1.5	2	5	1	0	1	3	universal	5	45	pros	pros	2	1	2.5	3.5	1.5	1.5	2	2.25	1	NA	NA	all	group	28	CH	Ja	1	Nein	Geld	m	Informatik
10_1_1	1	10	1	4	own	7.62	universal	0	0	1	0	1.5	1.5	2	1	0	1	3	universal	4.5	37.482	pros	pros	1.25	1.25	1.5	3	2	1	3.5	0.0625	2	NA	NA	group	transfer	29	CH	Ja	mehr	Nein	VPN	w	Psychologie
10_1_2	2	10	1	4	own	2.55	universal	0	0	1	0	1.5	1.5	3	1	0	1	3	universal	4.5	45	pros	pros	1.75	1	3	2.5	1.5	1.5	2.5	2.3125	3	NA	NA	all	transfer	22	CH	Ja	2	Nein	Geld	m	Psychologie
10_1_3	3	10	1	4	own	2.45	universal	0	0	1	0	1.5	1.5	1	1	0	1	3	universal	4.5	37.482	pros	pros	0	2.25	3.5	3.5	3	0.5	3.5	0.1875	3	NA	NA	all	universalpool	27	Deutschland	Ja	5	Ja	Wissenschaft	m	Chemie
10_2_4	4	10	2	4	own	3.54	group	0	1	0	0.5	1.5	2	5	1	0	1	3	universal	5	28.405	pros	pros	1	2	2	3.5	4	2	2.5	1.4375	4	NA	NA	all	universalpool	18	CH	Ja	0	Nein	Wissenschaft	m	ich studiere nicht
10_2_5	5	10	2	4	own	9.37	universal	0	0	1	0.5	1.5	2	6	1	0	1	3	universal	5	37.093	pros	pros	2	2.75	2.5	1	3	2	3.5	2.0625	3	NA	NA	all	group	26	ecuador	Ja	5	Nein	Wissenschaft	w	Chemie
10_2_6	6	10	2	4	own	3.35	universal	0	0	1	0.5	1.5	2	4	1	0	1	3	group	5	45	pros	pros	2	1	2.5	3.5	1.5	1.5	2	2.25	1	NA	NA	all	group	28	CH	Ja	1	Nein	Geld	m	Informatik
10_1_1	1	10	1	5	own	3.57	group	0	1	0	0.5	1.2	1.7	3	1	0	1	3	universal	4.7	37.482	pros	pros	1.25	1.25	1.5	3	2	1	3.5	0.0625	2	NA	NA	group	transfer	29	CH	Ja	mehr	Nein	VPN	w	Psychologie
10_1_2	2	10	1	5	own	3.16	universal	0	0	1	0.5	1.2	1.7	1	1	0	1	3	group	4.7	45	pros	pros	1.75	1	3	2.5	1.5	1.5	2.5	2.3125	3	NA	NA	all	transfer	22	CH	Ja	2	Nein	Geld	m	Psychologie
10_1_3	3	10	1	5	own	3.03	universal	0	0	1	0.5	1.2	1.7	2	1	0	1	3	universal	4.7	37.482	pros	pros	0	2.25	3.5	3.5	3	0.5	3.5	0.1875	3	NA	NA	all	universalpool	27	Deutschland	Ja	5	Ja	Wissenschaft	m	Chemie
10_2_4	4	10	2	5	own	2.47	group	0	1	0	0.5	1.2	1.7	6	1	0	1	3	universal	4.7	28.405	pros	pros	1	2	2	3.5	4	2	2.5	1.4375	4	NA	NA	all	universalpool	18	CH	Ja	0	Nein	Wissenschaft	m	ich studiere nicht
10_2_5	5	10	2	5	own	7.01	universal	0	0	1	0.5	1.2	1.7	4	1	0	1	3	group	4.7	37.093	pros	pros	2	2.75	2.5	1	3	2	3.5	2.0625	3	NA	NA	all	group	26	ecuador	Ja	5	Nein	Wissenschaft	w	Chemie
10_2_6	6	10	2	5	own	2.24	universal	0	0	1	0.5	1.2	1.7	5	1	0	1	3	universal	4.7	45	pros	pros	2	1	2.5	3.5	1.5	1.5	2	2.25	1	NA	NA	all	group	28	CH	Ja	1	Nein	Geld	m	Informatik
10_1_1	1	10	1	6	own	3.35	group	0	1	0	0.5	1.5	2	2	1	0	0	0	universal	2	37.482	pros	pros	1.25	1.25	1.5	3	2	1	3.5	0.0625	2	NA	NA	group	transfer	29	CH	Ja	mehr	Nein	VPN	w	Psychologie
10_1_2	2	10	1	6	own	3.11	universal	0	0	1	0.5	1.5	2	3	1	0	1	3	universal	5	45	pros	pros	1.75	1	3	2.5	1.5	1.5	2.5	2.3125	3	NA	NA	all	transfer	22	CH	Ja	2	Nein	Geld	m	Psychologie
10_1_3	3	10	1	6	own	3.33	universal	0	0	1	0.5	1.5	2	1	0	0	1	4	group	6	37.482	pros	pros	0	2.25	3.5	3.5	3	0.5	3.5	0.1875	3	NA	NA	all	universalpool	27	Deutschland	Ja	5	Ja	Wissenschaft	m	Chemie
10_2_4	4	10	2	6	own	2.8	universal	0	0	1	0	1.5	1.5	5	1	0	1	3	universal	4.5	28.405	pros	pros	1	2	2	3.5	4	2	2.5	1.4375	4	NA	NA	all	universalpool	18	CH	Ja	0	Nein	Wissenschaft	m	ich studiere nicht
10_2_5	5	10	2	6	own	2.75	universal	0	0	1	0	1.5	1.5	6	1	0	1	3	universal	4.5	37.093	pros	pros	2	2.75	2.5	1	3	2	3.5	2.0625	3	NA	NA	all	group	26	ecuador	Ja	5	Nein	Wissenschaft	w	Chemie
10_2_6	6	10	2	6	own	2.71	universal	0	0	1	0	1.5	1.5	4	1	0	1	3	universal	4.5	45	pros	pros	2	1	2.5	3.5	1.5	1.5	2	2.25	1	NA	NA	all	group	28	CH	Ja	1	Nein	Geld	m	Informatik
10_1_1	1	10	1	7	own	3.35	universal	0	0	1	0	1.8	1.8	3	1	0	1	3	universal	4.8	37.482	pros	pros	1.25	1.25	1.5	3	2	1	3.5	0.0625	2	NA	NA	group	transfer	29	CH	Ja	mehr	Nein	VPN	w	Psychologie
10_1_2	2	10	1	7	own	3.13	universal	0	0	1	0	1.8	1.8	1	1	0	1	3	universal	4.8	45	pros	pros	1.75	1	3	2.5	1.5	1.5	2.5	2.3125	3	NA	NA	all	transfer	22	CH	Ja	2	Nein	Geld	m	Psychologie
10_1_3	3	10	1	7	own	2.71	universal	0	0	1	0	1.8	1.8	2	1	0	1	3	universal	4.8	37.482	pros	pros	0	2.25	3.5	3.5	3	0.5	3.5	0.1875	3	NA	NA	all	universalpool	27	Deutschland	Ja	5	Ja	Wissenschaft	m	Chemie
10_2_4	4	10	2	7	own	3.17	universal	0	0	1	0	1.8	1.8	6	1	0	1	3	universal	4.8	28.405	pros	pros	1	2	2	3.5	4	2	2.5	1.4375	4	NA	NA	all	universalpool	18	CH	Ja	0	Nein	Wissenschaft	m	ich studiere nicht
10_2_5	5	10	2	7	own	2.5	universal	0	0	1	0	1.8	1.8	4	1	0	1	3	universal	4.8	37.093	pros	pros	2	2.75	2.5	1	3	2	3.5	2.0625	3	NA	NA	all	group	26	ecuador	Ja	5	Nein	Wissenschaft	w	Chemie
10_2_6	6	10	2	7	own	4.49	universal	0	0	1	0	1.8	1.8	5	1	0	1	3	universal	4.8	45	pros	pros	2	1	2.5	3.5	1.5	1.5	2	2.25	1	NA	NA	all	group	28	CH	Ja	1	Nein	Geld	m	Informatik
10_1_1	1	10	1	8	own	4.19	universal	0	0	1	0	1.5	1.5	2	1	0	1	3	universal	4.5	37.482	pros	pros	1.25	1.25	1.5	3	2	1	3.5	0.0625	2	NA	NA	group	transfer	29	CH	Ja	mehr	Nein	VPN	w	Psychologie
10_1_2	2	10	1	8	own	2.68	universal	0	0	1	0	1.5	1.5	3	1	0	1	3	universal	4.5	45	pros	pros	1.75	1	3	2.5	1.5	1.5	2.5	2.3125	3	NA	NA	all	transfer	22	CH	Ja	2	Nein	Geld	m	Psychologie
10_1_3	3	10	1	8	own	3	universal	0	0	1	0	1.5	1.5	1	1	0	1	3	universal	4.5	37.482	pros	pros	0	2.25	3.5	3.5	3	0.5	3.5	0.1875	3	NA	NA	all	universalpool	27	Deutschland	Ja	5	Ja	Wissenschaft	m	Chemie
10_2_4	4	10	2	8	own	2.41	universal	0	0	1	0.5	1.5	2	5	1	0	1	3	group	5	28.405	pros	pros	1	2	2	3.5	4	2	2.5	1.4375	4	NA	NA	all	universalpool	18	CH	Ja	0	Nein	Wissenschaft	m	ich studiere nicht
10_2_5	5	10	2	8	own	2.2	group	0	1	0	0.5	1.5	2	6	1	0	1	3	universal	5	37.093	pros	pros	2	2.75	2.5	1	3	2	3.5	2.0625	3	NA	NA	all	group	26	ecuador	Ja	5	Nein	Wissenschaft	w	Chemie
10_2_6	6	10	2	8	own	3.61	universal	0	0	1	0.5	1.5	2	4	1	0	1	3	universal	5	45	pros	pros	2	1	2.5	3.5	1.5	1.5	2	2.25	1	NA	NA	all	group	28	CH	Ja	1	Nein	Geld	m	Informatik
10_1_1	1	10	1	9	own	4.88	group	0	1	0	0.5	1.2	1.7	2	1	0	0	0	universal	1.7	37.482	pros	pros	1.25	1.25	1.5	3	2	1	3.5	0.0625	2	NA	NA	group	transfer	29	CH	Ja	mehr	Nein	VPN	w	Psychologie
10_1_2	2	10	1	9	own	9.68	universal	0	0	1	0.5	1.2	1.7	3	1	0	1	3	universal	4.7	45	pros	pros	1.75	1	3	2.5	1.5	1.5	2.5	2.3125	3	NA	NA	all	transfer	22	CH	Ja	2	Nein	Geld	m	Psychologie
10_1_3	3	10	1	9	own	2.69	universal	0	0	1	0.5	1.2	1.7	1	0	0	1	4	group	5.7	37.482	pros	pros	0	2.25	3.5	3.5	3	0.5	3.5	0.1875	3	NA	NA	all	universalpool	27	Deutschland	Ja	5	Ja	Wissenschaft	m	Chemie
10_2_4	4	10	2	9	own	2.08	group	0	1	0	0.5	1.2	1.7	5	1	0	1	3	universal	4.7	28.405	pros	pros	1	2	2	3.5	4	2	2.5	1.4375	4	NA	NA	all	universalpool	18	CH	Ja	0	Nein	Wissenschaft	m	ich studiere nicht
10_2_5	5	10	2	9	own	2.24	universal	0	0	1	0.5	1.2	1.7	6	1	0	1	3	universal	4.7	37.093	pros	pros	2	2.75	2.5	1	3	2	3.5	2.0625	3	NA	NA	all	group	26	ecuador	Ja	5	Nein	Wissenschaft	w	Chemie
10_2_6	6	10	2	9	own	2.62	universal	0	0	1	0.5	1.2	1.7	4	1	0	1	3	group	4.7	45	pros	pros	2	1	2.5	3.5	1.5	1.5	2	2.25	1	NA	NA	all	group	28	CH	Ja	1	Nein	Geld	m	Informatik
10_1_1	1	10	1	10	own	3.97	group	0	1	0	0.5	1.5	2	2	1	0	0	0	universal	2	37.482	pros	pros	1.25	1.25	1.5	3	2	1	3.5	0.0625	2	NA	NA	group	transfer	29	CH	Ja	mehr	Nein	VPN	w	Psychologie
10_1_2	2	10	1	10	own	2.5	universal	0	0	1	0.5	1.5	2	3	1	0	1	3	universal	5	45	pros	pros	1.75	1	3	2.5	1.5	1.5	2.5	2.3125	3	NA	NA	all	transfer	22	CH	Ja	2	Nein	Geld	m	Psychologie
10_1_3	3	10	1	10	own	2.95	universal	0	0	1	0.5	1.5	2	1	0	0	1	4	group	6	37.482	pros	pros	0	2.25	3.5	3.5	3	0.5	3.5	0.1875	3	NA	NA	all	universalpool	27	Deutschland	Ja	5	Ja	Wissenschaft	m	Chemie
10_2_4	4	10	2	10	own	5.83	universal	0	0	1	0	1.5	1.5	5	1	0	1	3	universal	4.5	28.405	pros	pros	1	2	2	3.5	4	2	2.5	1.4375	4	NA	NA	all	universalpool	18	CH	Ja	0	Nein	Wissenschaft	m	ich studiere nicht
10_2_5	5	10	2	10	own	2.03	universal	0	0	1	0	1.5	1.5	6	1	0	1	3	universal	4.5	37.093	pros	pros	2	2.75	2.5	1	3	2	3.5	2.0625	3	NA	NA	all	group	26	ecuador	Ja	5	Nein	Wissenschaft	w	Chemie
10_2_6	6	10	2	10	own	2.2	universal	0	0	1	0	1.5	1.5	4	1	0	1	3	universal	4.5	45	pros	pros	2	1	2.5	3.5	1.5	1.5	2	2.25	1	NA	NA	all	group	28	CH	Ja	1	Nein	Geld	m	Informatik
10_1_1	1	10	1	11	own	4.65	universal	0	0	1	0	1.5	1.5	3	1	0	1	3	universal	4.5	37.482	pros	pros	1.25	1.25	1.5	3	2	1	3.5	0.0625	2	NA	NA	group	transfer	29	CH	Ja	mehr	Nein	VPN	w	Psychologie
10_1_2	2	10	1	11	own	3.67	universal	0	0	1	0	1.5	1.5	1	1	0	1	3	universal	4.5	45	pros	pros	1.75	1	3	2.5	1.5	1.5	2.5	2.3125	3	NA	NA	all	transfer	22	CH	Ja	2	Nein	Geld	m	Psychologie
10_1_3	3	10	1	11	own	1.98	universal	0	0	1	0	1.5	1.5	2	1	0	1	3	universal	4.5	37.482	pros	pros	0	2.25	3.5	3.5	3	0.5	3.5	0.1875	3	NA	NA	all	universalpool	27	Deutschland	Ja	5	Ja	Wissenschaft	m	Chemie
10_2_4	4	10	2	11	own	4.13	group	0	1	0	0.5	1.5	2	6	1	0	1	3	universal	5	28.405	pros	pros	1	2	2	3.5	4	2	2.5	1.4375	4	NA	NA	all	universalpool	18	CH	Ja	0	Nein	Wissenschaft	m	ich studiere nicht
10_2_5	5	10	2	11	own	2.64	universal	0	0	1	0.5	1.5	2	4	1	0	1	3	group	5	37.093	pros	pros	2	2.75	2.5	1	3	2	3.5	2.0625	3	NA	NA	all	group	26	ecuador	Ja	5	Nein	Wissenschaft	w	Chemie
10_2_6	6	10	2	11	own	2.66	universal	0	0	1	0.5	1.5	2	5	1	0	1	3	universal	5	45	pros	pros	2	1	2.5	3.5	1.5	1.5	2	2.25	1	NA	NA	all	group	28	CH	Ja	1	Nein	Geld	m	Informatik
10_1_1	1	10	1	12	own	2.9	group	0	1	0	0.5	1.2	1.7	2	1	0	0	0	universal	1.7	37.482	pros	pros	1.25	1.25	1.5	3	2	1	3.5	0.0625	2	NA	NA	group	transfer	29	CH	Ja	mehr	Nein	VPN	w	Psychologie
10_1_2	2	10	1	12	own	2.28	universal	0	0	1	0.5	1.2	1.7	3	1	0	1	3	universal	4.7	45	pros	pros	1.75	1	3	2.5	1.5	1.5	2.5	2.3125	3	NA	NA	all	transfer	22	CH	Ja	2	Nein	Geld	m	Psychologie
10_1_3	3	10	1	12	own	2.65	universal	0	0	1	0.5	1.2	1.7	1	0	0	1	4	group	5.7	37.482	pros	pros	0	2.25	3.5	3.5	3	0.5	3.5	0.1875	3	NA	NA	all	universalpool	27	Deutschland	Ja	5	Ja	Wissenschaft	m	Chemie
10_2_4	4	10	2	12	own	2.66	group	0	1	0	0.5	1.2	1.7	5	1	0	1	3	universal	4.7	28.405	pros	pros	1	2	2	3.5	4	2	2.5	1.4375	4	NA	NA	all	universalpool	18	CH	Ja	0	Nein	Wissenschaft	m	ich studiere nicht
10_2_5	5	10	2	12	own	2.29	universal	0	0	1	0.5	1.2	1.7	6	1	0	1	3	universal	4.7	37.093	pros	pros	2	2.75	2.5	1	3	2	3.5	2.0625	3	NA	NA	all	group	26	ecuador	Ja	5	Nein	Wissenschaft	w	Chemie
10_2_6	6	10	2	12	own	2.95	universal	0	0	1	0.5	1.2	1.7	4	1	0	1	3	group	4.7	45	pros	pros	2	1	2.5	3.5	1.5	1.5	2	2.25	1	NA	NA	all	group	28	CH	Ja	1	Nein	Geld	m	Informatik
10_1_1	1	10	1	13	own	3.74	group	0	1	0	0.5	1.2	1.7	2	1	0	0	0	universal	1.7	37.482	pros	pros	1.25	1.25	1.5	3	2	1	3.5	0.0625	2	NA	NA	group	transfer	29	CH	Ja	mehr	Nein	VPN	w	Psychologie
10_1_2	2	10	1	13	own	2.55	universal	0	0	1	0.5	1.2	1.7	3	1	0	1	3	universal	4.7	45	pros	pros	1.75	1	3	2.5	1.5	1.5	2.5	2.3125	3	NA	NA	all	transfer	22	CH	Ja	2	Nein	Geld	m	Psychologie
10_1_3	3	10	1	13	own	2.82	universal	0	0	1	0.5	1.2	1.7	1	0	0	1	4	group	5.7	37.482	pros	pros	0	2.25	3.5	3.5	3	0.5	3.5	0.1875	3	NA	NA	all	universalpool	27	Deutschland	Ja	5	Ja	Wissenschaft	m	Chemie
10_2_4	4	10	2	13	own	2.24	universal	0	0	1	0.5	1.2	1.7	5	1	0	1	3	group	4.7	28.405	pros	pros	1	2	2	3.5	4	2	2.5	1.4375	4	NA	NA	all	universalpool	18	CH	Ja	0	Nein	Wissenschaft	m	ich studiere nicht
10_2_5	5	10	2	13	own	6.67	group	0	1	0	0.5	1.2	1.7	6	1	0	1	3	universal	4.7	37.093	pros	pros	2	2.75	2.5	1	3	2	3.5	2.0625	3	NA	NA	all	group	26	ecuador	Ja	5	Nein	Wissenschaft	w	Chemie
10_2_6	6	10	2	13	own	2.56	universal	0	0	1	0.5	1.2	1.7	4	1	0	1	3	universal	4.7	45	pros	pros	2	1	2.5	3.5	1.5	1.5	2	2.25	1	NA	NA	all	group	28	CH	Ja	1	Nein	Geld	m	Informatik
10_1_1	1	10	1	14	own	3.7	group	0	1	0	0.5	0.9	1.4	3	1	0	1	3	universal	4.4	37.482	pros	pros	1.25	1.25	1.5	3	2	1	3.5	0.0625	2	NA	NA	group	transfer	29	CH	Ja	mehr	Nein	VPN	w	Psychologie
10_1_2	2	10	1	14	own	2.08	universal	0	0	1	0.5	0.9	1.4	1	1	0	1	3	group	4.4	45	pros	pros	1.75	1	3	2.5	1.5	1.5	2.5	2.3125	3	NA	NA	all	transfer	22	CH	Ja	2	Nein	Geld	m	Psychologie
10_1_3	3	10	1	14	own	2.67	universal	0	0	1	0.5	0.9	1.4	2	1	0	1	3	universal	4.4	37.482	pros	pros	0	2.25	3.5	3.5	3	0.5	3.5	0.1875	3	NA	NA	all	universalpool	27	Deutschland	Ja	5	Ja	Wissenschaft	m	Chemie
10_2_4	4	10	2	14	own	3.77	group	0	1	0	1	0.9	1.9	6	1	0	1	3	universal	4.9	28.405	pros	pros	1	2	2	3.5	4	2	2.5	1.4375	4	NA	NA	all	universalpool	18	CH	Ja	0	Nein	Wissenschaft	m	ich studiere nicht
10_2_5	5	10	2	14	own	5.23	group	0	1	0	1	0.9	1.9	4	1	0	1	3	group	4.9	37.093	pros	pros	2	2.75	2.5	1	3	2	3.5	2.0625	3	NA	NA	all	group	26	ecuador	Ja	5	Nein	Wissenschaft	w	Chemie
10_2_6	6	10	2	14	own	3.68	universal	0	0	1	1	0.9	1.9	5	1	0	1	3	group	4.9	45	pros	pros	2	1	2.5	3.5	1.5	1.5	2	2.25	1	NA	NA	all	group	28	CH	Ja	1	Nein	Geld	m	Informatik
10_1_1	1	10	1	15	own	4.57	group	0	1	0	0.5	1.2	1.7	2	1	0	0	0	universal	1.7	37.482	pros	pros	1.25	1.25	1.5	3	2	1	3.5	0.0625	2	NA	NA	group	transfer	29	CH	Ja	mehr	Nein	VPN	w	Psychologie
10_1_2	2	10	1	15	own	2.2	universal	0	0	1	0.5	1.2	1.7	3	1	0	1	3	universal	4.7	45	pros	pros	1.75	1	3	2.5	1.5	1.5	2.5	2.3125	3	NA	NA	all	transfer	22	CH	Ja	2	Nein	Geld	m	Psychologie
10_1_3	3	10	1	15	own	2.64	universal	0	0	1	0.5	1.2	1.7	1	0	0	1	4	group	5.7	37.482	pros	pros	0	2.25	3.5	3.5	3	0.5	3.5	0.1875	3	NA	NA	all	universalpool	27	Deutschland	Ja	5	Ja	Wissenschaft	m	Chemie
10_2_4	4	10	2	15	own	1.58	group	0	1	0	0.5	1.2	1.7	5	1	0	1	3	universal	4.7	28.405	pros	pros	1	2	2	3.5	4	2	2.5	1.4375	4	NA	NA	all	universalpool	18	CH	Ja	0	Nein	Wissenschaft	m	ich studiere nicht
10_2_5	5	10	2	15	own	2.7	universal	0	0	1	0.5	1.2	1.7	6	1	0	1	3	universal	4.7	37.093	pros	pros	2	2.75	2.5	1	3	2	3.5	2.0625	3	NA	NA	all	group	26	ecuador	Ja	5	Nein	Wissenschaft	w	Chemie
10_2_6	6	10	2	15	own	3.23	universal	0	0	1	0.5	1.2	1.7	4	1	0	1	3	group	4.7	45	pros	pros	2	1	2.5	3.5	1.5	1.5	2	2.25	1	NA	NA	all	group	28	CH	Ja	1	Nein	Geld	m	Informatik
10_1_1	1	10	1	16	own	3.08	group	0	1	0	0.5	1.5	2	3	1	0	1	3	universal	5	37.482	pros	pros	1.25	1.25	1.5	3	2	1	3.5	0.0625	2	NA	NA	group	transfer	29	CH	Ja	mehr	Nein	VPN	w	Psychologie
10_1_2	2	10	1	16	own	2.26	universal	0	0	1	0.5	1.5	2	1	1	0	1	3	group	5	45	pros	pros	1.75	1	3	2.5	1.5	1.5	2.5	2.3125	3	NA	NA	all	transfer	22	CH	Ja	2	Nein	Geld	m	Psychologie
10_1_3	3	10	1	16	own	3.06	universal	0	0	1	0.5	1.5	2	2	1	0	1	3	universal	5	37.482	pros	pros	0	2.25	3.5	3.5	3	0.5	3.5	0.1875	3	NA	NA	all	universalpool	27	Deutschland	Ja	5	Ja	Wissenschaft	m	Chemie
10_2_4	4	10	2	16	own	2.03	universal	0	0	1	0	1.5	1.5	6	1	0	1	3	universal	4.5	28.405	pros	pros	1	2	2	3.5	4	2	2.5	1.4375	4	NA	NA	all	universalpool	18	CH	Ja	0	Nein	Wissenschaft	m	ich studiere nicht
10_2_5	5	10	2	16	own	2.1	universal	0	0	1	0	1.5	1.5	4	1	0	1	3	universal	4.5	37.093	pros	pros	2	2.75	2.5	1	3	2	3.5	2.0625	3	NA	NA	all	group	26	ecuador	Ja	5	Nein	Wissenschaft	w	Chemie
10_2_6	6	10	2	16	own	1.99	universal	0	0	1	0	1.5	1.5	5	1	0	1	3	universal	4.5	45	pros	pros	2	1	2.5	3.5	1.5	1.5	2	2.25	1	NA	NA	all	group	28	CH	Ja	1	Nein	Geld	m	Informatik
10_1_1	1	10	1	17	own	2.96	group	0	1	0	0.5	1.2	1.7	3	1	0	1	3	universal	4.7	37.482	pros	pros	1.25	1.25	1.5	3	2	1	3.5	0.0625	2	NA	NA	group	transfer	29	CH	Ja	mehr	Nein	VPN	w	Psychologie
10_1_2	2	10	1	17	own	3.66	universal	0	0	1	0.5	1.2	1.7	1	1	0	1	3	group	4.7	45	pros	pros	1.75	1	3	2.5	1.5	1.5	2.5	2.3125	3	NA	NA	all	transfer	22	CH	Ja	2	Nein	Geld	m	Psychologie
10_1_3	3	10	1	17	own	2.73	universal	0	0	1	0.5	1.2	1.7	2	1	0	1	3	universal	4.7	37.482	pros	pros	0	2.25	3.5	3.5	3	0.5	3.5	0.1875	3	NA	NA	all	universalpool	27	Deutschland	Ja	5	Ja	Wissenschaft	m	Chemie
10_2_4	4	10	2	17	own	1.63	universal	0	0	1	0.5	1.2	1.7	6	1	0	1	3	universal	4.7	28.405	pros	pros	1	2	2	3.5	4	2	2.5	1.4375	4	NA	NA	all	universalpool	18	CH	Ja	0	Nein	Wissenschaft	m	ich studiere nicht
10_2_5	5	10	2	17	own	4.94	group	0	1	0	0.5	1.2	1.7	4	1	0	1	3	universal	4.7	37.093	pros	pros	2	2.75	2.5	1	3	2	3.5	2.0625	3	NA	NA	all	group	26	ecuador	Ja	5	Nein	Wissenschaft	w	Chemie
10_2_6	6	10	2	17	own	2.49	universal	0	0	1	0.5	1.2	1.7	5	1	0	1	3	group	4.7	45	pros	pros	2	1	2.5	3.5	1.5	1.5	2	2.25	1	NA	NA	all	group	28	CH	Ja	1	Nein	Geld	m	Informatik
10_1_1	1	10	1	18	own	2.65	group	0	1	0	0.5	0.9	1.4	2	1	0	0	0	universal	1.4	37.482	pros	pros	1.25	1.25	1.5	3	2	1	3.5	0.0625	2	NA	NA	group	transfer	29	CH	Ja	mehr	Nein	VPN	w	Psychologie
10_1_2	2	10	1	18	own	4.08	universal	0	0	1	0.5	0.9	1.4	3	1	0	1	3	universal	4.4	45	pros	pros	1.75	1	3	2.5	1.5	1.5	2.5	2.3125	3	NA	NA	all	transfer	22	CH	Ja	2	Nein	Geld	m	Psychologie
10_1_3	3	10	1	18	own	3.04	universal	0	0	1	0.5	0.9	1.4	1	0	0	1	4	group	5.4	37.482	pros	pros	0	2.25	3.5	3.5	3	0.5	3.5	0.1875	3	NA	NA	all	universalpool	27	Deutschland	Ja	5	Ja	Wissenschaft	m	Chemie
10_2_4	4	10	2	18	own	2.52	group	0	1	0	0.5	0.9	1.4	5	1	0	1	3	keep	4.4	28.405	pros	pros	1	2	2	3.5	4	2	2.5	1.4375	4	NA	NA	all	universalpool	18	CH	Ja	0	Nein	Wissenschaft	m	ich studiere nicht
10_2_5	5	10	2	18	own	2.39	keep	1	0	0	0.5	0.9	2.4	6	1	0	1	3	universal	5.4	37.093	pros	pros	2	2.75	2.5	1	3	2	3.5	2.0625	3	NA	NA	all	group	26	ecuador	Ja	5	Nein	Wissenschaft	w	Chemie
10_2_6	6	10	2	18	own	1.93	universal	0	0	1	0.5	0.9	1.4	4	1	0	1	3	group	4.4	45	pros	pros	2	1	2.5	3.5	1.5	1.5	2	2.25	1	NA	NA	all	group	28	CH	Ja	1	Nein	Geld	m	Informatik
10_1_1	1	10	1	19	own	3.01	universal	0	0	1	0	1.2	1.2	3	0	0	1	4	universal	5.2	37.482	pros	pros	1.25	1.25	1.5	3	2	1	3.5	0.0625	2	NA	NA	group	transfer	29	CH	Ja	mehr	Nein	VPN	w	Psychologie
10_1_2	2	10	1	19	own	3.07	universal	0	0	1	0	1.2	1.2	1	1	0	1	3	universal	4.2	45	pros	pros	1.75	1	3	2.5	1.5	1.5	2.5	2.3125	3	NA	NA	all	transfer	22	CH	Ja	2	Nein	Geld	m	Psychologie
10_1_3	3	10	1	19	own	3.02	universal	0	0	1	0	1.2	1.2	2	1	0	0	0	universal	1.2	37.482	pros	pros	0	2.25	3.5	3.5	3	0.5	3.5	0.1875	3	NA	NA	all	universalpool	27	Deutschland	Ja	5	Ja	Wissenschaft	m	Chemie
10_2_4	4	10	2	19	own	2	group	0	1	0	1	1.2	2.2	6	1	0	1	3	group	5.2	28.405	pros	pros	1	2	2	3.5	4	2	2.5	1.4375	4	NA	NA	all	universalpool	18	CH	Ja	0	Nein	Wissenschaft	m	ich studiere nicht
10_2_5	5	10	2	19	own	1.8	universal	0	0	1	1	1.2	2.2	4	1	0	1	3	group	5.2	37.093	pros	pros	2	2.75	2.5	1	3	2	3.5	2.0625	3	NA	NA	all	group	26	ecuador	Ja	5	Nein	Wissenschaft	w	Chemie
10_2_6	6	10	2	19	own	2.1	group	0	1	0	1	1.2	2.2	5	1	0	1	3	universal	5.2	45	pros	pros	2	1	2.5	3.5	1.5	1.5	2	2.25	1	NA	NA	all	group	28	CH	Ja	1	Nein	Geld	m	Informatik
10_1_1	1	10	1	20	own	4.63	group	0	1	0	0.5	0.6	1.1	2	1	0	0	0	universal	1.1	37.482	pros	pros	1.25	1.25	1.5	3	2	1	3.5	0.0625	2	NA	NA	group	transfer	29	CH	Ja	mehr	Nein	VPN	w	Psychologie
10_1_2	2	10	1	20	own	3.48	universal	0	0	1	0.5	0.6	1.1	3	1	0	1	3	universal	4.1	45	pros	pros	1.75	1	3	2.5	1.5	1.5	2.5	2.3125	3	NA	NA	all	transfer	22	CH	Ja	2	Nein	Geld	m	Psychologie
10_1_3	3	10	1	20	own	2.26	universal	0	0	1	0.5	0.6	1.1	1	0	0	1	4	group	5.1	37.482	pros	pros	0	2.25	3.5	3.5	3	0.5	3.5	0.1875	3	NA	NA	all	universalpool	27	Deutschland	Ja	5	Ja	Wissenschaft	m	Chemie
10_2_4	4	10	2	20	own	2.07	group	0	1	0	1	0.6	1.6	5	1	0	1	3	keep	4.6	28.405	pros	pros	1	2	2	3.5	4	2	2.5	1.4375	4	NA	NA	all	universalpool	18	CH	Ja	0	Nein	Wissenschaft	m	ich studiere nicht
10_2_5	5	10	2	20	own	7.46	keep	1	0	0	1	0.6	2.6	6	1	0	1	3	group	5.6	37.093	pros	pros	2	2.75	2.5	1	3	2	3.5	2.0625	3	NA	NA	all	group	26	ecuador	Ja	5	Nein	Wissenschaft	w	Chemie
10_2_6	6	10	2	20	own	2.92	group	0	1	0	1	0.6	1.6	4	1	0	1	3	group	4.6	45	pros	pros	2	1	2.5	3.5	1.5	1.5	2	2.25	1	NA	NA	all	group	28	CH	Ja	1	Nein	Geld	m	Informatik
11_1_1	1	11	1	1	endo	17.68	group	0	1	0	1	0.6	1.6	3	1	0	1	3	group	4.6	0	indi	self	1.5	2.25	2.5	2.5	4	0.5	4	2.125	4	selfish	public	all	transfer	48	CH	Ja	1	Nein	Wissenschaft	w	Psychologie
11_1_2	2	11	1	1	endo	9.82	universal	0	0	1	1	0.6	1.6	5	1	1	0	0	keep	1.6	34.875	pros	pros	1.25	0.25	2	2.5	3.5	0.5	2.5	0.0625	2	cooperation	membership	all	transfer	35	CH	Ja	1	Nein	Wissenschaft	w	Biologie
11_1_3	3	11	1	1	endo	12.17	group	0	1	0	1	0.6	1.6	1	1	0	1	3	group	4.6	37.482	pros	pros	2.25	0.5	2	3	1	3	4	0.1875	2	group	public	conformity	group	23	CH	Ja	4	Nein	Geld	w	Sonstiges
11_2_4	4	11	2	1	endo	11.36	universal	0	0	1	0	0.6	0.6	6	1	0	NA	0	keep	0.6	31.954	pros	pros	0.25	0.75	3	2.5	3	1.5	2.5	1.3125	3	membership	membership	selfish	reputation	24	deutschland	Ja	0	Nein	Geld	m	Psychologie
11_2_5	5	11	2	1	endo	8.61	keep	1	0	0	0	0.6	1.6	2	0	1	1	4	universal	5.6	8.507	indi	self	2.75	1.75	4	4	4	3.5	2.5	0	2	selfish	borders	selfish	group	22	Österreich	Ja	0	Nein	Wissenschaft	w	Sonstiges
11_2_6	6	11	2	1	endo	7.31	keep	1	0	0	0	0.6	1.6	3	0	1	1	4	group	5.6	24.066	pros	pros	1.5	1.75	2	4	3	2.5	0.5	2.875	2	public	cooperation	selfish	nottransfer	21	Polen	Ja	1	Nein	Geld	w	Sonstiges
11_1_1	1	11	1	2	endo	6.68	group	0	1	0	1	1.2	2.2	4	1	1	1	3	universal	5.2	0	indi	self	1.5	2.25	2.5	2.5	4	0.5	4	2.125	4	selfish	public	all	transfer	48	CH	Ja	1	Nein	Wissenschaft	w	Psychologie
11_1_2	2	11	1	2	endo	3.11	universal	0	0	1	1	1.2	2.2	5	1	1	0	0	universal	2.2	34.875	pros	pros	1.25	0.25	2	2.5	3.5	0.5	2.5	0.0625	2	cooperation	membership	all	transfer	35	CH	Ja	1	Nein	Wissenschaft	w	Biologie
11_1_3	3	11	1	2	endo	9.84	group	0	1	0	1	1.2	2.2	1	1	0	0	0	group	2.2	37.482	pros	pros	2.25	0.5	2	3	1	3	4	0.1875	2	group	public	conformity	group	23	CH	Ja	4	Nein	Geld	w	Sonstiges
11_2_4	4	11	2	2	endo	7.64	universal	0	0	1	0	1.2	1.2	6	1	0	1	3	universal	4.2	31.954	pros	pros	0.25	0.75	3	2.5	3	1.5	2.5	1.3125	3	membership	membership	selfish	reputation	24	deutschland	Ja	0	Nein	Geld	m	Psychologie
11_2_5	5	11	2	2	endo	3.16	universal	0	0	1	0	1.2	1.2	2	0	1	1	4	universal	5.2	8.507	indi	self	2.75	1.75	4	4	4	3.5	2.5	0	2	selfish	borders	selfish	group	22	Österreich	Ja	0	Nein	Wissenschaft	w	Sonstiges
11_2_6	6	11	2	2	endo	8.33	universal	0	0	1	0	1.2	1.2	3	0	1	1	4	group	5.2	24.066	pros	pros	1.5	1.75	2	4	3	2.5	0.5	2.875	2	public	cooperation	selfish	nottransfer	21	Polen	Ja	1	Nein	Geld	w	Sonstiges
11_1_1	1	11	1	3	endo	5.11	group	0	1	0	1	0.9	1.9	5	0	1	1	4	keep	5.9	0	indi	self	1.5	2.25	2.5	2.5	4	0.5	4	2.125	4	selfish	public	all	transfer	48	CH	Ja	1	Nein	Wissenschaft	w	Psychologie
11_1_2	2	11	1	3	endo	2.65	universal	0	0	1	1	0.9	1.9	3	1	0	0	0	group	1.9	34.875	pros	pros	1.25	0.25	2	2.5	3.5	0.5	2.5	0.0625	2	cooperation	membership	all	transfer	35	CH	Ja	1	Nein	Wissenschaft	w	Biologie
11_1_3	3	11	1	3	endo	9.21	group	0	1	0	1	0.9	1.9	6	0	1	1	4	universal	5.9	37.482	pros	pros	2.25	0.5	2	3	1	3	4	0.1875	2	group	public	conformity	group	23	CH	Ja	4	Nein	Geld	w	Sonstiges
11_2_4	4	11	2	3	endo	5.18	universal	0	0	1	0	0.9	0.9	1	1	1	NA	0	group	0.9	31.954	pros	pros	0.25	0.75	3	2.5	3	1.5	2.5	1.3125	3	membership	membership	selfish	reputation	24	deutschland	Ja	0	Nein	Geld	m	Psychologie
11_2_5	5	11	2	3	endo	3.03	keep	1	0	0	0	0.9	1.9	2	0	1	0	1	universal	2.9	8.507	indi	self	2.75	1.75	4	4	4	3.5	2.5	0	2	selfish	borders	selfish	group	22	Österreich	Ja	0	Nein	Wissenschaft	w	Sonstiges
11_2_6	6	11	2	3	endo	3.43	universal	0	0	1	0	0.9	0.9	3	0	1	0	1	group	1.9	24.066	pros	pros	1.5	1.75	2	4	3	2.5	0.5	2.875	2	public	cooperation	selfish	nottransfer	21	Polen	Ja	1	Nein	Geld	w	Sonstiges
11_1_1	1	11	1	4	endo	4.98	group	0	1	0	1	0.6	1.6	4	1	1	1	3	keep	4.6	0	indi	self	1.5	2.25	2.5	2.5	4	0.5	4	2.125	4	selfish	public	all	transfer	48	CH	Ja	1	Nein	Wissenschaft	w	Psychologie
11_1_2	2	11	1	4	endo	2.9	universal	0	0	1	1	0.6	1.6	1	1	0	0	0	group	1.6	34.875	pros	pros	1.25	0.25	2	2.5	3.5	0.5	2.5	0.0625	2	cooperation	membership	all	transfer	35	CH	Ja	1	Nein	Wissenschaft	w	Biologie
11_1_3	3	11	1	4	endo	14.93	group	0	1	0	1	0.6	1.6	5	0	1	0	1	keep	2.6	37.482	pros	pros	2.25	0.5	2	3	1	3	4	0.1875	2	group	public	conformity	group	23	CH	Ja	4	Nein	Geld	w	Sonstiges
11_2_4	4	11	2	4	endo	3.83	keep	1	0	0	0	0.6	1.6	6	1	0	1	3	universal	4.6	31.954	pros	pros	0.25	0.75	3	2.5	3	1.5	2.5	1.3125	3	membership	membership	selfish	reputation	24	deutschland	Ja	0	Nein	Geld	m	Psychologie
11_2_5	5	11	2	4	endo	2.06	keep	1	0	0	0	0.6	1.6	2	0	1	0	1	universal	2.6	8.507	indi	self	2.75	1.75	4	4	4	3.5	2.5	0	2	selfish	borders	selfish	group	22	Österreich	Ja	0	Nein	Wissenschaft	w	Sonstiges
11_2_6	6	11	2	4	endo	5.4	universal	0	0	1	0	0.6	0.6	3	0	1	1	4	group	4.6	24.066	pros	pros	1.5	1.75	2	4	3	2.5	0.5	2.875	2	public	cooperation	selfish	nottransfer	21	Polen	Ja	1	Nein	Geld	w	Sonstiges
11_1_1	1	11	1	5	endo	3.89	group	0	1	0	1	0.6	1.6	3	0	0	2	7	group	8.6	0	indi	self	1.5	2.25	2.5	2.5	4	0.5	4	2.125	4	selfish	public	all	transfer	48	CH	Ja	1	Nein	Wissenschaft	w	Psychologie
11_1_2	2	11	1	5	endo	3.1	universal	0	0	1	1	0.6	1.6	1	1	0	1	3	group	4.6	34.875	pros	pros	1.25	0.25	2	2.5	3.5	0.5	2.5	0.0625	2	cooperation	membership	all	transfer	35	CH	Ja	1	Nein	Wissenschaft	w	Biologie
11_1_3	3	11	1	5	endo	5.02	group	0	1	0	1	0.6	1.6	2	1	0	0	0	universal	1.6	37.482	pros	pros	2.25	0.5	2	3	1	3	4	0.1875	2	group	public	conformity	group	23	CH	Ja	4	Nein	Geld	w	Sonstiges
11_2_4	4	11	2	5	endo	5.78	keep	1	0	0	0	0.6	1.6	3	0	1	1	4	group	5.6	31.954	pros	pros	0.25	0.75	3	2.5	3	1.5	2.5	1.3125	3	membership	membership	selfish	reputation	24	deutschland	Ja	0	Nein	Geld	m	Psychologie
11_2_5	5	11	2	5	endo	2.36	keep	1	0	0	0	0.6	1.6	4	1	0	NA	0	keep	1.6	8.507	indi	self	2.75	1.75	4	4	4	3.5	2.5	0	2	selfish	borders	selfish	group	22	Österreich	Ja	0	Nein	Wissenschaft	w	Sonstiges
11_2_6	6	11	2	5	endo	19.79	universal	0	0	1	0	0.6	0.6	1	1	1	NA	0	group	0.6	24.066	pros	pros	1.5	1.75	2	4	3	2.5	0.5	2.875	2	public	cooperation	selfish	nottransfer	21	Polen	Ja	1	Nein	Geld	w	Sonstiges
11_1_1	1	11	1	6	endo	5	universal	0	0	1	0.5	1.2	1.7	3	1	0	1	3	group	4.7	0	indi	self	1.5	2.25	2.5	2.5	4	0.5	4	2.125	4	selfish	public	all	transfer	48	CH	Ja	1	Nein	Wissenschaft	w	Psychologie
11_1_2	2	11	1	6	endo	4.1	universal	0	0	1	0.5	1.2	1.7	1	1	0	1	3	universal	4.7	34.875	pros	pros	1.25	0.25	2	2.5	3.5	0.5	2.5	0.0625	2	cooperation	membership	all	transfer	35	CH	Ja	1	Nein	Wissenschaft	w	Biologie
11_1_3	3	11	1	6	endo	2.4	group	0	1	0	0.5	1.2	1.7	2	1	0	1	3	universal	4.7	37.482	pros	pros	2.25	0.5	2	3	1	3	4	0.1875	2	group	public	conformity	group	23	CH	Ja	4	Nein	Geld	w	Sonstiges
11_2_4	4	11	2	6	endo	4.22	universal	0	0	1	0	1.2	1.2	5	1	0	NA	0	keep	1.2	31.954	pros	pros	0.25	0.75	3	2.5	3	1.5	2.5	1.3125	3	membership	membership	selfish	reputation	24	deutschland	Ja	0	Nein	Geld	m	Psychologie
11_2_5	5	11	2	6	endo	3.27	keep	1	0	0	0	1.2	2.2	3	0	1	1	4	group	6.2	8.507	indi	self	2.75	1.75	4	4	4	3.5	2.5	0	2	selfish	borders	selfish	group	22	Österreich	Ja	0	Nein	Wissenschaft	w	Sonstiges
11_2_6	6	11	2	6	endo	4.27	universal	0	0	1	0	1.2	1.2	1	0	1	NA	1	universal	2.2	24.066	pros	pros	1.5	1.75	2	4	3	2.5	0.5	2.875	2	public	cooperation	selfish	nottransfer	21	Polen	Ja	1	Nein	Geld	w	Sonstiges
11_1_1	1	11	1	7	endo	3.72	universal	0	0	1	0.5	0.9	1.4	2	1	0	1	3	universal	4.4	0	indi	self	1.5	2.25	2.5	2.5	4	0.5	4	2.125	4	selfish	public	all	transfer	48	CH	Ja	1	Nein	Wissenschaft	w	Psychologie
11_1_2	2	11	1	7	endo	2.45	universal	0	0	1	0.5	0.9	1.4	3	1	0	1	3	group	4.4	34.875	pros	pros	1.25	0.25	2	2.5	3.5	0.5	2.5	0.0625	2	cooperation	membership	all	transfer	35	CH	Ja	1	Nein	Wissenschaft	w	Biologie
11_1_3	3	11	1	7	endo	3	group	0	1	0	0.5	0.9	1.4	1	1	0	1	3	universal	4.4	37.482	pros	pros	2.25	0.5	2	3	1	3	4	0.1875	2	group	public	conformity	group	23	CH	Ja	4	Nein	Geld	w	Sonstiges
11_2_4	4	11	2	7	endo	4.5	universal	0	0	1	0.5	0.9	1.4	6	1	0	0	0	group	1.4	31.954	pros	pros	0.25	0.75	3	2.5	3	1.5	2.5	1.3125	3	membership	membership	selfish	reputation	24	deutschland	Ja	0	Nein	Geld	m	Psychologie
11_2_5	5	11	2	7	endo	2.63	keep	1	0	0	0.5	0.9	2.4	2	0	1	NA	1	universal	3.4	8.507	indi	self	2.75	1.75	4	4	4	3.5	2.5	0	2	selfish	borders	selfish	group	22	Österreich	Ja	0	Nein	Wissenschaft	w	Sonstiges
11_2_6	6	11	2	7	endo	11.05	group	0	1	0	0.5	0.9	1.4	4	0	0	1	4	universal	5.4	24.066	pros	pros	1.5	1.75	2	4	3	2.5	0.5	2.875	2	public	cooperation	selfish	nottransfer	21	Polen	Ja	1	Nein	Geld	w	Sonstiges
11_1_1	1	11	1	8	endo	3.65	universal	0	0	1	0.5	0.6	1.1	3	1	0	1	3	group	4.1	0	indi	self	1.5	2.25	2.5	2.5	4	0.5	4	2.125	4	selfish	public	all	transfer	48	CH	Ja	1	Nein	Wissenschaft	w	Psychologie
11_1_2	2	11	1	8	endo	3.51	universal	0	0	1	0.5	0.6	1.1	1	1	0	1	3	universal	4.1	34.875	pros	pros	1.25	0.25	2	2.5	3.5	0.5	2.5	0.0625	2	cooperation	membership	all	transfer	35	CH	Ja	1	Nein	Wissenschaft	w	Biologie
11_1_3	3	11	1	8	endo	2.6	group	0	1	0	0.5	0.6	1.1	2	1	0	1	3	universal	4.1	37.482	pros	pros	2.25	0.5	2	3	1	3	4	0.1875	2	group	public	conformity	group	23	CH	Ja	4	Nein	Geld	w	Sonstiges
11_2_4	4	11	2	8	endo	4.44	group	0	1	0	1	0.6	1.6	6	0	0	1	4	group	5.6	31.954	pros	pros	0.25	0.75	3	2.5	3	1.5	2.5	1.3125	3	membership	membership	selfish	reputation	24	deutschland	Ja	0	Nein	Geld	m	Psychologie
11_2_5	5	11	2	8	endo	3.14	keep	1	0	0	1	0.6	2.6	4	1	0	0	0	group	2.6	8.507	indi	self	2.75	1.75	4	4	4	3.5	2.5	0	2	selfish	borders	selfish	group	22	Österreich	Ja	0	Nein	Wissenschaft	w	Sonstiges
11_2_6	6	11	2	8	endo	2.41	group	0	1	0	1	0.6	1.6	5	0	0	0	1	keep	2.6	24.066	pros	pros	1.5	1.75	2	4	3	2.5	0.5	2.875	2	public	cooperation	selfish	nottransfer	21	Polen	Ja	1	Nein	Geld	w	Sonstiges
11_1_1	1	11	1	9	endo	3.55	group	0	1	0	0.5	0.3	0.8	4	0	1	1	4	group	4.8	0	indi	self	1.5	2.25	2.5	2.5	4	0.5	4	2.125	4	selfish	public	all	transfer	48	CH	Ja	1	Nein	Wissenschaft	w	Psychologie
11_1_2	2	11	1	9	endo	2.48	universal	0	0	1	0.5	0.3	0.8	1	1	0	1	3	group	3.8	34.875	pros	pros	1.25	0.25	2	2.5	3.5	0.5	2.5	0.0625	2	cooperation	membership	all	transfer	35	CH	Ja	1	Nein	Wissenschaft	w	Biologie
11_1_3	3	11	1	9	endo	4.37	keep	1	0	0	0.5	0.3	1.8	2	1	0	0	0	universal	1.8	37.482	pros	pros	2.25	0.5	2	3	1	3	4	0.1875	2	group	public	conformity	group	23	CH	Ja	4	Nein	Geld	w	Sonstiges
11_2_4	4	11	2	9	endo	3.74	group	0	1	0	1	0.3	1.3	5	0	0	0	1	keep	2.3	31.954	pros	pros	0.25	0.75	3	2.5	3	1.5	2.5	1.3125	3	membership	membership	selfish	reputation	24	deutschland	Ja	0	Nein	Geld	m	Psychologie
11_2_5	5	11	2	9	endo	1.93	keep	1	0	0	1	0.3	2.3	3	0	1	0	1	keep	3.3	8.507	indi	self	2.75	1.75	4	4	4	3.5	2.5	0	2	selfish	borders	selfish	group	22	Österreich	Ja	0	Nein	Wissenschaft	w	Sonstiges
11_2_6	6	11	2	9	endo	4.31	group	0	1	0	1	0.3	1.3	1	0	1	NA	1	group	2.3	24.066	pros	pros	1.5	1.75	2	4	3	2.5	0.5	2.875	2	public	cooperation	selfish	nottransfer	21	Polen	Ja	1	Nein	Geld	w	Sonstiges
11_1_1	1	11	1	10	endo	3.46	keep	1	0	0	0.5	0.6	2.1	3	1	0	0	0	group	2.1	0	indi	self	1.5	2.25	2.5	2.5	4	0.5	4	2.125	4	selfish	public	all	transfer	48	CH	Ja	1	Nein	Wissenschaft	w	Psychologie
11_1_2	2	11	1	10	endo	2.72	universal	0	0	1	0.5	0.6	1.1	1	0	0	1	4	keep	5.1	34.875	pros	pros	1.25	0.25	2	2.5	3.5	0.5	2.5	0.0625	2	cooperation	membership	all	transfer	35	CH	Ja	1	Nein	Wissenschaft	w	Biologie
11_1_3	3	11	1	10	endo	2.87	group	0	1	0	0.5	0.6	1.1	2	1	0	1	3	universal	4.1	37.482	pros	pros	2.25	0.5	2	3	1	3	4	0.1875	2	group	public	conformity	group	23	CH	Ja	4	Nein	Geld	w	Sonstiges
11_2_4	4	11	2	10	endo	4.1	group	0	1	0	0.5	0.6	1.1	3	0	1	NA	1	group	2.1	31.954	pros	pros	0.25	0.75	3	2.5	3	1.5	2.5	1.3125	3	membership	membership	selfish	reputation	24	deutschland	Ja	0	Nein	Geld	m	Psychologie
11_2_5	5	11	2	10	endo	3.78	keep	1	0	0	0.5	0.6	2.1	1	0	1	NA	1	keep	3.1	8.507	indi	self	2.75	1.75	4	4	4	3.5	2.5	0	2	selfish	borders	selfish	group	22	Österreich	Ja	0	Nein	Wissenschaft	w	Sonstiges
11_2_6	6	11	2	10	endo	3.38	universal	0	0	1	0.5	0.6	1.1	2	0	1	NA	1	universal	2.1	24.066	pros	pros	1.5	1.75	2	4	3	2.5	0.5	2.875	2	public	cooperation	selfish	nottransfer	21	Polen	Ja	1	Nein	Geld	w	Sonstiges
11_1_1	1	11	1	11	endo	2.58	group	0	1	0	0.5	1.2	1.7	4	0	1	1	4	universal	5.7	0	indi	self	1.5	2.25	2.5	2.5	4	0.5	4	2.125	4	selfish	public	all	transfer	48	CH	Ja	1	Nein	Wissenschaft	w	Psychologie
11_1_2	2	11	1	11	endo	1.83	universal	0	0	1	0.5	1.2	1.7	3	1	0	0	0	universal	1.7	34.875	pros	pros	1.25	0.25	2	2.5	3.5	0.5	2.5	0.0625	2	cooperation	membership	all	transfer	35	CH	Ja	1	Nein	Wissenschaft	w	Biologie
11_1_3	3	11	1	11	endo	2.13	universal	0	0	1	0.5	1.2	1.7	1	1	0	1	3	group	4.7	37.482	pros	pros	2.25	0.5	2	3	1	3	4	0.1875	2	group	public	conformity	group	23	CH	Ja	4	Nein	Geld	w	Sonstiges
11_2_4	4	11	2	11	endo	5	universal	0	0	1	0	1.2	1.2	5	1	0	0	0	keep	1.2	31.954	pros	pros	0.25	0.75	3	2.5	3	1.5	2.5	1.3125	3	membership	membership	selfish	reputation	24	deutschland	Ja	0	Nein	Geld	m	Psychologie
11_2_5	5	11	2	11	endo	3.31	keep	1	0	0	0	1.2	2.2	2	0	1	1	4	universal	6.2	8.507	indi	self	2.75	1.75	4	4	4	3.5	2.5	0	2	selfish	borders	selfish	group	22	Österreich	Ja	0	Nein	Wissenschaft	w	Sonstiges
11_2_6	6	11	2	11	endo	2.6	universal	0	0	1	0	1.2	1.2	3	0	1	NA	1	universal	2.2	24.066	pros	pros	1.5	1.75	2	4	3	2.5	0.5	2.875	2	public	cooperation	selfish	nottransfer	21	Polen	Ja	1	Nein	Geld	w	Sonstiges
11_1_1	1	11	1	12	endo	2.33	group	0	1	0	1	0.9	1.9	4	1	1	1	3	universal	4.9	0	indi	self	1.5	2.25	2.5	2.5	4	0.5	4	2.125	4	selfish	public	all	transfer	48	CH	Ja	1	Nein	Wissenschaft	w	Psychologie
11_1_2	2	11	1	12	endo	1.91	universal	0	0	1	1	0.9	1.9	1	1	0	1	3	group	4.9	34.875	pros	pros	1.25	0.25	2	2.5	3.5	0.5	2.5	0.0625	2	cooperation	membership	all	transfer	35	CH	Ja	1	Nein	Wissenschaft	w	Biologie
11_1_3	3	11	1	12	endo	4.94	group	0	1	0	1	0.9	1.9	2	1	0	1	3	universal	4.9	37.482	pros	pros	2.25	0.5	2	3	1	3	4	0.1875	2	group	public	conformity	group	23	CH	Ja	4	Nein	Geld	w	Sonstiges
11_2_4	4	11	2	12	endo	2.85	universal	0	0	1	0	0.9	0.9	3	1	1	1	3	group	3.9	31.954	pros	pros	0.25	0.75	3	2.5	3	1.5	2.5	1.3125	3	membership	membership	selfish	reputation	24	deutschland	Ja	0	Nein	Geld	m	Psychologie
11_2_5	5	11	2	12	endo	1.6	keep	1	0	0	0	0.9	1.9	1	0	1	0	1	group	2.9	8.507	indi	self	2.75	1.75	4	4	4	3.5	2.5	0	2	selfish	borders	selfish	group	22	Österreich	Ja	0	Nein	Wissenschaft	w	Sonstiges
11_2_6	6	11	2	12	endo	2.62	universal	0	0	1	0	0.9	0.9	5	0	0	NA	1	keep	1.9	24.066	pros	pros	1.5	1.75	2	4	3	2.5	0.5	2.875	2	public	cooperation	selfish	nottransfer	21	Polen	Ja	1	Nein	Geld	w	Sonstiges
11_1_1	1	11	1	13	endo	4.19	group	0	1	0	1	0.9	1.9	5	0	1	2	7	keep	8.9	0	indi	self	1.5	2.25	2.5	2.5	4	0.5	4	2.125	4	selfish	public	all	transfer	48	CH	Ja	1	Nein	Wissenschaft	w	Psychologie
11_1_2	2	11	1	13	endo	2.74	universal	0	0	1	1	0.9	1.9	1	1	0	1	3	group	4.9	34.875	pros	pros	1.25	0.25	2	2.5	3.5	0.5	2.5	0.0625	2	cooperation	membership	all	transfer	35	CH	Ja	1	Nein	Wissenschaft	w	Biologie
11_1_3	3	11	1	13	endo	3.05	group	0	1	0	1	0.9	1.9	2	1	0	0	0	universal	1.9	37.482	pros	pros	2.25	0.5	2	3	1	3	4	0.1875	2	group	public	conformity	group	23	CH	Ja	4	Nein	Geld	w	Sonstiges
11_2_4	4	11	2	13	endo	2.59	universal	0	0	1	0	0.9	0.9	6	1	0	NA	0	universal	0.9	31.954	pros	pros	0.25	0.75	3	2.5	3	1.5	2.5	1.3125	3	membership	membership	selfish	reputation	24	deutschland	Ja	0	Nein	Geld	m	Psychologie
11_2_5	5	11	2	13	endo	1.72	keep	1	0	0	0	0.9	1.9	3	0	1	0	1	group	2.9	8.507	indi	self	2.75	1.75	4	4	4	3.5	2.5	0	2	selfish	borders	selfish	group	22	Österreich	Ja	0	Nein	Wissenschaft	w	Sonstiges
11_2_6	6	11	2	13	endo	2.1	universal	0	0	1	0	0.9	0.9	1	1	1	1	3	group	3.9	24.066	pros	pros	1.5	1.75	2	4	3	2.5	0.5	2.875	2	public	cooperation	selfish	nottransfer	21	Polen	Ja	1	Nein	Geld	w	Sonstiges
11_1_1	1	11	1	14	endo	5.46	keep	1	0	0	0.5	0.9	2.4	2	1	0	1	3	universal	5.4	0	indi	self	1.5	2.25	2.5	2.5	4	0.5	4	2.125	4	selfish	public	all	transfer	48	CH	Ja	1	Nein	Wissenschaft	w	Psychologie
11_1_2	2	11	1	14	endo	2.45	universal	0	0	1	0.5	0.9	1.4	3	1	0	2	6	group	7.4	34.875	pros	pros	1.25	0.25	2	2.5	3.5	0.5	2.5	0.0625	2	cooperation	membership	all	transfer	35	CH	Ja	1	Nein	Wissenschaft	w	Biologie
11_1_3	3	11	1	14	endo	3.81	group	0	1	0	0.5	0.9	1.4	6	1	1	1	3	universal	4.4	37.482	pros	pros	2.25	0.5	2	3	1	3	4	0.1875	2	group	public	conformity	group	23	CH	Ja	4	Nein	Geld	w	Sonstiges
11_2_4	4	11	2	14	endo	2.66	universal	0	0	1	0	0.9	0.9	1	1	1	1	3	keep	3.9	31.954	pros	pros	0.25	0.75	3	2.5	3	1.5	2.5	1.3125	3	membership	membership	selfish	reputation	24	deutschland	Ja	0	Nein	Geld	m	Psychologie
11_2_5	5	11	2	14	endo	1.97	keep	1	0	0	0	0.9	1.9	4	1	0	NA	0	universal	1.9	8.507	indi	self	2.75	1.75	4	4	4	3.5	2.5	0	2	selfish	borders	selfish	group	22	Österreich	Ja	0	Nein	Wissenschaft	w	Sonstiges
11_2_6	6	11	2	14	endo	3.33	universal	0	0	1	0	0.9	0.9	2	1	1	1	3	universal	3.9	24.066	pros	pros	1.5	1.75	2	4	3	2.5	0.5	2.875	2	public	cooperation	selfish	nottransfer	21	Polen	Ja	1	Nein	Geld	w	Sonstiges
11_1_1	1	11	1	15	endo	3.47	universal	0	0	1	0.5	1.2	1.7	2	1	0	0	0	universal	1.7	0	indi	self	1.5	2.25	2.5	2.5	4	0.5	4	2.125	4	selfish	public	all	transfer	48	CH	Ja	1	Nein	Wissenschaft	w	Psychologie
11_1_2	2	11	1	15	endo	2.68	universal	0	0	1	0.5	1.2	1.7	3	1	0	1	3	group	4.7	34.875	pros	pros	1.25	0.25	2	2.5	3.5	0.5	2.5	0.0625	2	cooperation	membership	all	transfer	35	CH	Ja	1	Nein	Wissenschaft	w	Biologie
11_1_3	3	11	1	15	endo	4.18	group	0	1	0	0.5	1.2	1.7	4	0	1	1	4	universal	5.7	37.482	pros	pros	2.25	0.5	2	3	1	3	4	0.1875	2	group	public	conformity	group	23	CH	Ja	4	Nein	Geld	w	Sonstiges
11_2_4	4	11	2	15	endo	2.37	universal	0	0	1	0	1.2	1.2	5	1	0	0	0	keep	1.2	31.954	pros	pros	0.25	0.75	3	2.5	3	1.5	2.5	1.3125	3	membership	membership	selfish	reputation	24	deutschland	Ja	0	Nein	Geld	m	Psychologie
11_2_5	5	11	2	15	endo	1.98	keep	1	0	0	0	1.2	2.2	1	0	1	1	4	universal	6.2	8.507	indi	self	2.75	1.75	4	4	4	3.5	2.5	0	2	selfish	borders	selfish	group	22	Österreich	Ja	0	Nein	Wissenschaft	w	Sonstiges
11_2_6	6	11	2	15	endo	1.97	universal	0	0	1	0	1.2	1.2	2	0	1	NA	1	universal	2.2	24.066	pros	pros	1.5	1.75	2	4	3	2.5	0.5	2.875	2	public	cooperation	selfish	nottransfer	21	Polen	Ja	1	Nein	Geld	w	Sonstiges
11_1_1	1	11	1	16	endo	4.5	group	0	1	0	1	0.9	1.9	4	1	1	1	3	universal	4.9	0	indi	self	1.5	2.25	2.5	2.5	4	0.5	4	2.125	4	selfish	public	all	transfer	48	CH	Ja	1	Nein	Wissenschaft	w	Psychologie
11_1_2	2	11	1	16	endo	2.16	universal	0	0	1	1	0.9	1.9	3	1	0	0	0	group	1.9	34.875	pros	pros	1.25	0.25	2	2.5	3.5	0.5	2.5	0.0625	2	cooperation	membership	all	transfer	35	CH	Ja	1	Nein	Wissenschaft	w	Biologie
11_1_3	3	11	1	16	endo	3.91	group	0	1	0	1	0.9	1.9	1	1	0	1	3	group	4.9	37.482	pros	pros	2.25	0.5	2	3	1	3	4	0.1875	2	group	public	conformity	group	23	CH	Ja	4	Nein	Geld	w	Sonstiges
11_2_4	4	11	2	16	endo	11.79	universal	0	0	1	0	0.9	0.9	5	0	0	1	4	keep	4.9	31.954	pros	pros	0.25	0.75	3	2.5	3	1.5	2.5	1.3125	3	membership	membership	selfish	reputation	24	deutschland	Ja	0	Nein	Geld	m	Psychologie
11_2_5	5	11	2	16	endo	2.16	keep	1	0	0	0	0.9	1.9	2	0	1	0	1	universal	2.9	8.507	indi	self	2.75	1.75	4	4	4	3.5	2.5	0	2	selfish	borders	selfish	group	22	Österreich	Ja	0	Nein	Wissenschaft	w	Sonstiges
11_2_6	6	11	2	16	endo	2.53	universal	0	0	1	0	0.9	0.9	3	0	1	NA	1	group	1.9	24.066	pros	pros	1.5	1.75	2	4	3	2.5	0.5	2.875	2	public	cooperation	selfish	nottransfer	21	Polen	Ja	1	Nein	Geld	w	Sonstiges
11_1_1	1	11	1	17	endo	2.28	keep	1	0	0	0	0.6	1.6	2	1	0	0	0	universal	1.6	0	indi	self	1.5	2.25	2.5	2.5	4	0.5	4	2.125	4	selfish	public	all	transfer	48	CH	Ja	1	Nein	Wissenschaft	w	Psychologie
11_1_2	2	11	1	17	endo	2.43	universal	0	0	1	0	0.6	0.6	3	1	0	1	3	universal	3.6	34.875	pros	pros	1.25	0.25	2	2.5	3.5	0.5	2.5	0.0625	2	cooperation	membership	all	transfer	35	CH	Ja	1	Nein	Wissenschaft	w	Biologie
11_1_3	3	11	1	17	endo	2.35	universal	0	0	1	0	0.6	0.6	6	0	1	1	4	keep	4.6	37.482	pros	pros	2.25	0.5	2	3	1	3	4	0.1875	2	group	public	conformity	group	23	CH	Ja	4	Nein	Geld	w	Sonstiges
11_2_4	4	11	2	17	endo	4.25	keep	1	0	0	0	0.6	1.6	1	0	1	1	4	keep	5.6	31.954	pros	pros	0.25	0.75	3	2.5	3	1.5	2.5	1.3125	3	membership	membership	selfish	reputation	24	deutschland	Ja	0	Nein	Geld	m	Psychologie
11_2_5	5	11	2	17	endo	1.42	keep	1	0	0	0	0.6	1.6	4	1	0	0	0	keep	1.6	8.507	indi	self	2.75	1.75	4	4	4	3.5	2.5	0	2	selfish	borders	selfish	group	22	Österreich	Ja	0	Nein	Wissenschaft	w	Sonstiges
11_2_6	6	11	2	17	endo	3.71	keep	1	0	0	0	0.6	1.6	5	0	0	0	1	keep	2.6	24.066	pros	pros	1.5	1.75	2	4	3	2.5	0.5	2.875	2	public	cooperation	selfish	nottransfer	21	Polen	Ja	1	Nein	Geld	w	Sonstiges
11_1_1	1	11	1	18	endo	3.86	keep	1	0	0	0.5	0.6	2.1	3	0	0	1	4	group	6.1	0	indi	self	1.5	2.25	2.5	2.5	4	0.5	4	2.125	4	selfish	public	all	transfer	48	CH	Ja	1	Nein	Wissenschaft	w	Psychologie
11_1_2	2	11	1	18	endo	1.8	universal	0	0	1	0.5	0.6	1.1	1	1	0	1	3	keep	4.1	34.875	pros	pros	1.25	0.25	2	2.5	3.5	0.5	2.5	0.0625	2	cooperation	membership	all	transfer	35	CH	Ja	1	Nein	Wissenschaft	w	Biologie
11_1_3	3	11	1	18	endo	3.31	group	0	1	0	0.5	0.6	1.1	2	1	0	0	0	universal	1.1	37.482	pros	pros	2.25	0.5	2	3	1	3	4	0.1875	2	group	public	conformity	group	23	CH	Ja	4	Nein	Geld	w	Sonstiges
11_2_4	4	11	2	18	endo	3.01	keep	1	0	0	0	0.6	1.6	3	0	1	0	1	group	2.6	31.954	pros	pros	0.25	0.75	3	2.5	3	1.5	2.5	1.3125	3	membership	membership	selfish	reputation	24	deutschland	Ja	0	Nein	Geld	m	Psychologie
11_2_5	5	11	2	18	endo	1.9	keep	1	0	0	0	0.6	1.6	1	0	1	NA	1	keep	2.6	8.507	indi	self	2.75	1.75	4	4	4	3.5	2.5	0	2	selfish	borders	selfish	group	22	Österreich	Ja	0	Nein	Wissenschaft	w	Sonstiges
11_2_6	6	11	2	18	endo	2.59	universal	0	0	1	0	0.6	0.6	4	0	0	NA	1	keep	1.6	24.066	pros	pros	1.5	1.75	2	4	3	2.5	0.5	2.875	2	public	cooperation	selfish	nottransfer	21	Polen	Ja	1	Nein	Geld	w	Sonstiges
11_1_1	1	11	1	19	endo	4.62	keep	1	0	0	0.5	0.9	2.4	3	1	0	0	0	group	2.4	0	indi	self	1.5	2.25	2.5	2.5	4	0.5	4	2.125	4	selfish	public	all	transfer	48	CH	Ja	1	Nein	Wissenschaft	w	Psychologie
11_1_2	2	11	1	19	endo	2.03	universal	0	0	1	0.5	0.9	1.4	1	0	0	0	1	keep	2.4	34.875	pros	pros	1.25	0.25	2	2.5	3.5	0.5	2.5	0.0625	2	cooperation	membership	all	transfer	35	CH	Ja	1	Nein	Wissenschaft	w	Biologie
11_1_3	3	11	1	19	endo	3.78	group	0	1	0	0.5	0.9	1.4	5	0	1	2	7	keep	8.4	37.482	pros	pros	2.25	0.5	2	3	1	3	4	0.1875	2	group	public	conformity	group	23	CH	Ja	4	Nein	Geld	w	Sonstiges
11_2_4	4	11	2	19	endo	2.18	universal	0	0	1	0	0.9	0.9	6	1	0	NA	0	universal	0.9	31.954	pros	pros	0.25	0.75	3	2.5	3	1.5	2.5	1.3125	3	membership	membership	selfish	reputation	24	deutschland	Ja	0	Nein	Geld	m	Psychologie
11_2_5	5	11	2	19	endo	3.07	keep	1	0	0	0	0.9	1.9	2	0	1	0	1	universal	2.9	8.507	indi	self	2.75	1.75	4	4	4	3.5	2.5	0	2	selfish	borders	selfish	group	22	Österreich	Ja	0	Nein	Wissenschaft	w	Sonstiges
11_2_6	6	11	2	19	endo	1.84	universal	0	0	1	0	0.9	0.9	3	1	1	1	3	group	3.9	24.066	pros	pros	1.5	1.75	2	4	3	2.5	0.5	2.875	2	public	cooperation	selfish	nottransfer	21	Polen	Ja	1	Nein	Geld	w	Sonstiges
11_1_1	1	11	1	20	endo	3.22	keep	1	0	0	0.5	0.6	2.1	3	0	0	1	4	group	6.1	0	indi	self	1.5	2.25	2.5	2.5	4	0.5	4	2.125	4	selfish	public	all	transfer	48	CH	Ja	1	Nein	Wissenschaft	w	Psychologie
11_1_2	2	11	1	20	endo	2.02	universal	0	0	1	0.5	0.6	1.1	1	1	0	0	0	keep	1.1	34.875	pros	pros	1.25	0.25	2	2.5	3.5	0.5	2.5	0.0625	2	cooperation	membership	all	transfer	35	CH	Ja	1	Nein	Wissenschaft	w	Biologie
11_1_3	3	11	1	20	endo	3.95	group	0	1	0	0.5	0.6	1.1	5	0	1	0	1	keep	2.1	37.482	pros	pros	2.25	0.5	2	3	1	3	4	0.1875	2	group	public	conformity	group	23	CH	Ja	4	Nein	Geld	w	Sonstiges
11_2_4	4	11	2	20	endo	6.44	group	0	1	0	0.5	0.6	1.1	6	1	0	0	0	universal	1.1	31.954	pros	pros	0.25	0.75	3	2.5	3	1.5	2.5	1.3125	3	membership	membership	selfish	reputation	24	deutschland	Ja	0	Nein	Geld	m	Psychologie
11_2_5	5	11	2	20	endo	1.8	keep	1	0	0	0.5	0.6	2.1	2	0	1	0	1	universal	3.1	8.507	indi	self	2.75	1.75	4	4	4	3.5	2.5	0	2	selfish	borders	selfish	group	22	Österreich	Ja	0	Nein	Wissenschaft	w	Sonstiges
11_2_6	6	11	2	20	endo	2.3	universal	0	0	1	0.5	0.6	1.1	4	0	0	1	4	group	5.1	24.066	pros	pros	1.5	1.75	2	4	3	2.5	0.5	2.875	2	public	cooperation	selfish	nottransfer	21	Polen	Ja	1	Nein	Geld	w	Sonstiges
12_1_1	1	12	1	1	other	11.56	keep	1	0	0	0.5	0.6	2.1	4	1	1	1	3	keep	5.1	37.482	pros	pros	1.75	1.5	2.5	2.5	1	3.5	2.5	1.5625	3	NA	NA	all	transfer	23	CH	Ja	1	Nein	Geld	m	Wirtschaft
12_1_2	2	12	1	1	other	7.82	group	0	1	0	0.5	0.6	1.1	6	0	1	0	1	universal	2.1	7.815	indi	self	0.25	1.5	0.5	1	3.5	1	3.5	1.3125	1	NA	NA	selfish	selfish	22	CH	Ja	1	Nein	Wissenschaft	w	Recht
12_1_3	3	12	1	1	other	28.91	universal	0	0	1	0.5	0.6	1.1	5	1	1	0	0	keep	1.1	16.26	indi	self	1	1.75	2	2.5	3.5	1	3	3.125	3	NA	NA	selfish	reputation	28	Deutschland	Ja	0	Ja	Geld	w	Psychologie
12_2_4	4	12	2	1	other	9.13	keep	1	0	0	0	0.6	1.6	1	1	1	1	3	keep	4.6	37.482	pros	pros	1.75	1.75	2.5	3	3.5	1	3	0.8125	4	NA	NA	all	reputation	26	CH	Ja	5	Ja	VPN	w	Sonstiges
12_2_5	5	12	2	1	other	8.42	keep	1	0	0	0	0.6	1.6	3	0	1	1	4	universal	5.6	34.862	pros	pros	1.25	1.5	3	3	2	2.5	3.5	0.4375	4	NA	NA	nothing	universalpool	21	Deutschland	Ja	0	Nein	Geld	w	Medizin
12_2_6	6	12	2	1	other	11.48	universal	0	0	1	0	0.6	0.6	2	0	1	0	1	group	1.6	37.482	pros	pros	1.25	1.75	2	3.5	2.5	0	2.5	0.8125	4	NA	NA	all	universalpool	20	Chile	Ja	5	Nein	Geld	m	Wirtschaft
12_1_1	1	12	1	2	other	4.96	keep	1	0	0	0	0.6	1.6	6	1	1	0	0	universal	1.6	37.482	pros	pros	1.75	1.5	2.5	2.5	1	3.5	2.5	1.5625	3	NA	NA	all	transfer	23	CH	Ja	1	Nein	Geld	m	Wirtschaft
12_1_2	2	12	1	2	other	3.63	keep	1	0	0	0	0.6	1.6	4	0	1	0	1	group	2.6	7.815	indi	self	0.25	1.5	0.5	1	3.5	1	3.5	1.3125	1	NA	NA	selfish	selfish	22	CH	Ja	1	Nein	Wissenschaft	w	Recht
12_1_3	3	12	1	2	other	13.6	keep	1	0	0	0	0.6	1.6	5	1	1	1	3	universal	4.6	16.26	indi	self	1	1.75	2	2.5	3.5	1	3	3.125	3	NA	NA	selfish	reputation	28	Deutschland	Ja	0	Ja	Geld	w	Psychologie
12_2_4	4	12	2	2	other	5.46	group	0	1	0	0.5	0.6	1.1	3	1	1	0	0	keep	1.1	37.482	pros	pros	1.75	1.75	2.5	3	3.5	1	3	0.8125	4	NA	NA	all	reputation	26	CH	Ja	5	Ja	VPN	w	Sonstiges
12_2_5	5	12	2	2	other	7.99	universal	0	0	1	0.5	0.6	1.1	1	0	1	1	4	keep	5.1	34.862	pros	pros	1.25	1.5	3	3	2	2.5	3.5	0.4375	4	NA	NA	nothing	universalpool	21	Deutschland	Ja	0	Nein	Geld	w	Medizin
12_2_6	6	12	2	2	other	10.2	universal	0	0	1	0.5	0.6	1.1	2	0	1	1	4	keep	5.1	37.482	pros	pros	1.25	1.75	2	3.5	2.5	0	2.5	0.8125	4	NA	NA	all	universalpool	20	Chile	Ja	5	Nein	Geld	m	Wirtschaft
12_1_1	1	12	1	3	other	9.88	keep	1	0	0	0	1.2	2.2	4	1	1	1	3	group	5.2	37.482	pros	pros	1.75	1.5	2.5	2.5	1	3.5	2.5	1.5625	3	NA	NA	all	transfer	23	CH	Ja	1	Nein	Geld	m	Wirtschaft
12_1_2	2	12	1	3	other	13.25	universal	0	0	1	0	1.2	1.2	6	0	1	0	1	universal	2.2	7.815	indi	self	0.25	1.5	0.5	1	3.5	1	3.5	1.3125	1	NA	NA	selfish	selfish	22	CH	Ja	1	Nein	Wissenschaft	w	Recht
12_1_3	3	12	1	3	other	7.94	universal	0	0	1	0	1.2	1.2	5	1	1	1	3	universal	4.2	16.26	indi	self	1	1.75	2	2.5	3.5	1	3	3.125	3	NA	NA	selfish	reputation	28	Deutschland	Ja	0	Ja	Geld	w	Psychologie
12_2_4	4	12	2	3	other	12.45	group	0	1	0	0.5	1.2	1.7	1	1	1	1	3	keep	4.7	37.482	pros	pros	1.75	1.75	2.5	3	3.5	1	3	0.8125	4	NA	NA	all	reputation	26	CH	Ja	5	Ja	VPN	w	Sonstiges
12_2_5	5	12	2	3	other	10.16	universal	0	0	1	0.5	1.2	1.7	3	1	1	1	3	universal	4.7	34.862	pros	pros	1.25	1.5	3	3	2	2.5	3.5	0.4375	4	NA	NA	nothing	universalpool	21	Deutschland	Ja	0	Nein	Geld	w	Medizin
12_2_6	6	12	2	3	other	8.43	universal	0	0	1	0.5	1.2	1.7	2	0	1	0	1	universal	2.7	37.482	pros	pros	1.25	1.75	2	3.5	2.5	0	2.5	0.8125	4	NA	NA	all	universalpool	20	Chile	Ja	5	Nein	Geld	m	Wirtschaft
12_1_1	1	12	1	4	other	4.45	universal	0	0	1	0.5	0.9	1.4	5	1	1	0	0	group	1.4	37.482	pros	pros	1.75	1.5	2.5	2.5	1	3.5	2.5	1.5625	3	NA	NA	all	transfer	23	CH	Ja	1	Nein	Geld	m	Wirtschaft
12_1_2	2	12	1	4	other	4.83	universal	0	0	1	0.5	0.9	1.4	6	0	1	1	4	universal	5.4	7.815	indi	self	0.25	1.5	0.5	1	3.5	1	3.5	1.3125	1	NA	NA	selfish	selfish	22	CH	Ja	1	Nein	Wissenschaft	w	Recht
12_1_3	3	12	1	4	other	10.85	group	0	1	0	0.5	0.9	1.4	4	1	1	1	3	group	4.4	16.26	indi	self	1	1.75	2	2.5	3.5	1	3	3.125	3	NA	NA	selfish	reputation	28	Deutschland	Ja	0	Ja	Geld	w	Psychologie
12_2_4	4	12	2	4	other	6	group	0	1	0	1	0.9	1.9	2	1	1	1	3	universal	4.9	37.482	pros	pros	1.75	1.75	2.5	3	3.5	1	3	0.8125	4	NA	NA	all	reputation	26	CH	Ja	5	Ja	VPN	w	Sonstiges
12_2_5	5	12	2	4	other	9.75	group	0	1	0	1	0.9	1.9	3	1	1	1	3	group	4.9	34.862	pros	pros	1.25	1.5	3	3	2	2.5	3.5	0.4375	4	NA	NA	nothing	universalpool	21	Deutschland	Ja	0	Nein	Geld	w	Medizin
12_2_6	6	12	2	4	other	3.71	universal	0	0	1	1	0.9	1.9	1	0	1	0	1	universal	2.9	37.482	pros	pros	1.25	1.75	2	3.5	2.5	0	2.5	0.8125	4	NA	NA	all	universalpool	20	Chile	Ja	5	Nein	Geld	m	Wirtschaft
12_1_1	1	12	1	5	other	10.2	universal	0	0	1	0.5	1.2	1.7	5	1	1	1	3	universal	4.7	37.482	pros	pros	1.75	1.5	2.5	2.5	1	3.5	2.5	1.5625	3	NA	NA	all	transfer	23	CH	Ja	1	Nein	Geld	m	Wirtschaft
12_1_2	2	12	1	5	other	6	group	0	1	0	0.5	1.2	1.7	4	0	1	1	4	keep	5.7	7.815	indi	self	0.25	1.5	0.5	1	3.5	1	3.5	1.3125	1	NA	NA	selfish	selfish	22	CH	Ja	1	Nein	Wissenschaft	w	Recht
12_1_3	3	12	1	5	other	4.44	universal	0	0	1	0.5	1.2	1.7	6	1	1	1	3	universal	4.7	16.26	indi	self	1	1.75	2	2.5	3.5	1	3	3.125	3	NA	NA	selfish	reputation	28	Deutschland	Ja	0	Ja	Geld	w	Psychologie
12_2_4	4	12	2	5	other	4.68	keep	1	0	0	0	1.2	2.2	2	1	1	0	0	group	2.2	37.482	pros	pros	1.75	1.75	2.5	3	3.5	1	3	0.8125	4	NA	NA	all	reputation	26	CH	Ja	5	Ja	VPN	w	Sonstiges
12_2_5	5	12	2	5	other	4.89	universal	0	0	1	0	1.2	1.2	1	1	1	1	3	universal	4.2	34.862	pros	pros	1.25	1.5	3	3	2	2.5	3.5	0.4375	4	NA	NA	nothing	universalpool	21	Deutschland	Ja	0	Nein	Geld	w	Medizin
12_2_6	6	12	2	5	other	3.52	universal	0	0	1	0	1.2	1.2	3	1	1	1	3	universal	4.2	37.482	pros	pros	1.25	1.75	2	3.5	2.5	0	2.5	0.8125	4	NA	NA	all	universalpool	20	Chile	Ja	5	Nein	Geld	m	Wirtschaft
12_1_1	1	12	1	6	other	10.53	universal	0	0	1	0	1.5	1.5	5	1	1	1	3	universal	4.5	37.482	pros	pros	1.75	1.5	2.5	2.5	1	3.5	2.5	1.5625	3	NA	NA	all	transfer	23	CH	Ja	1	Nein	Geld	m	Wirtschaft
12_1_2	2	12	1	6	other	10.43	universal	0	0	1	0	1.5	1.5	4	1	1	0	0	universal	1.5	7.815	indi	self	0.25	1.5	0.5	1	3.5	1	3.5	1.3125	1	NA	NA	selfish	selfish	22	CH	Ja	1	Nein	Wissenschaft	w	Recht
12_1_3	3	12	1	6	other	2.95	keep	1	0	0	0	1.5	2.5	6	1	1	1	3	universal	5.5	16.26	indi	self	1	1.75	2	2.5	3.5	1	3	3.125	3	NA	NA	selfish	reputation	28	Deutschland	Ja	0	Ja	Geld	w	Psychologie
12_2_4	4	12	2	6	other	6.95	universal	0	0	1	0	1.5	1.5	2	0	1	1	4	universal	5.5	37.482	pros	pros	1.75	1.75	2.5	3	3.5	1	3	0.8125	4	NA	NA	all	reputation	26	CH	Ja	5	Ja	VPN	w	Sonstiges
12_2_5	5	12	2	6	other	7.01	universal	0	0	1	0	1.5	1.5	1	1	1	1	3	universal	4.5	34.862	pros	pros	1.25	1.5	3	3	2	2.5	3.5	0.4375	4	NA	NA	nothing	universalpool	21	Deutschland	Ja	0	Nein	Geld	w	Medizin
12_2_6	6	12	2	6	other	2.1	universal	0	0	1	0	1.5	1.5	3	1	1	1	3	keep	4.5	37.482	pros	pros	1.25	1.75	2	3.5	2.5	0	2.5	0.8125	4	NA	NA	all	universalpool	20	Chile	Ja	5	Nein	Geld	m	Wirtschaft
12_1_1	1	12	1	7	other	3.32	universal	0	0	1	0	0.9	0.9	5	1	1	1	3	group	3.9	37.482	pros	pros	1.75	1.5	2.5	2.5	1	3.5	2.5	1.5625	3	NA	NA	all	transfer	23	CH	Ja	1	Nein	Geld	m	Wirtschaft
12_1_2	2	12	1	7	other	4.22	universal	0	0	1	0	0.9	0.9	6	0	1	1	4	universal	4.9	7.815	indi	self	0.25	1.5	0.5	1	3.5	1	3.5	1.3125	1	NA	NA	selfish	selfish	22	CH	Ja	1	Nein	Wissenschaft	w	Recht
12_1_3	3	12	1	7	other	3.89	keep	1	0	0	0	0.9	1.9	4	1	1	1	3	keep	4.9	16.26	indi	self	1	1.75	2	2.5	3.5	1	3	3.125	3	NA	NA	selfish	reputation	28	Deutschland	Ja	0	Ja	Geld	w	Psychologie
12_2_4	4	12	2	7	other	4.88	keep	1	0	0	0.5	0.9	2.4	2	1	1	1	3	universal	5.4	37.482	pros	pros	1.75	1.75	2.5	3	3.5	1	3	0.8125	4	NA	NA	all	reputation	26	CH	Ja	5	Ja	VPN	w	Sonstiges
12_2_5	5	12	2	7	other	4.69	group	0	1	0	0.5	0.9	1.4	3	1	1	1	3	keep	4.4	34.862	pros	pros	1.25	1.5	3	3	2	2.5	3.5	0.4375	4	NA	NA	nothing	universalpool	21	Deutschland	Ja	0	Nein	Geld	w	Medizin
12_2_6	6	12	2	7	other	4.1	universal	0	0	1	0.5	0.9	1.4	1	1	1	0	0	universal	1.4	37.482	pros	pros	1.25	1.75	2	3.5	2.5	0	2.5	0.8125	4	NA	NA	all	universalpool	20	Chile	Ja	5	Nein	Geld	m	Wirtschaft
12_1_1	1	12	1	8	other	2.84	universal	0	0	1	0	1.2	1.2	6	1	1	1	3	universal	4.2	37.482	pros	pros	1.75	1.5	2.5	2.5	1	3.5	2.5	1.5625	3	NA	NA	all	transfer	23	CH	Ja	1	Nein	Geld	m	Wirtschaft
12_1_2	2	12	1	8	other	4.22	universal	0	0	1	0	1.2	1.2	4	0	1	1	4	group	5.2	7.815	indi	self	0.25	1.5	0.5	1	3.5	1	3.5	1.3125	1	NA	NA	selfish	selfish	22	CH	Ja	1	Nein	Wissenschaft	w	Recht
12_1_3	3	12	1	8	other	4.38	keep	1	0	0	0	1.2	2.2	5	1	1	1	3	universal	5.2	16.26	indi	self	1	1.75	2	2.5	3.5	1	3	3.125	3	NA	NA	selfish	reputation	28	Deutschland	Ja	0	Ja	Geld	w	Psychologie
12_2_4	4	12	2	8	other	2.42	group	0	1	0	0.5	1.2	1.7	3	1	1	0	0	keep	1.7	37.482	pros	pros	1.75	1.75	2.5	3	3.5	1	3	0.8125	4	NA	NA	all	reputation	26	CH	Ja	5	Ja	VPN	w	Sonstiges
12_2_5	5	12	2	8	other	7.84	universal	0	0	1	0.5	1.2	1.7	1	1	1	1	3	universal	4.7	34.862	pros	pros	1.25	1.5	3	3	2	2.5	3.5	0.4375	4	NA	NA	nothing	universalpool	21	Deutschland	Ja	0	Nein	Geld	w	Medizin
12_2_6	6	12	2	8	other	3.08	universal	0	0	1	0.5	1.2	1.7	2	1	1	1	3	universal	4.7	37.482	pros	pros	1.25	1.75	2	3.5	2.5	0	2.5	0.8125	4	NA	NA	all	universalpool	20	Chile	Ja	5	Nein	Geld	m	Wirtschaft
12_1_1	1	12	1	9	other	10.49	universal	0	0	1	0	1.5	1.5	4	1	1	1	3	universal	4.5	37.482	pros	pros	1.75	1.5	2.5	2.5	1	3.5	2.5	1.5625	3	NA	NA	all	transfer	23	CH	Ja	1	Nein	Geld	m	Wirtschaft
12_1_2	2	12	1	9	other	4.89	universal	0	0	1	0	1.5	1.5	5	0	1	1	4	universal	5.5	7.815	indi	self	0.25	1.5	0.5	1	3.5	1	3.5	1.3125	1	NA	NA	selfish	selfish	22	CH	Ja	1	Nein	Wissenschaft	w	Recht
12_1_3	3	12	1	9	other	3.1	keep	1	0	0	0	1.5	2.5	6	1	1	1	3	universal	5.5	16.26	indi	self	1	1.75	2	2.5	3.5	1	3	3.125	3	NA	NA	selfish	reputation	28	Deutschland	Ja	0	Ja	Geld	w	Psychologie
12_2_4	4	12	2	9	other	5.41	universal	0	0	1	0	1.5	1.5	1	1	1	1	3	universal	4.5	37.482	pros	pros	1.75	1.75	2.5	3	3.5	1	3	0.8125	4	NA	NA	all	reputation	26	CH	Ja	5	Ja	VPN	w	Sonstiges
12_2_5	5	12	2	9	other	5.22	universal	0	0	1	0	1.5	1.5	2	1	1	0	0	universal	1.5	34.862	pros	pros	1.25	1.5	3	3	2	2.5	3.5	0.4375	4	NA	NA	nothing	universalpool	21	Deutschland	Ja	0	Nein	Geld	w	Medizin
12_2_6	6	12	2	9	other	3.79	universal	0	0	1	0	1.5	1.5	3	1	1	1	3	keep	4.5	37.482	pros	pros	1.25	1.75	2	3.5	2.5	0	2.5	0.8125	4	NA	NA	all	universalpool	20	Chile	Ja	5	Nein	Geld	m	Wirtschaft
12_1_1	1	12	1	10	other	2.49	universal	0	0	1	0	1.2	1.2	4	1	1	1	3	universal	4.2	37.482	pros	pros	1.75	1.5	2.5	2.5	1	3.5	2.5	1.5625	3	NA	NA	all	transfer	23	CH	Ja	1	Nein	Geld	m	Wirtschaft
12_1_2	2	12	1	10	other	3.57	universal	0	0	1	0	1.2	1.2	5	0	1	1	4	group	5.2	7.815	indi	self	0.25	1.5	0.5	1	3.5	1	3.5	1.3125	1	NA	NA	selfish	selfish	22	CH	Ja	1	Nein	Wissenschaft	w	Recht
12_1_3	3	12	1	10	other	5.64	keep	1	0	0	0	1.2	2.2	6	1	1	1	3	universal	5.2	16.26	indi	self	1	1.75	2	2.5	3.5	1	3	3.125	3	NA	NA	selfish	reputation	28	Deutschland	Ja	0	Ja	Geld	w	Psychologie
12_2_4	4	12	2	10	other	2.77	universal	0	0	1	0.5	1.2	1.7	1	1	1	1	3	universal	4.7	37.482	pros	pros	1.75	1.75	2.5	3	3.5	1	3	0.8125	4	NA	NA	all	reputation	26	CH	Ja	5	Ja	VPN	w	Sonstiges
12_2_5	5	12	2	10	other	3.94	group	0	1	0	0.5	1.2	1.7	2	1	1	0	0	universal	1.7	34.862	pros	pros	1.25	1.5	3	3	2	2.5	3.5	0.4375	4	NA	NA	nothing	universalpool	21	Deutschland	Ja	0	Nein	Geld	w	Medizin
12_2_6	6	12	2	10	other	3.11	universal	0	0	1	0.5	1.2	1.7	3	1	1	1	3	keep	4.7	37.482	pros	pros	1.25	1.75	2	3.5	2.5	0	2.5	0.8125	4	NA	NA	all	universalpool	20	Chile	Ja	5	Nein	Geld	m	Wirtschaft
12_1_1	1	12	1	11	other	3.07	universal	0	0	1	0	1.2	1.2	4	1	1	1	3	universal	4.2	37.482	pros	pros	1.75	1.5	2.5	2.5	1	3.5	2.5	1.5625	3	NA	NA	all	transfer	23	CH	Ja	1	Nein	Geld	m	Wirtschaft
12_1_2	2	12	1	11	other	2.43	universal	0	0	1	0	1.2	1.2	5	0	1	0	1	group	2.2	7.815	indi	self	0.25	1.5	0.5	1	3.5	1	3.5	1.3125	1	NA	NA	selfish	selfish	22	CH	Ja	1	Nein	Wissenschaft	w	Recht
12_1_3	3	12	1	11	other	3.79	keep	1	0	0	0	1.2	2.2	6	1	1	1	3	universal	5.2	16.26	indi	self	1	1.75	2	2.5	3.5	1	3	3.125	3	NA	NA	selfish	reputation	28	Deutschland	Ja	0	Ja	Geld	w	Psychologie
12_2_4	4	12	2	11	other	5.58	universal	0	0	1	0.5	1.2	1.7	1	1	1	1	3	universal	4.7	37.482	pros	pros	1.75	1.75	2.5	3	3.5	1	3	0.8125	4	NA	NA	all	reputation	26	CH	Ja	5	Ja	VPN	w	Sonstiges
12_2_5	5	12	2	11	other	3.45	group	0	1	0	0.5	1.2	1.7	2	0	1	0	1	universal	2.7	34.862	pros	pros	1.25	1.5	3	3	2	2.5	3.5	0.4375	4	NA	NA	nothing	universalpool	21	Deutschland	Ja	0	Nein	Geld	w	Medizin
12_2_6	6	12	2	11	other	2.94	universal	0	0	1	0.5	1.2	1.7	3	1	1	1	3	keep	4.7	37.482	pros	pros	1.25	1.75	2	3.5	2.5	0	2.5	0.8125	4	NA	NA	all	universalpool	20	Chile	Ja	5	Nein	Geld	m	Wirtschaft
12_1_1	1	12	1	12	other	6.18	universal	0	0	1	0	1.5	1.5	5	1	1	1	3	universal	4.5	37.482	pros	pros	1.75	1.5	2.5	2.5	1	3.5	2.5	1.5625	3	NA	NA	all	transfer	23	CH	Ja	1	Nein	Geld	m	Wirtschaft
12_1_2	2	12	1	12	other	2.39	universal	0	0	1	0	1.5	1.5	6	1	1	1	3	universal	4.5	7.815	indi	self	0.25	1.5	0.5	1	3.5	1	3.5	1.3125	1	NA	NA	selfish	selfish	22	CH	Ja	1	Nein	Wissenschaft	w	Recht
12_1_3	3	12	1	12	other	3.49	keep	1	0	0	0	1.5	2.5	4	1	1	0	0	universal	2.5	16.26	indi	self	1	1.75	2	2.5	3.5	1	3	3.125	3	NA	NA	selfish	reputation	28	Deutschland	Ja	0	Ja	Geld	w	Psychologie
12_2_4	4	12	2	12	other	10	universal	0	0	1	0	1.5	1.5	2	1	1	1	3	universal	4.5	37.482	pros	pros	1.75	1.75	2.5	3	3.5	1	3	0.8125	4	NA	NA	all	reputation	26	CH	Ja	5	Ja	VPN	w	Sonstiges
12_2_5	5	12	2	12	other	3.98	universal	0	0	1	0	1.5	1.5	3	0	1	1	4	keep	5.5	34.862	pros	pros	1.25	1.5	3	3	2	2.5	3.5	0.4375	4	NA	NA	nothing	universalpool	21	Deutschland	Ja	0	Nein	Geld	w	Medizin
12_2_6	6	12	2	12	other	3.95	universal	0	0	1	0	1.5	1.5	1	1	1	1	3	universal	4.5	37.482	pros	pros	1.25	1.75	2	3.5	2.5	0	2.5	0.8125	4	NA	NA	all	universalpool	20	Chile	Ja	5	Nein	Geld	m	Wirtschaft
12_1_1	1	12	1	13	other	2.44	universal	0	0	1	0	1.5	1.5	6	1	1	1	3	universal	4.5	37.482	pros	pros	1.75	1.5	2.5	2.5	1	3.5	2.5	1.5625	3	NA	NA	all	transfer	23	CH	Ja	1	Nein	Geld	m	Wirtschaft
12_1_2	2	12	1	13	other	3.02	universal	0	0	1	0	1.5	1.5	4	0	1	1	4	universal	5.5	7.815	indi	self	0.25	1.5	0.5	1	3.5	1	3.5	1.3125	1	NA	NA	selfish	selfish	22	CH	Ja	1	Nein	Wissenschaft	w	Recht
12_1_3	3	12	1	13	other	2.79	keep	1	0	0	0	1.5	2.5	5	1	1	1	3	universal	5.5	16.26	indi	self	1	1.75	2	2.5	3.5	1	3	3.125	3	NA	NA	selfish	reputation	28	Deutschland	Ja	0	Ja	Geld	w	Psychologie
12_2_4	4	12	2	13	other	7.89	universal	0	0	1	0	1.5	1.5	3	1	1	0	0	keep	1.5	37.482	pros	pros	1.75	1.75	2.5	3	3.5	1	3	0.8125	4	NA	NA	all	reputation	26	CH	Ja	5	Ja	VPN	w	Sonstiges
12_2_5	5	12	2	13	other	4.92	universal	0	0	1	0	1.5	1.5	1	1	1	1	3	universal	4.5	34.862	pros	pros	1.25	1.5	3	3	2	2.5	3.5	0.4375	4	NA	NA	nothing	universalpool	21	Deutschland	Ja	0	Nein	Geld	w	Medizin
12_2_6	6	12	2	13	other	2.51	universal	0	0	1	0	1.5	1.5	2	1	1	1	3	universal	4.5	37.482	pros	pros	1.25	1.75	2	3.5	2.5	0	2.5	0.8125	4	NA	NA	all	universalpool	20	Chile	Ja	5	Nein	Geld	m	Wirtschaft
12_1_1	1	12	1	14	other	2.96	universal	0	0	1	0	1.2	1.2	5	1	1	1	3	universal	4.2	37.482	pros	pros	1.75	1.5	2.5	2.5	1	3.5	2.5	1.5625	3	NA	NA	all	transfer	23	CH	Ja	1	Nein	Geld	m	Wirtschaft
12_1_2	2	12	1	14	other	2.31	universal	0	0	1	0	1.2	1.2	6	0	1	1	4	universal	5.2	7.815	indi	self	0.25	1.5	0.5	1	3.5	1	3.5	1.3125	1	NA	NA	selfish	selfish	22	CH	Ja	1	Nein	Wissenschaft	w	Recht
12_1_3	3	12	1	14	other	3.22	keep	1	0	0	0	1.2	2.2	4	1	1	0	0	group	2.2	16.26	indi	self	1	1.75	2	2.5	3.5	1	3	3.125	3	NA	NA	selfish	reputation	28	Deutschland	Ja	0	Ja	Geld	w	Psychologie
12_2_4	4	12	2	14	other	9.93	group	0	1	0	0.5	1.2	1.7	2	1	1	1	3	universal	4.7	37.482	pros	pros	1.75	1.75	2.5	3	3.5	1	3	0.8125	4	NA	NA	all	reputation	26	CH	Ja	5	Ja	VPN	w	Sonstiges
12_2_5	5	12	2	14	other	4.01	universal	0	0	1	0.5	1.2	1.7	3	0	1	1	4	keep	5.7	34.862	pros	pros	1.25	1.5	3	3	2	2.5	3.5	0.4375	4	NA	NA	nothing	universalpool	21	Deutschland	Ja	0	Nein	Geld	w	Medizin
12_2_6	6	12	2	14	other	3.41	universal	0	0	1	0.5	1.2	1.7	1	1	1	0	0	universal	1.7	37.482	pros	pros	1.25	1.75	2	3.5	2.5	0	2.5	0.8125	4	NA	NA	all	universalpool	20	Chile	Ja	5	Nein	Geld	m	Wirtschaft
12_1_1	1	12	1	15	other	3.16	universal	0	0	1	0	1.2	1.2	4	1	1	1	3	group	4.2	37.482	pros	pros	1.75	1.5	2.5	2.5	1	3.5	2.5	1.5625	3	NA	NA	all	transfer	23	CH	Ja	1	Nein	Geld	m	Wirtschaft
12_1_2	2	12	1	15	other	2.74	universal	0	0	1	0	1.2	1.2	6	0	1	1	4	universal	5.2	7.815	indi	self	0.25	1.5	0.5	1	3.5	1	3.5	1.3125	1	NA	NA	selfish	selfish	22	CH	Ja	1	Nein	Wissenschaft	w	Recht
12_1_3	3	12	1	15	other	3.9	keep	1	0	0	0	1.2	2.2	5	1	1	0	0	universal	2.2	16.26	indi	self	1	1.75	2	2.5	3.5	1	3	3.125	3	NA	NA	selfish	reputation	28	Deutschland	Ja	0	Ja	Geld	w	Psychologie
12_2_4	4	12	2	15	other	5.06	group	0	1	0	0.5	1.2	1.7	1	1	1	1	3	universal	4.7	37.482	pros	pros	1.75	1.75	2.5	3	3.5	1	3	0.8125	4	NA	NA	all	reputation	26	CH	Ja	5	Ja	VPN	w	Sonstiges
12_2_5	5	12	2	15	other	3.62	universal	0	0	1	0.5	1.2	1.7	3	0	1	1	4	keep	5.7	34.862	pros	pros	1.25	1.5	3	3	2	2.5	3.5	0.4375	4	NA	NA	nothing	universalpool	21	Deutschland	Ja	0	Nein	Geld	w	Medizin
12_2_6	6	12	2	15	other	2.68	universal	0	0	1	0.5	1.2	1.7	2	1	1	0	0	universal	1.7	37.482	pros	pros	1.25	1.75	2	3.5	2.5	0	2.5	0.8125	4	NA	NA	all	universalpool	20	Chile	Ja	5	Nein	Geld	m	Wirtschaft
12_1_1	1	12	1	16	other	2.01	keep	1	0	0	0	0.9	1.9	4	1	1	1	3	group	4.9	37.482	pros	pros	1.75	1.5	2.5	2.5	1	3.5	2.5	1.5625	3	NA	NA	all	transfer	23	CH	Ja	1	Nein	Geld	m	Wirtschaft
12_1_2	2	12	1	16	other	2.94	universal	0	0	1	0	0.9	0.9	6	0	1	1	4	universal	4.9	7.815	indi	self	0.25	1.5	0.5	1	3.5	1	3.5	1.3125	1	NA	NA	selfish	selfish	22	CH	Ja	1	Nein	Wissenschaft	w	Recht
12_1_3	3	12	1	16	other	4.21	keep	1	0	0	0	0.9	1.9	5	1	1	1	3	universal	4.9	16.26	indi	self	1	1.75	2	2.5	3.5	1	3	3.125	3	NA	NA	selfish	reputation	28	Deutschland	Ja	0	Ja	Geld	w	Psychologie
12_2_4	4	12	2	16	other	5.74	group	0	1	0	0.5	0.9	1.4	1	1	1	1	3	keep	4.4	37.482	pros	pros	1.75	1.75	2.5	3	3.5	1	3	0.8125	4	NA	NA	all	reputation	26	CH	Ja	5	Ja	VPN	w	Sonstiges
12_2_5	5	12	2	16	other	4.42	universal	0	0	1	0.5	0.9	1.4	3	1	1	1	3	keep	4.4	34.862	pros	pros	1.25	1.5	3	3	2	2.5	3.5	0.4375	4	NA	NA	nothing	universalpool	21	Deutschland	Ja	0	Nein	Geld	w	Medizin
12_2_6	6	12	2	16	other	2.2	universal	0	0	1	0.5	0.9	1.4	2	1	1	0	0	universal	1.4	37.482	pros	pros	1.25	1.75	2	3.5	2.5	0	2.5	0.8125	4	NA	NA	all	universalpool	20	Chile	Ja	5	Nein	Geld	m	Wirtschaft
12_1_1	1	12	1	17	other	2.67	keep	1	0	0	0	0.6	1.6	4	1	1	1	3	group	4.6	37.482	pros	pros	1.75	1.5	2.5	2.5	1	3.5	2.5	1.5625	3	NA	NA	all	transfer	23	CH	Ja	1	Nein	Geld	m	Wirtschaft
12_1_2	2	12	1	17	other	2.97	universal	0	0	1	0	0.6	0.6	6	0	1	0	1	universal	1.6	7.815	indi	self	0.25	1.5	0.5	1	3.5	1	3.5	1.3125	1	NA	NA	selfish	selfish	22	CH	Ja	1	Nein	Wissenschaft	w	Recht
12_1_3	3	12	1	17	other	2.37	keep	1	0	0	0	0.6	1.6	5	1	1	0	0	group	1.6	16.26	indi	self	1	1.75	2	2.5	3.5	1	3	3.125	3	NA	NA	selfish	reputation	28	Deutschland	Ja	0	Ja	Geld	w	Psychologie
12_2_4	4	12	2	17	other	2.82	group	0	1	0	1	0.6	1.6	1	1	1	1	3	keep	4.6	37.482	pros	pros	1.75	1.75	2.5	3	3.5	1	3	0.8125	4	NA	NA	all	reputation	26	CH	Ja	5	Ja	VPN	w	Sonstiges
12_2_5	5	12	2	17	other	3.51	group	0	1	0	1	0.6	1.6	3	0	1	1	4	keep	5.6	34.862	pros	pros	1.25	1.5	3	3	2	2.5	3.5	0.4375	4	NA	NA	nothing	universalpool	21	Deutschland	Ja	0	Nein	Geld	w	Medizin
12_2_6	6	12	2	17	other	3.39	universal	0	0	1	1	0.6	1.6	2	0	1	0	1	universal	2.6	37.482	pros	pros	1.25	1.75	2	3.5	2.5	0	2.5	0.8125	4	NA	NA	all	universalpool	20	Chile	Ja	5	Nein	Geld	m	Wirtschaft
12_1_1	1	12	1	18	other	3.46	keep	1	0	0	0	1.2	2.2	6	0	1	1	4	universal	6.2	37.482	pros	pros	1.75	1.5	2.5	2.5	1	3.5	2.5	1.5625	3	NA	NA	all	transfer	23	CH	Ja	1	Nein	Geld	m	Wirtschaft
12_1_2	2	12	1	18	other	4.08	universal	0	0	1	0	1.2	1.2	5	0	1	1	4	universal	5.2	7.815	indi	self	0.25	1.5	0.5	1	3.5	1	3.5	1.3125	1	NA	NA	selfish	selfish	22	CH	Ja	1	Nein	Wissenschaft	w	Recht
12_1_3	3	12	1	18	other	5.08	universal	0	0	1	0	1.2	1.2	4	1	1	1	3	group	4.2	16.26	indi	self	1	1.75	2	2.5	3.5	1	3	3.125	3	NA	NA	selfish	reputation	28	Deutschland	Ja	0	Ja	Geld	w	Psychologie
12_2_4	4	12	2	18	other	4.72	group	0	1	0	0.5	1.2	1.7	3	1	1	1	3	universal	4.7	37.482	pros	pros	1.75	1.75	2.5	3	3.5	1	3	0.8125	4	NA	NA	all	reputation	26	CH	Ja	5	Ja	VPN	w	Sonstiges
12_2_5	5	12	2	18	other	3.86	universal	0	0	1	0.5	1.2	1.7	2	1	1	0	0	universal	1.7	34.862	pros	pros	1.25	1.5	3	3	2	2.5	3.5	0.4375	4	NA	NA	nothing	universalpool	21	Deutschland	Ja	0	Nein	Geld	w	Medizin
12_2_6	6	12	2	18	other	2.68	universal	0	0	1	0.5	1.2	1.7	1	1	1	0	0	keep	1.7	37.482	pros	pros	1.25	1.75	2	3.5	2.5	0	2.5	0.8125	4	NA	NA	all	universalpool	20	Chile	Ja	5	Nein	Geld	m	Wirtschaft
12_1_1	1	12	1	19	other	5.83	universal	0	0	1	0	1.8	1.8	4	1	1	1	3	universal	4.8	37.482	pros	pros	1.75	1.5	2.5	2.5	1	3.5	2.5	1.5625	3	NA	NA	all	transfer	23	CH	Ja	1	Nein	Geld	m	Wirtschaft
12_1_2	2	12	1	19	other	3.01	universal	0	0	1	0	1.8	1.8	6	0	1	1	4	universal	5.8	7.815	indi	self	0.25	1.5	0.5	1	3.5	1	3.5	1.3125	1	NA	NA	selfish	selfish	22	CH	Ja	1	Nein	Wissenschaft	w	Recht
12_1_3	3	12	1	19	other	3.69	universal	0	0	1	0	1.8	1.8	5	1	1	1	3	universal	4.8	16.26	indi	self	1	1.75	2	2.5	3.5	1	3	3.125	3	NA	NA	selfish	reputation	28	Deutschland	Ja	0	Ja	Geld	w	Psychologie
12_2_4	4	12	2	19	other	5.75	universal	0	0	1	0	1.8	1.8	1	1	1	1	3	universal	4.8	37.482	pros	pros	1.75	1.75	2.5	3	3.5	1	3	0.8125	4	NA	NA	all	reputation	26	CH	Ja	5	Ja	VPN	w	Sonstiges
12_2_5	5	12	2	19	other	3.51	universal	0	0	1	0	1.8	1.8	3	1	1	1	3	universal	4.8	34.862	pros	pros	1.25	1.5	3	3	2	2.5	3.5	0.4375	4	NA	NA	nothing	universalpool	21	Deutschland	Ja	0	Nein	Geld	w	Medizin
12_2_6	6	12	2	19	other	4	universal	0	0	1	0	1.8	1.8	2	1	1	0	0	universal	1.8	37.482	pros	pros	1.25	1.75	2	3.5	2.5	0	2.5	0.8125	4	NA	NA	all	universalpool	20	Chile	Ja	5	Nein	Geld	m	Wirtschaft
12_1_1	1	12	1	20	other	2.51	universal	0	0	1	0	1.8	1.8	6	1	1	1	3	universal	4.8	37.482	pros	pros	1.75	1.5	2.5	2.5	1	3.5	2.5	1.5625	3	NA	NA	all	transfer	23	CH	Ja	1	Nein	Geld	m	Wirtschaft
12_1_2	2	12	1	20	other	3.04	universal	0	0	1	0	1.8	1.8	4	0	1	1	4	universal	5.8	7.815	indi	self	0.25	1.5	0.5	1	3.5	1	3.5	1.3125	1	NA	NA	selfish	selfish	22	CH	Ja	1	Nein	Wissenschaft	w	Recht
12_1_3	3	12	1	20	other	3.1	universal	0	0	1	0	1.8	1.8	5	1	1	1	3	universal	4.8	16.26	indi	self	1	1.75	2	2.5	3.5	1	3	3.125	3	NA	NA	selfish	reputation	28	Deutschland	Ja	0	Ja	Geld	w	Psychologie
12_2_4	4	12	2	20	other	10.63	universal	0	0	1	0	1.8	1.8	3	1	1	0	0	universal	1.8	37.482	pros	pros	1.75	1.75	2.5	3	3.5	1	3	0.8125	4	NA	NA	all	reputation	26	CH	Ja	5	Ja	VPN	w	Sonstiges
12_2_5	5	12	2	20	other	4.84	universal	0	0	1	0	1.8	1.8	1	1	1	1	3	universal	4.8	34.862	pros	pros	1.25	1.5	3	3	2	2.5	3.5	0.4375	4	NA	NA	nothing	universalpool	21	Deutschland	Ja	0	Nein	Geld	w	Medizin
12_2_6	6	12	2	20	other	3.63	universal	0	0	1	0	1.8	1.8	2	1	1	1	3	universal	4.8	37.482	pros	pros	1.25	1.75	2	3.5	2.5	0	2.5	0.8125	4	NA	NA	all	universalpool	20	Chile	Ja	5	Nein	Geld	m	Wirtschaft
13_1_1	1	13	1	1	own	27.63	group	0	1	0	1	0.6	1.6	3	0	0	1	4	keep	5.6	52.417	pros	pros	1	1	2	0.5	3	1.5	4	1.875	3	NA	NA	group	universalpool	22	CH	Ja	0	Nein	Wissenschaft	m	Geschichte
13_1_2	2	13	1	1	own	17.66	group	0	1	0	1	0.6	1.6	1	1	0	1	3	group	4.6	29.422	pros	pros	1.25	1.75	2	2	0.5	3.5	2	0.8125	1	NA	NA	nothing	reputation	19	CH	Ja	1	Ja	Wissenschaft	w	ich studiere nicht
13_1_3	3	13	1	1	own	14.46	keep	1	0	0	1	0.6	2.6	2	1	0	0	0	group	2.6	29.539	pros	pros	2	1.25	2	2.5	2	1.5	4	2.875	1	NA	NA	all	transfer	32	China	Nein	0	Nein	Wissenschaft	w	Sonstiges
13_2_4	4	13	2	1	own	12.43	universal	0	0	1	0.5	0.6	1.1	6	1	0	1	3	group	4.1	29.539	pros	pros	1.25	1.75	3	0.5	1	3.5	2.5	0.8125	4	NA	NA	all	transfer	26	CH	Ja	3	Nein	Wissenschaft	m	Recht
13_2_5	5	13	2	1	own	5.9	universal	0	0	1	0.5	0.6	1.1	4	1	0	1	3	universal	4.1	48.489	pros	pros	2.25	2	3	3	4	1	4	0.75	1	NA	NA	all	transfer	21	CH	Ja	0	Nein	Wissenschaft	w	Soziologie
13_2_6	6	13	2	1	own	8.73	group	0	1	0	0.5	0.6	1.1	5	1	0	1	3	universal	4.1	43.187	pros	pros	2	1	2	2.5	3.5	2	4	0.875	4	NA	NA	group	reputation	21	CH	Ja	0	Nein	Wissenschaft	w	Psychologie
13_1_1	1	13	1	2	own	9.96	group	0	1	0	0.5	1.5	2	2	1	0	0	0	universal	2	52.417	pros	pros	1	1	2	0.5	3	1.5	4	1.875	3	NA	NA	group	universalpool	22	CH	Ja	0	Nein	Wissenschaft	m	Geschichte
13_1_2	2	13	1	2	own	4.99	universal	0	0	1	0.5	1.5	2	3	1	0	1	3	universal	5	29.422	pros	pros	1.25	1.75	2	2	0.5	3.5	2	0.8125	1	NA	NA	nothing	reputation	19	CH	Ja	1	Ja	Wissenschaft	w	ich studiere nicht
13_1_3	3	13	1	2	own	8.84	universal	0	0	1	0.5	1.5	2	1	0	0	1	4	group	6	29.539	pros	pros	2	1.25	2	2.5	2	1.5	4	2.875	1	NA	NA	all	transfer	32	China	Nein	0	Nein	Wissenschaft	w	Sonstiges
13_2_4	4	13	2	2	own	4.19	universal	0	0	1	0	1.5	1.5	5	1	0	1	3	universal	4.5	29.539	pros	pros	1.25	1.75	3	0.5	1	3.5	2.5	0.8125	4	NA	NA	all	transfer	26	CH	Ja	3	Nein	Wissenschaft	m	Recht
13_2_5	5	13	2	2	own	6.61	universal	0	0	1	0	1.5	1.5	6	1	0	1	3	universal	4.5	48.489	pros	pros	2.25	2	3	3	4	1	4	0.75	1	NA	NA	all	transfer	21	CH	Ja	0	Nein	Wissenschaft	w	Soziologie
13_2_6	6	13	2	2	own	5.97	universal	0	0	1	0	1.5	1.5	4	1	0	1	3	universal	4.5	43.187	pros	pros	2	1	2	2.5	3.5	2	4	0.875	4	NA	NA	group	reputation	21	CH	Ja	0	Nein	Wissenschaft	w	Psychologie
13_1_1	1	13	1	3	own	7.79	universal	0	0	1	0	1.5	1.5	2	1	0	1	3	universal	4.5	52.417	pros	pros	1	1	2	0.5	3	1.5	4	1.875	3	NA	NA	group	universalpool	22	CH	Ja	0	Nein	Wissenschaft	m	Geschichte
13_1_2	2	13	1	3	own	7.37	universal	0	0	1	0	1.5	1.5	3	1	0	1	3	universal	4.5	29.422	pros	pros	1.25	1.75	2	2	0.5	3.5	2	0.8125	1	NA	NA	nothing	reputation	19	CH	Ja	1	Ja	Wissenschaft	w	ich studiere nicht
13_1_3	3	13	1	3	own	12.71	universal	0	0	1	0	1.5	1.5	1	1	0	1	3	universal	4.5	29.539	pros	pros	2	1.25	2	2.5	2	1.5	4	2.875	1	NA	NA	all	transfer	32	China	Nein	0	Nein	Wissenschaft	w	Sonstiges
13_2_4	4	13	2	3	own	4.29	universal	0	0	1	0.5	1.5	2	5	1	0	1	3	universal	5	29.539	pros	pros	1.25	1.75	3	0.5	1	3.5	2.5	0.8125	4	NA	NA	all	transfer	26	CH	Ja	3	Nein	Wissenschaft	m	Recht
13_2_5	5	13	2	3	own	5.78	universal	0	0	1	0.5	1.5	2	6	1	0	1	3	group	5	48.489	pros	pros	2.25	2	3	3	4	1	4	0.75	1	NA	NA	all	transfer	21	CH	Ja	0	Nein	Wissenschaft	w	Soziologie
13_2_6	6	13	2	3	own	4.58	group	0	1	0	0.5	1.5	2	4	1	0	1	3	universal	5	43.187	pros	pros	2	1	2	2.5	3.5	2	4	0.875	4	NA	NA	group	reputation	21	CH	Ja	0	Nein	Wissenschaft	w	Psychologie
13_1_1	1	13	1	4	own	16.59	universal	0	0	1	1	0.9	1.9	3	1	0	1	3	group	4.9	52.417	pros	pros	1	1	2	0.5	3	1.5	4	1.875	3	NA	NA	group	universalpool	22	CH	Ja	0	Nein	Wissenschaft	m	Geschichte
13_1_2	2	13	1	4	own	3.1	group	0	1	0	1	0.9	1.9	1	1	0	1	3	universal	4.9	29.422	pros	pros	1.25	1.75	2	2	0.5	3.5	2	0.8125	1	NA	NA	nothing	reputation	19	CH	Ja	1	Ja	Wissenschaft	w	ich studiere nicht
13_1_3	3	13	1	4	own	5.96	group	0	1	0	1	0.9	1.9	2	1	0	1	3	group	4.9	29.539	pros	pros	2	1.25	2	2.5	2	1.5	4	2.875	1	NA	NA	all	transfer	32	China	Nein	0	Nein	Wissenschaft	w	Sonstiges
13_2_4	4	13	2	4	own	4.03	universal	0	0	1	0.5	0.9	1.4	6	1	0	1	3	group	4.4	29.539	pros	pros	1.25	1.75	3	0.5	1	3.5	2.5	0.8125	4	NA	NA	all	transfer	26	CH	Ja	3	Nein	Wissenschaft	m	Recht
13_2_5	5	13	2	4	own	5.04	universal	0	0	1	0.5	0.9	1.4	4	1	0	1	3	universal	4.4	48.489	pros	pros	2.25	2	3	3	4	1	4	0.75	1	NA	NA	all	transfer	21	CH	Ja	0	Nein	Wissenschaft	w	Soziologie
13_2_6	6	13	2	4	own	3.1	group	0	1	0	0.5	0.9	1.4	5	1	0	1	3	universal	4.4	43.187	pros	pros	2	1	2	2.5	3.5	2	4	0.875	4	NA	NA	group	reputation	21	CH	Ja	0	Nein	Wissenschaft	w	Psychologie
13_1_1	1	13	1	5	own	11.48	group	0	1	0	1	0.9	1.9	3	1	0	1	3	group	4.9	52.417	pros	pros	1	1	2	0.5	3	1.5	4	1.875	3	NA	NA	group	universalpool	22	CH	Ja	0	Nein	Wissenschaft	m	Geschichte
13_1_2	2	13	1	5	own	4.46	universal	0	0	1	1	0.9	1.9	1	1	0	0	0	group	1.9	29.422	pros	pros	1.25	1.75	2	2	0.5	3.5	2	0.8125	1	NA	NA	nothing	reputation	19	CH	Ja	1	Ja	Wissenschaft	w	ich studiere nicht
13_1_3	3	13	1	5	own	8.39	group	0	1	0	1	0.9	1.9	2	0	0	1	4	universal	5.9	29.539	pros	pros	2	1.25	2	2.5	2	1.5	4	2.875	1	NA	NA	all	transfer	32	China	Nein	0	Nein	Wissenschaft	w	Sonstiges
13_2_4	4	13	2	5	own	3.54	group	0	1	0	0.5	0.9	1.4	6	1	0	1	3	universal	4.4	29.539	pros	pros	1.25	1.75	3	0.5	1	3.5	2.5	0.8125	4	NA	NA	all	transfer	26	CH	Ja	3	Nein	Wissenschaft	m	Recht
13_2_5	5	13	2	5	own	3.44	universal	0	0	1	0.5	0.9	1.4	4	1	0	1	3	group	4.4	48.489	pros	pros	2.25	2	3	3	4	1	4	0.75	1	NA	NA	all	transfer	21	CH	Ja	0	Nein	Wissenschaft	w	Soziologie
13_2_6	6	13	2	5	own	6.74	universal	0	0	1	0.5	0.9	1.4	5	1	0	1	3	universal	4.4	43.187	pros	pros	2	1	2	2.5	3.5	2	4	0.875	4	NA	NA	group	reputation	21	CH	Ja	0	Nein	Wissenschaft	w	Psychologie
13_1_1	1	13	1	6	own	51.57	group	0	1	0	1	0.6	1.6	2	1	0	1	3	group	4.6	52.417	pros	pros	1	1	2	0.5	3	1.5	4	1.875	3	NA	NA	group	universalpool	22	CH	Ja	0	Nein	Wissenschaft	m	Geschichte
13_1_2	2	13	1	6	own	4.46	group	0	1	0	1	0.6	1.6	3	1	0	1	3	universal	4.6	29.422	pros	pros	1.25	1.75	2	2	0.5	3.5	2	0.8125	1	NA	NA	nothing	reputation	19	CH	Ja	1	Ja	Wissenschaft	w	ich studiere nicht
13_1_3	3	13	1	6	own	5.04	universal	0	0	1	1	0.6	1.6	1	1	0	1	3	group	4.6	29.539	pros	pros	2	1.25	2	2.5	2	1.5	4	2.875	1	NA	NA	all	transfer	32	China	Nein	0	Nein	Wissenschaft	w	Sonstiges
13_2_4	4	13	2	6	own	4.16	group	0	1	0	1	0.6	1.6	5	1	0	1	3	universal	4.6	29.539	pros	pros	1.25	1.75	3	0.5	1	3.5	2.5	0.8125	4	NA	NA	all	transfer	26	CH	Ja	3	Nein	Wissenschaft	m	Recht
13_2_5	5	13	2	6	own	12.41	universal	0	0	1	1	0.6	1.6	6	1	0	1	3	group	4.6	48.489	pros	pros	2.25	2	3	3	4	1	4	0.75	1	NA	NA	all	transfer	21	CH	Ja	0	Nein	Wissenschaft	w	Soziologie
13_2_6	6	13	2	6	own	5.32	group	0	1	0	1	0.6	1.6	4	1	0	1	3	group	4.6	43.187	pros	pros	2	1	2	2.5	3.5	2	4	0.875	4	NA	NA	group	reputation	21	CH	Ja	0	Nein	Wissenschaft	w	Psychologie
13_1_1	1	13	1	7	own	6.67	universal	0	0	1	0.5	1.2	1.7	2	1	0	1	3	universal	4.7	52.417	pros	pros	1	1	2	0.5	3	1.5	4	1.875	3	NA	NA	group	universalpool	22	CH	Ja	0	Nein	Wissenschaft	m	Geschichte
13_1_2	2	13	1	7	own	3.64	universal	0	0	1	0.5	1.2	1.7	3	1	0	1	3	group	4.7	29.422	pros	pros	1.25	1.75	2	2	0.5	3.5	2	0.8125	1	NA	NA	nothing	reputation	19	CH	Ja	1	Ja	Wissenschaft	w	ich studiere nicht
13_1_3	3	13	1	7	own	4.87	group	0	1	0	0.5	1.2	1.7	1	1	0	1	3	universal	4.7	29.539	pros	pros	2	1.25	2	2.5	2	1.5	4	2.875	1	NA	NA	all	transfer	32	China	Nein	0	Nein	Wissenschaft	w	Sonstiges
13_2_4	4	13	2	7	own	3.26	group	0	1	0	0.5	1.2	1.7	5	1	0	1	3	universal	4.7	29.539	pros	pros	1.25	1.75	3	0.5	1	3.5	2.5	0.8125	4	NA	NA	all	transfer	26	CH	Ja	3	Nein	Wissenschaft	m	Recht
13_2_5	5	13	2	7	own	12.91	universal	0	0	1	0.5	1.2	1.7	6	1	0	1	3	universal	4.7	48.489	pros	pros	2.25	2	3	3	4	1	4	0.75	1	NA	NA	all	transfer	21	CH	Ja	0	Nein	Wissenschaft	w	Soziologie
13_2_6	6	13	2	7	own	6	universal	0	0	1	0.5	1.2	1.7	4	1	0	1	3	group	4.7	43.187	pros	pros	2	1	2	2.5	3.5	2	4	0.875	4	NA	NA	group	reputation	21	CH	Ja	0	Nein	Wissenschaft	w	Psychologie
13_1_1	1	13	1	8	own	8.33	universal	0	0	1	0.5	1.5	2	2	1	0	0	0	universal	2	52.417	pros	pros	1	1	2	0.5	3	1.5	4	1.875	3	NA	NA	group	universalpool	22	CH	Ja	0	Nein	Wissenschaft	m	Geschichte
13_1_2	2	13	1	8	own	4.13	universal	0	0	1	0.5	1.5	2	3	1	0	1	3	group	5	29.422	pros	pros	1.25	1.75	2	2	0.5	3.5	2	0.8125	1	NA	NA	nothing	reputation	19	CH	Ja	1	Ja	Wissenschaft	w	ich studiere nicht
13_1_3	3	13	1	8	own	11.86	group	0	1	0	0.5	1.5	2	1	0	0	1	4	universal	6	29.539	pros	pros	2	1.25	2	2.5	2	1.5	4	2.875	1	NA	NA	all	transfer	32	China	Nein	0	Nein	Wissenschaft	w	Sonstiges
13_2_4	4	13	2	8	own	3	universal	0	0	1	0	1.5	1.5	5	1	0	1	3	universal	4.5	29.539	pros	pros	1.25	1.75	3	0.5	1	3.5	2.5	0.8125	4	NA	NA	all	transfer	26	CH	Ja	3	Nein	Wissenschaft	m	Recht
13_2_5	5	13	2	8	own	13.43	universal	0	0	1	0	1.5	1.5	6	1	0	1	3	universal	4.5	48.489	pros	pros	2.25	2	3	3	4	1	4	0.75	1	NA	NA	all	transfer	21	CH	Ja	0	Nein	Wissenschaft	w	Soziologie
13_2_6	6	13	2	8	own	3.29	universal	0	0	1	0	1.5	1.5	4	1	0	1	3	universal	4.5	43.187	pros	pros	2	1	2	2.5	3.5	2	4	0.875	4	NA	NA	group	reputation	21	CH	Ja	0	Nein	Wissenschaft	w	Psychologie
13_1_1	1	13	1	9	own	63.59	universal	0	0	1	0.5	1.2	1.7	3	1	0	1	3	universal	4.7	52.417	pros	pros	1	1	2	0.5	3	1.5	4	1.875	3	NA	NA	group	universalpool	22	CH	Ja	0	Nein	Wissenschaft	m	Geschichte
13_1_2	2	13	1	9	own	3.17	group	0	1	0	0.5	1.2	1.7	1	1	0	0	0	universal	1.7	29.422	pros	pros	1.25	1.75	2	2	0.5	3.5	2	0.8125	1	NA	NA	nothing	reputation	19	CH	Ja	1	Ja	Wissenschaft	w	ich studiere nicht
13_1_3	3	13	1	9	own	3.13	universal	0	0	1	0.5	1.2	1.7	2	0	0	1	4	group	5.7	29.539	pros	pros	2	1.25	2	2.5	2	1.5	4	2.875	1	NA	NA	all	transfer	32	China	Nein	0	Nein	Wissenschaft	w	Sonstiges
13_2_4	4	13	2	9	own	2.78	universal	0	0	1	0.5	1.2	1.7	6	1	0	1	3	group	4.7	29.539	pros	pros	1.25	1.75	3	0.5	1	3.5	2.5	0.8125	4	NA	NA	all	transfer	26	CH	Ja	3	Nein	Wissenschaft	m	Recht
13_2_5	5	13	2	9	own	9.34	universal	0	0	1	0.5	1.2	1.7	4	1	0	1	3	universal	4.7	48.489	pros	pros	2.25	2	3	3	4	1	4	0.75	1	NA	NA	all	transfer	21	CH	Ja	0	Nein	Wissenschaft	w	Soziologie
13_2_6	6	13	2	9	own	2.97	group	0	1	0	0.5	1.2	1.7	5	1	0	1	3	universal	4.7	43.187	pros	pros	2	1	2	2.5	3.5	2	4	0.875	4	NA	NA	group	reputation	21	CH	Ja	0	Nein	Wissenschaft	w	Psychologie
13_1_1	1	13	1	10	own	6.84	universal	0	0	1	0	1.5	1.5	2	1	0	1	3	universal	4.5	52.417	pros	pros	1	1	2	0.5	3	1.5	4	1.875	3	NA	NA	group	universalpool	22	CH	Ja	0	Nein	Wissenschaft	m	Geschichte
13_1_2	2	13	1	10	own	6.68	universal	0	0	1	0	1.5	1.5	3	1	0	1	3	universal	4.5	29.422	pros	pros	1.25	1.75	2	2	0.5	3.5	2	0.8125	1	NA	NA	nothing	reputation	19	CH	Ja	1	Ja	Wissenschaft	w	ich studiere nicht
13_1_3	3	13	1	10	own	5.27	universal	0	0	1	0	1.5	1.5	1	1	0	1	3	universal	4.5	29.539	pros	pros	2	1.25	2	2.5	2	1.5	4	2.875	1	NA	NA	all	transfer	32	China	Nein	0	Nein	Wissenschaft	w	Sonstiges
13_2_4	4	13	2	10	own	2.64	universal	0	0	1	0.5	1.5	2	5	1	0	1	3	universal	5	29.539	pros	pros	1.25	1.75	3	0.5	1	3.5	2.5	0.8125	4	NA	NA	all	transfer	26	CH	Ja	3	Nein	Wissenschaft	m	Recht
13_2_5	5	13	2	10	own	9.21	universal	0	0	1	0.5	1.5	2	6	1	0	1	3	group	5	48.489	pros	pros	2.25	2	3	3	4	1	4	0.75	1	NA	NA	all	transfer	21	CH	Ja	0	Nein	Wissenschaft	w	Soziologie
13_2_6	6	13	2	10	own	2.62	group	0	1	0	0.5	1.5	2	4	1	0	1	3	universal	5	43.187	pros	pros	2	1	2	2.5	3.5	2	4	0.875	4	NA	NA	group	reputation	21	CH	Ja	0	Nein	Wissenschaft	w	Psychologie
13_1_1	1	13	1	11	own	31.42	universal	0	0	1	0.5	0.6	1.1	3	0	0	1	4	keep	5.1	52.417	pros	pros	1	1	2	0.5	3	1.5	4	1.875	3	NA	NA	group	universalpool	22	CH	Ja	0	Nein	Wissenschaft	m	Geschichte
13_1_2	2	13	1	11	own	3.73	group	0	1	0	0.5	0.6	1.1	1	1	0	1	3	universal	4.1	29.422	pros	pros	1.25	1.75	2	2	0.5	3.5	2	0.8125	1	NA	NA	nothing	reputation	19	CH	Ja	1	Ja	Wissenschaft	w	ich studiere nicht
13_1_3	3	13	1	11	own	4.5	keep	1	0	0	0.5	0.6	2.1	2	1	0	0	0	group	2.1	29.539	pros	pros	2	1.25	2	2.5	2	1.5	4	2.875	1	NA	NA	all	transfer	32	China	Nein	0	Nein	Wissenschaft	w	Sonstiges
13_2_4	4	13	2	11	own	3.2	group	0	1	0	1	0.6	1.6	6	1	0	1	3	group	4.6	29.539	pros	pros	1.25	1.75	3	0.5	1	3.5	2.5	0.8125	4	NA	NA	all	transfer	26	CH	Ja	3	Nein	Wissenschaft	m	Recht
13_2_5	5	13	2	11	own	13.18	universal	0	0	1	1	0.6	1.6	4	1	0	1	3	group	4.6	48.489	pros	pros	2.25	2	3	3	4	1	4	0.75	1	NA	NA	all	transfer	21	CH	Ja	0	Nein	Wissenschaft	w	Soziologie
13_2_6	6	13	2	11	own	2.56	group	0	1	0	1	0.6	1.6	5	1	0	1	3	universal	4.6	43.187	pros	pros	2	1	2	2.5	3.5	2	4	0.875	4	NA	NA	group	reputation	21	CH	Ja	0	Nein	Wissenschaft	w	Psychologie
13_1_1	1	13	1	12	own	6.62	group	0	1	0	1	0.9	1.9	3	1	0	0	0	group	1.9	52.417	pros	pros	1	1	2	0.5	3	1.5	4	1.875	3	NA	NA	group	universalpool	22	CH	Ja	0	Nein	Wissenschaft	m	Geschichte
13_1_2	2	13	1	12	own	5.57	universal	0	0	1	1	0.9	1.9	1	0	0	0	1	group	2.9	29.422	pros	pros	1.25	1.75	2	2	0.5	3.5	2	0.8125	1	NA	NA	nothing	reputation	19	CH	Ja	1	Ja	Wissenschaft	w	ich studiere nicht
13_1_3	3	13	1	12	own	5.08	group	0	1	0	1	0.9	1.9	2	0	0	1	4	universal	5.9	29.539	pros	pros	2	1.25	2	2.5	2	1.5	4	2.875	1	NA	NA	all	transfer	32	China	Nein	0	Nein	Wissenschaft	w	Sonstiges
13_2_4	4	13	2	12	own	3.69	group	0	1	0	0.5	0.9	1.4	6	1	0	1	3	universal	4.4	29.539	pros	pros	1.25	1.75	3	0.5	1	3.5	2.5	0.8125	4	NA	NA	all	transfer	26	CH	Ja	3	Nein	Wissenschaft	m	Recht
13_2_5	5	13	2	12	own	7.97	universal	0	0	1	0.5	0.9	1.4	4	1	0	1	3	group	4.4	48.489	pros	pros	2.25	2	3	3	4	1	4	0.75	1	NA	NA	all	transfer	21	CH	Ja	0	Nein	Wissenschaft	w	Soziologie
13_2_6	6	13	2	12	own	2.98	universal	0	0	1	0.5	0.9	1.4	5	1	0	1	3	universal	4.4	43.187	pros	pros	2	1	2	2.5	3.5	2	4	0.875	4	NA	NA	group	reputation	21	CH	Ja	0	Nein	Wissenschaft	w	Psychologie
13_1_1	1	13	1	13	own	26.44	universal	0	0	1	0.5	1.5	2	3	1	0	1	3	universal	5	52.417	pros	pros	1	1	2	0.5	3	1.5	4	1.875	3	NA	NA	group	universalpool	22	CH	Ja	0	Nein	Wissenschaft	m	Geschichte
13_1_2	2	13	1	13	own	4.1	group	0	1	0	0.5	1.5	2	1	1	0	0	0	universal	2	29.422	pros	pros	1.25	1.75	2	2	0.5	3.5	2	0.8125	1	NA	NA	nothing	reputation	19	CH	Ja	1	Ja	Wissenschaft	w	ich studiere nicht
13_1_3	3	13	1	13	own	3.98	universal	0	0	1	0.5	1.5	2	2	0	0	1	4	group	6	29.539	pros	pros	2	1.25	2	2.5	2	1.5	4	2.875	1	NA	NA	all	transfer	32	China	Nein	0	Nein	Wissenschaft	w	Sonstiges
13_2_4	4	13	2	13	own	2.35	universal	0	0	1	0	1.5	1.5	6	1	0	1	3	universal	4.5	29.539	pros	pros	1.25	1.75	3	0.5	1	3.5	2.5	0.8125	4	NA	NA	all	transfer	26	CH	Ja	3	Nein	Wissenschaft	m	Recht
13_2_5	5	13	2	13	own	4.35	universal	0	0	1	0	1.5	1.5	4	1	0	1	3	universal	4.5	48.489	pros	pros	2.25	2	3	3	4	1	4	0.75	1	NA	NA	all	transfer	21	CH	Ja	0	Nein	Wissenschaft	w	Soziologie
13_2_6	6	13	2	13	own	2.26	universal	0	0	1	0	1.5	1.5	5	1	0	1	3	universal	4.5	43.187	pros	pros	2	1	2	2.5	3.5	2	4	0.875	4	NA	NA	group	reputation	21	CH	Ja	0	Nein	Wissenschaft	w	Psychologie
13_1_1	1	13	1	14	own	4.17	universal	0	0	1	0.5	1.2	1.7	3	1	0	1	3	group	4.7	52.417	pros	pros	1	1	2	0.5	3	1.5	4	1.875	3	NA	NA	group	universalpool	22	CH	Ja	0	Nein	Wissenschaft	m	Geschichte
13_1_2	2	13	1	14	own	4.39	universal	0	0	1	0.5	1.2	1.7	1	1	0	1	3	universal	4.7	29.422	pros	pros	1.25	1.75	2	2	0.5	3.5	2	0.8125	1	NA	NA	nothing	reputation	19	CH	Ja	1	Ja	Wissenschaft	w	ich studiere nicht
13_1_3	3	13	1	14	own	4.86	group	0	1	0	0.5	1.2	1.7	2	1	0	1	3	universal	4.7	29.539	pros	pros	2	1.25	2	2.5	2	1.5	4	2.875	1	NA	NA	all	transfer	32	China	Nein	0	Nein	Wissenschaft	w	Sonstiges
13_2_4	4	13	2	14	own	2.77	universal	0	0	1	0.5	1.2	1.7	6	1	0	1	3	group	4.7	29.539	pros	pros	1.25	1.75	3	0.5	1	3.5	2.5	0.8125	4	NA	NA	all	transfer	26	CH	Ja	3	Nein	Wissenschaft	m	Recht
13_2_5	5	13	2	14	own	3.65	universal	0	0	1	0.5	1.2	1.7	4	1	0	1	3	universal	4.7	48.489	pros	pros	2.25	2	3	3	4	1	4	0.75	1	NA	NA	all	transfer	21	CH	Ja	0	Nein	Wissenschaft	w	Soziologie
13_2_6	6	13	2	14	own	2.77	group	0	1	0	0.5	1.2	1.7	5	1	0	1	3	universal	4.7	43.187	pros	pros	2	1	2	2.5	3.5	2	4	0.875	4	NA	NA	group	reputation	21	CH	Ja	0	Nein	Wissenschaft	w	Psychologie
13_1_1	1	13	1	15	own	3.65	universal	0	0	1	0.5	0.9	1.4	3	0	0	1	4	keep	5.4	52.417	pros	pros	1	1	2	0.5	3	1.5	4	1.875	3	NA	NA	group	universalpool	22	CH	Ja	0	Nein	Wissenschaft	m	Geschichte
13_1_2	2	13	1	15	own	3.47	group	0	1	0	0.5	0.9	1.4	1	1	0	1	3	universal	4.4	29.422	pros	pros	1.25	1.75	2	2	0.5	3.5	2	0.8125	1	NA	NA	nothing	reputation	19	CH	Ja	1	Ja	Wissenschaft	w	ich studiere nicht
13_1_3	3	13	1	15	own	6.67	keep	1	0	0	0.5	0.9	2.4	2	1	0	0	0	group	2.4	29.539	pros	pros	2	1.25	2	2.5	2	1.5	4	2.875	1	NA	NA	all	transfer	32	China	Nein	0	Nein	Wissenschaft	w	Sonstiges
13_2_4	4	13	2	15	own	2.06	universal	0	0	1	0.5	0.9	1.4	6	1	0	1	3	group	4.4	29.539	pros	pros	1.25	1.75	3	0.5	1	3.5	2.5	0.8125	4	NA	NA	all	transfer	26	CH	Ja	3	Nein	Wissenschaft	m	Recht
13_2_5	5	13	2	15	own	4.62	universal	0	0	1	0.5	0.9	1.4	4	1	0	1	3	universal	4.4	48.489	pros	pros	2.25	2	3	3	4	1	4	0.75	1	NA	NA	all	transfer	21	CH	Ja	0	Nein	Wissenschaft	w	Soziologie
13_2_6	6	13	2	15	own	2.25	group	0	1	0	0.5	0.9	1.4	5	1	0	1	3	universal	4.4	43.187	pros	pros	2	1	2	2.5	3.5	2	4	0.875	4	NA	NA	group	reputation	21	CH	Ja	0	Nein	Wissenschaft	w	Psychologie
13_1_1	1	13	1	16	own	4.23	universal	0	0	1	0	1.5	1.5	3	1	0	1	3	universal	4.5	52.417	pros	pros	1	1	2	0.5	3	1.5	4	1.875	3	NA	NA	group	universalpool	22	CH	Ja	0	Nein	Wissenschaft	m	Geschichte
13_1_2	2	13	1	16	own	3.37	universal	0	0	1	0	1.5	1.5	1	1	0	0	0	universal	1.5	29.422	pros	pros	1.25	1.75	2	2	0.5	3.5	2	0.8125	1	NA	NA	nothing	reputation	19	CH	Ja	1	Ja	Wissenschaft	w	ich studiere nicht
13_1_3	3	13	1	16	own	3.76	universal	0	0	1	0	1.5	1.5	2	0	0	1	4	universal	5.5	29.539	pros	pros	2	1.25	2	2.5	2	1.5	4	2.875	1	NA	NA	all	transfer	32	China	Nein	0	Nein	Wissenschaft	w	Sonstiges
13_2_4	4	13	2	16	own	4.66	group	0	1	0	0.5	1.5	2	6	1	0	1	3	universal	5	29.539	pros	pros	1.25	1.75	3	0.5	1	3.5	2.5	0.8125	4	NA	NA	all	transfer	26	CH	Ja	3	Nein	Wissenschaft	m	Recht
13_2_5	5	13	2	16	own	3.67	universal	0	0	1	0.5	1.5	2	4	1	0	1	3	group	5	48.489	pros	pros	2.25	2	3	3	4	1	4	0.75	1	NA	NA	all	transfer	21	CH	Ja	0	Nein	Wissenschaft	w	Soziologie
13_2_6	6	13	2	16	own	2.91	universal	0	0	1	0.5	1.5	2	5	1	0	1	3	universal	5	43.187	pros	pros	2	1	2	2.5	3.5	2	4	0.875	4	NA	NA	group	reputation	21	CH	Ja	0	Nein	Wissenschaft	w	Psychologie
13_1_1	1	13	1	17	own	8.9	universal	0	0	1	0.5	1.5	2	2	1	0	1	3	group	5	52.417	pros	pros	1	1	2	0.5	3	1.5	4	1.875	3	NA	NA	group	universalpool	22	CH	Ja	0	Nein	Wissenschaft	m	Geschichte
13_1_2	2	13	1	17	own	2.78	group	0	1	0	0.5	1.5	2	3	1	0	1	3	universal	5	29.422	pros	pros	1.25	1.75	2	2	0.5	3.5	2	0.8125	1	NA	NA	nothing	reputation	19	CH	Ja	1	Ja	Wissenschaft	w	ich studiere nicht
13_1_3	3	13	1	17	own	6.6	universal	0	0	1	0.5	1.5	2	1	1	0	1	3	universal	5	29.539	pros	pros	2	1.25	2	2.5	2	1.5	4	2.875	1	NA	NA	all	transfer	32	China	Nein	0	Nein	Wissenschaft	w	Sonstiges
13_2_4	4	13	2	17	own	4.6	universal	0	0	1	0	1.5	1.5	5	1	0	1	3	universal	4.5	29.539	pros	pros	1.25	1.75	3	0.5	1	3.5	2.5	0.8125	4	NA	NA	all	transfer	26	CH	Ja	3	Nein	Wissenschaft	m	Recht
13_2_5	5	13	2	17	own	4.45	universal	0	0	1	0	1.5	1.5	6	1	0	1	3	universal	4.5	48.489	pros	pros	2.25	2	3	3	4	1	4	0.75	1	NA	NA	all	transfer	21	CH	Ja	0	Nein	Wissenschaft	w	Soziologie
13_2_6	6	13	2	17	own	4.59	universal	0	0	1	0	1.5	1.5	4	1	0	1	3	universal	4.5	43.187	pros	pros	2	1	2	2.5	3.5	2	4	0.875	4	NA	NA	group	reputation	21	CH	Ja	0	Nein	Wissenschaft	w	Psychologie
13_1_1	1	13	1	18	own	3.6	universal	0	0	1	0	1.5	1.5	2	1	0	0	0	universal	1.5	52.417	pros	pros	1	1	2	0.5	3	1.5	4	1.875	3	NA	NA	group	universalpool	22	CH	Ja	0	Nein	Wissenschaft	m	Geschichte
13_1_2	2	13	1	18	own	2.95	universal	0	0	1	0	1.5	1.5	3	1	0	1	3	universal	4.5	29.422	pros	pros	1.25	1.75	2	2	0.5	3.5	2	0.8125	1	NA	NA	nothing	reputation	19	CH	Ja	1	Ja	Wissenschaft	w	ich studiere nicht
13_1_3	3	13	1	18	own	2.9	universal	0	0	1	0	1.5	1.5	1	0	0	1	4	universal	5.5	29.539	pros	pros	2	1.25	2	2.5	2	1.5	4	2.875	1	NA	NA	all	transfer	32	China	Nein	0	Nein	Wissenschaft	w	Sonstiges
13_2_4	4	13	2	18	own	2.33	universal	0	0	1	0.5	1.5	2	5	1	0	1	3	universal	5	29.539	pros	pros	1.25	1.75	3	0.5	1	3.5	2.5	0.8125	4	NA	NA	all	transfer	26	CH	Ja	3	Nein	Wissenschaft	m	Recht
13_2_5	5	13	2	18	own	6.68	universal	0	0	1	0.5	1.5	2	6	1	0	1	3	group	5	48.489	pros	pros	2.25	2	3	3	4	1	4	0.75	1	NA	NA	all	transfer	21	CH	Ja	0	Nein	Wissenschaft	w	Soziologie
13_2_6	6	13	2	18	own	3.08	group	0	1	0	0.5	1.5	2	4	1	0	1	3	universal	5	43.187	pros	pros	2	1	2	2.5	3.5	2	4	0.875	4	NA	NA	group	reputation	21	CH	Ja	0	Nein	Wissenschaft	w	Psychologie
13_1_1	1	13	1	19	own	5.1	group	0	1	0	1.5	0.6	2.1	2	1	0	1	3	group	5.1	52.417	pros	pros	1	1	2	0.5	3	1.5	4	1.875	3	NA	NA	group	universalpool	22	CH	Ja	0	Nein	Wissenschaft	m	Geschichte
13_1_2	2	13	1	19	own	3.69	group	0	1	0	1.5	0.6	2.1	3	1	0	1	3	group	5.1	29.422	pros	pros	1.25	1.75	2	2	0.5	3.5	2	0.8125	1	NA	NA	nothing	reputation	19	CH	Ja	1	Ja	Wissenschaft	w	ich studiere nicht
13_1_3	3	13	1	19	own	2.38	group	0	1	0	1.5	0.6	2.1	1	1	0	1	3	group	5.1	29.539	pros	pros	2	1.25	2	2.5	2	1.5	4	2.875	1	NA	NA	all	transfer	32	China	Nein	0	Nein	Wissenschaft	w	Sonstiges
13_2_4	4	13	2	19	own	2.35	universal	0	0	1	0.5	0.6	1.1	5	1	0	1	3	universal	4.1	29.539	pros	pros	1.25	1.75	3	0.5	1	3.5	2.5	0.8125	4	NA	NA	all	transfer	26	CH	Ja	3	Nein	Wissenschaft	m	Recht
13_2_5	5	13	2	19	own	3.26	universal	0	0	1	0.5	0.6	1.1	6	1	0	1	3	group	4.1	48.489	pros	pros	2.25	2	3	3	4	1	4	0.75	1	NA	NA	all	transfer	21	CH	Ja	0	Nein	Wissenschaft	w	Soziologie
13_2_6	6	13	2	19	own	2.29	group	0	1	0	0.5	0.6	1.1	4	1	0	1	3	universal	4.1	43.187	pros	pros	2	1	2	2.5	3.5	2	4	0.875	4	NA	NA	group	reputation	21	CH	Ja	0	Nein	Wissenschaft	w	Psychologie
13_1_1	1	13	1	20	own	12.79	group	0	1	0	1	0.9	1.9	3	1	0	1	3	group	4.9	52.417	pros	pros	1	1	2	0.5	3	1.5	4	1.875	3	NA	NA	group	universalpool	22	CH	Ja	0	Nein	Wissenschaft	m	Geschichte
13_1_2	2	13	1	20	own	3.34	universal	0	0	1	1	0.9	1.9	1	1	0	1	3	group	4.9	29.422	pros	pros	1.25	1.75	2	2	0.5	3.5	2	0.8125	1	NA	NA	nothing	reputation	19	CH	Ja	1	Ja	Wissenschaft	w	ich studiere nicht
13_1_3	3	13	1	20	own	2.81	group	0	1	0	1	0.9	1.9	2	1	0	1	3	universal	4.9	29.539	pros	pros	2	1.25	2	2.5	2	1.5	4	2.875	1	NA	NA	all	transfer	32	China	Nein	0	Nein	Wissenschaft	w	Sonstiges
13_2_4	4	13	2	20	own	3.45	universal	0	0	1	0.5	0.9	1.4	6	1	0	1	3	group	4.4	29.539	pros	pros	1.25	1.75	3	0.5	1	3.5	2.5	0.8125	4	NA	NA	all	transfer	26	CH	Ja	3	Nein	Wissenschaft	m	Recht
13_2_5	5	13	2	20	own	3.3	universal	0	0	1	0.5	0.9	1.4	4	1	0	1	3	universal	4.4	48.489	pros	pros	2.25	2	3	3	4	1	4	0.75	1	NA	NA	all	transfer	21	CH	Ja	0	Nein	Wissenschaft	w	Soziologie
13_2_6	6	13	2	20	own	3.77	group	0	1	0	0.5	0.9	1.4	5	1	0	1	3	universal	4.4	43.187	pros	pros	2	1	2	2.5	3.5	2	4	0.875	4	NA	NA	group	reputation	21	CH	Ja	0	Nein	Wissenschaft	w	Psychologie
14_1_1	1	14	1	1	endo	18.07	universal	0	0	1	1	0.9	1.9	3	1	0	1	3	group	4.9	43.824	pros	pros	0.75	2.75	2	3.5	2	3	4	0.0625	3	cooperation	borders	all	transfer	19	CH	Ja	mehr	Nein	Wissenschaft	divers	Psychologie
14_1_2	2	14	1	1	endo	19.86	group	0	1	0	1	0.9	1.9	4	1	1	0	0	universal	1.9	37.482	pros	pros	2.5	1.75	2.5	3.5	1.5	2.5	2	1	3	cooperation	membership	all	universalpool	20	CH	Ja	0	Nein	Wissenschaft	w	Mathematik
14_1_3	3	14	1	1	endo	11.66	group	0	1	0	1	0.9	1.9	1	1	0	2	6	universal	7.9	40.121	pros	pros	2	2.25	2	1.5	1	3	3.5	0.5	2	selfish	public	all	transfer	22	Österreich	Ja	2	Nein	Geld	w	Sonstiges
14_2_4	4	14	2	1	endo	19.14	universal	0	0	1	0	0.9	0.9	5	1	0	1	3	keep	3.9	45	pros	pros	1.25	2.25	2	2	3.5	1	4	2.5	1	public	public	all	universalpool	23	CH	Ja	2	Nein	Wissenschaft	m	Ökonomie
14_2_5	5	14	2	1	endo	31.29	keep	1	0	0	0	0.9	1.9	2	0	1	1	4	group	5.9	7.815	indi	self	1	0.75	2.5	3.5	4	1	3.5	1.875	0	selfish	cooperation	conformity	transfer	22	CH	Ja	3	Nein	Wissenschaft	w	Sonstiges
14_2_6	6	14	2	1	endo	17.95	universal	0	0	1	0	0.9	0.9	3	1	1	NA	0	group	0.9	37.482	pros	pros	1.25	3	4	2	1.5	0.5	3.5	1.4375	2	NA	public	all	reputation	22	CH	Ja	3	Nein	Wissenschaft	m	Biologie
14_1_1	1	14	1	2	endo	7.8	universal	0	0	1	0.5	1.2	1.7	2	1	0	1	3	group	4.7	43.824	pros	pros	0.75	2.75	2	3.5	2	3	4	0.0625	3	cooperation	borders	all	transfer	19	CH	Ja	mehr	Nein	Wissenschaft	divers	Psychologie
14_1_2	2	14	1	2	endo	8.93	group	0	1	0	0.5	1.2	1.7	3	1	0	2	6	universal	7.7	37.482	pros	pros	2.5	1.75	2.5	3.5	1.5	2.5	2	1	3	cooperation	membership	all	universalpool	20	CH	Ja	0	Nein	Wissenschaft	w	Mathematik
14_1_3	3	14	1	2	endo	9.96	universal	0	0	1	0.5	1.2	1.7	4	1	1	1	3	universal	4.7	40.121	pros	pros	2	2.25	2	1.5	1	3	3.5	0.5	2	selfish	public	all	transfer	22	Österreich	Ja	2	Nein	Geld	w	Sonstiges
14_2_4	4	14	2	2	endo	3.13	universal	0	0	1	0	1.2	1.2	5	1	0	1	3	keep	4.2	45	pros	pros	1.25	2.25	2	2	3.5	1	4	2.5	1	public	public	all	universalpool	23	CH	Ja	2	Nein	Wissenschaft	m	Ökonomie
14_2_5	5	14	2	2	endo	8.43	keep	1	0	0	0	1.2	2.2	1	1	1	1	3	universal	5.2	7.815	indi	self	1	0.75	2.5	3.5	4	1	3.5	1.875	0	selfish	cooperation	conformity	transfer	22	CH	Ja	3	Nein	Wissenschaft	w	Sonstiges
14_2_6	6	14	2	2	endo	4.93	universal	0	0	1	0	1.2	1.2	2	1	1	NA	0	group	1.2	37.482	pros	pros	1.25	3	4	2	1.5	0.5	3.5	1.4375	2	NA	public	all	reputation	22	CH	Ja	3	Nein	Wissenschaft	m	Biologie
14_1_1	1	14	1	3	endo	3.87	universal	0	0	1	0	1.5	1.5	3	1	0	2	6	universal	7.5	43.824	pros	pros	0.75	2.75	2	3.5	2	3	4	0.0625	3	cooperation	borders	all	transfer	19	CH	Ja	mehr	Nein	Wissenschaft	divers	Psychologie
14_1_2	2	14	1	3	endo	4.92	universal	0	0	1	0	1.5	1.5	5	0	1	1	4	keep	5.5	37.482	pros	pros	2.5	1.75	2.5	3.5	1.5	2.5	2	1	3	cooperation	membership	all	universalpool	20	CH	Ja	0	Nein	Wissenschaft	w	Mathematik
14_1_3	3	14	1	3	endo	5.12	universal	0	0	1	0	1.5	1.5	1	1	0	2	6	universal	7.5	40.121	pros	pros	2	2.25	2	1.5	1	3	3.5	0.5	2	selfish	public	all	transfer	22	Österreich	Ja	2	Nein	Geld	w	Sonstiges
14_2_4	4	14	2	3	endo	2.62	universal	0	0	1	0	1.5	1.5	2	1	1	NA	0	universal	1.5	45	pros	pros	1.25	2.25	2	2	3.5	1	4	2.5	1	public	public	all	universalpool	23	CH	Ja	2	Nein	Wissenschaft	m	Ökonomie
14_2_5	5	14	2	3	endo	8.47	keep	1	0	0	0	1.5	2.5	3	1	1	0	0	universal	2.5	7.815	indi	self	1	0.75	2.5	3.5	4	1	3.5	1.875	0	selfish	cooperation	conformity	transfer	22	CH	Ja	3	Nein	Wissenschaft	w	Sonstiges
14_2_6	6	14	2	3	endo	6.51	universal	0	0	1	0	1.5	1.5	1	1	1	NA	0	universal	1.5	37.482	pros	pros	1.25	3	4	2	1.5	0.5	3.5	1.4375	2	NA	public	all	reputation	22	CH	Ja	3	Nein	Wissenschaft	m	Biologie
14_1_1	1	14	1	4	endo	9.73	universal	0	0	1	0.5	1.2	1.7	2	1	0	1	3	universal	4.7	43.824	pros	pros	0.75	2.75	2	3.5	2	3	4	0.0625	3	cooperation	borders	all	transfer	19	CH	Ja	mehr	Nein	Wissenschaft	divers	Psychologie
14_1_2	2	14	1	4	endo	4.87	universal	0	0	1	0.5	1.2	1.7	3	1	0	2	6	group	7.7	37.482	pros	pros	2.5	1.75	2.5	3.5	1.5	2.5	2	1	3	cooperation	membership	all	universalpool	20	CH	Ja	0	Nein	Wissenschaft	w	Mathematik
14_1_3	3	14	1	4	endo	3.85	group	0	1	0	0.5	1.2	1.7	4	1	1	1	3	universal	4.7	40.121	pros	pros	2	2.25	2	1.5	1	3	3.5	0.5	2	selfish	public	all	transfer	22	Österreich	Ja	2	Nein	Geld	w	Sonstiges
14_2_4	4	14	2	4	endo	2.74	universal	0	0	1	0	1.2	1.2	5	1	0	1	3	keep	4.2	45	pros	pros	1.25	2.25	2	2	3.5	1	4	2.5	1	public	public	all	universalpool	23	CH	Ja	2	Nein	Wissenschaft	m	Ökonomie
14_2_5	5	14	2	4	endo	16.89	keep	1	0	0	0	1.2	2.2	1	1	1	1	3	universal	5.2	7.815	indi	self	1	0.75	2.5	3.5	4	1	3.5	1.875	0	selfish	cooperation	conformity	transfer	22	CH	Ja	3	Nein	Wissenschaft	w	Sonstiges
14_2_6	6	14	2	4	endo	4.67	universal	0	0	1	0	1.2	1.2	2	1	1	NA	0	universal	1.2	37.482	pros	pros	1.25	3	4	2	1.5	0.5	3.5	1.4375	2	NA	public	all	reputation	22	CH	Ja	3	Nein	Wissenschaft	m	Biologie
14_1_1	1	14	1	5	endo	6.71	universal	0	0	1	0	1.5	1.5	3	1	0	1	3	universal	4.5	43.824	pros	pros	0.75	2.75	2	3.5	2	3	4	0.0625	3	cooperation	borders	all	transfer	19	CH	Ja	mehr	Nein	Wissenschaft	divers	Psychologie
14_1_2	2	14	1	5	endo	4.84	universal	0	0	1	0	1.5	1.5	5	0	1	1	4	keep	5.5	37.482	pros	pros	2.5	1.75	2.5	3.5	1.5	2.5	2	1	3	cooperation	membership	all	universalpool	20	CH	Ja	0	Nein	Wissenschaft	w	Mathematik
14_1_3	3	14	1	5	endo	15.21	universal	0	0	1	0	1.5	1.5	1	1	0	2	6	universal	7.5	40.121	pros	pros	2	2.25	2	1.5	1	3	3.5	0.5	2	selfish	public	all	transfer	22	Österreich	Ja	2	Nein	Geld	w	Sonstiges
14_2_4	4	14	2	5	endo	2.41	universal	0	0	1	0	1.5	1.5	6	1	0	NA	0	universal	1.5	45	pros	pros	1.25	2.25	2	2	3.5	1	4	2.5	1	public	public	all	universalpool	23	CH	Ja	2	Nein	Wissenschaft	m	Ökonomie
14_2_5	5	14	2	5	endo	3.31	keep	1	0	0	0	1.5	2.5	2	1	1	0	0	universal	2.5	7.815	indi	self	1	0.75	2.5	3.5	4	1	3.5	1.875	0	selfish	cooperation	conformity	transfer	22	CH	Ja	3	Nein	Wissenschaft	w	Sonstiges
14_2_6	6	14	2	5	endo	3.96	universal	0	0	1	0	1.5	1.5	3	1	1	1	3	universal	4.5	37.482	pros	pros	1.25	3	4	2	1.5	0.5	3.5	1.4375	2	NA	public	all	reputation	22	CH	Ja	3	Nein	Wissenschaft	m	Biologie
14_1_1	1	14	1	6	endo	5.52	universal	0	0	1	0.5	1.5	2	5	1	1	NA	0	universal	2	43.824	pros	pros	0.75	2.75	2	3.5	2	3	4	0.0625	3	cooperation	borders	all	transfer	19	CH	Ja	mehr	Nein	Wissenschaft	divers	Psychologie
14_1_2	2	14	1	6	endo	3.03	universal	0	0	1	0.5	1.5	2	6	1	1	NA	0	universal	2	37.482	pros	pros	2.5	1.75	2.5	3.5	1.5	2.5	2	1	3	cooperation	membership	all	universalpool	20	CH	Ja	0	Nein	Wissenschaft	w	Mathematik
14_1_3	3	14	1	6	endo	6.33	group	0	1	0	0.5	1.5	2	4	1	1	1	3	universal	5	40.121	pros	pros	2	2.25	2	1.5	1	3	3.5	0.5	2	selfish	public	all	transfer	22	Österreich	Ja	2	Nein	Geld	w	Sonstiges
14_2_4	4	14	2	6	endo	2.46	universal	0	0	1	0	1.5	1.5	5	1	0	1	3	universal	4.5	45	pros	pros	1.25	2.25	2	2	3.5	1	4	2.5	1	public	public	all	universalpool	23	CH	Ja	2	Nein	Wissenschaft	m	Ökonomie
14_2_5	5	14	2	6	endo	4.95	universal	0	0	1	0	1.5	1.5	6	1	0	2	6	universal	7.5	7.815	indi	self	1	0.75	2.5	3.5	4	1	3.5	1.875	0	selfish	cooperation	conformity	transfer	22	CH	Ja	3	Nein	Wissenschaft	w	Sonstiges
14_2_6	6	14	2	6	endo	4.21	universal	0	0	1	0	1.5	1.5	3	1	1	2	6	group	7.5	37.482	pros	pros	1.25	3	4	2	1.5	0.5	3.5	1.4375	2	NA	public	all	reputation	22	CH	Ja	3	Nein	Wissenschaft	m	Biologie
14_1_1	1	14	1	7	endo	7.32	universal	0	0	1	0	1.8	1.8	3	1	0	1	3	universal	4.8	43.824	pros	pros	0.75	2.75	2	3.5	2	3	4	0.0625	3	cooperation	borders	all	transfer	19	CH	Ja	mehr	Nein	Wissenschaft	divers	Psychologie
14_1_2	2	14	1	7	endo	4.05	universal	0	0	1	0	1.8	1.8	1	1	0	1	3	universal	4.8	37.482	pros	pros	2.5	1.75	2.5	3.5	1.5	2.5	2	1	3	cooperation	membership	all	universalpool	20	CH	Ja	0	Nein	Wissenschaft	w	Mathematik
14_1_3	3	14	1	7	endo	2.73	universal	0	0	1	0	1.8	1.8	2	1	0	2	6	universal	7.8	40.121	pros	pros	2	2.25	2	1.5	1	3	3.5	0.5	2	selfish	public	all	transfer	22	Österreich	Ja	2	Nein	Geld	w	Sonstiges
14_2_4	4	14	2	7	endo	2.8	universal	0	0	1	0	1.8	1.8	5	1	0	NA	0	universal	1.8	45	pros	pros	1.25	2.25	2	2	3.5	1	4	2.5	1	public	public	all	universalpool	23	CH	Ja	2	Nein	Wissenschaft	m	Ökonomie
14_2_5	5	14	2	7	endo	3.23	universal	0	0	1	0	1.8	1.8	6	1	0	1	3	universal	4.8	7.815	indi	self	1	0.75	2.5	3.5	4	1	3.5	1.875	0	selfish	cooperation	conformity	transfer	22	CH	Ja	3	Nein	Wissenschaft	w	Sonstiges
14_2_6	6	14	2	7	endo	3.26	universal	0	0	1	0	1.8	1.8	3	1	1	1	3	universal	4.8	37.482	pros	pros	1.25	3	4	2	1.5	0.5	3.5	1.4375	2	NA	public	all	reputation	22	CH	Ja	3	Nein	Wissenschaft	m	Biologie
14_1_1	1	14	1	8	endo	4.53	universal	0	0	1	0	1.8	1.8	3	1	0	1	3	universal	4.8	43.824	pros	pros	0.75	2.75	2	3.5	2	3	4	0.0625	3	cooperation	borders	all	transfer	19	CH	Ja	mehr	Nein	Wissenschaft	divers	Psychologie
14_1_2	2	14	1	8	endo	3.59	universal	0	0	1	0	1.8	1.8	6	1	1	NA	0	universal	1.8	37.482	pros	pros	2.5	1.75	2.5	3.5	1.5	2.5	2	1	3	cooperation	membership	all	universalpool	20	CH	Ja	0	Nein	Wissenschaft	w	Mathematik
14_1_3	3	14	1	8	endo	3.54	universal	0	0	1	0	1.8	1.8	4	1	1	1	3	universal	4.8	40.121	pros	pros	2	2.25	2	1.5	1	3	3.5	0.5	2	selfish	public	all	transfer	22	Österreich	Ja	2	Nein	Geld	w	Sonstiges
14_2_4	4	14	2	8	endo	2.55	universal	0	0	1	0	1.8	1.8	5	1	0	1	3	universal	4.8	45	pros	pros	1.25	2.25	2	2	3.5	1	4	2.5	1	public	public	all	universalpool	23	CH	Ja	2	Nein	Wissenschaft	m	Ökonomie
14_2_5	5	14	2	8	endo	6.34	universal	0	0	1	0	1.8	1.8	6	1	0	1	3	universal	4.8	7.815	indi	self	1	0.75	2.5	3.5	4	1	3.5	1.875	0	selfish	cooperation	conformity	transfer	22	CH	Ja	3	Nein	Wissenschaft	w	Sonstiges
14_2_6	6	14	2	8	endo	4.17	universal	0	0	1	0	1.8	1.8	1	1	1	2	6	universal	7.8	37.482	pros	pros	1.25	3	4	2	1.5	0.5	3.5	1.4375	2	NA	public	all	reputation	22	CH	Ja	3	Nein	Wissenschaft	m	Biologie
14_1_1	1	14	1	9	endo	7.67	universal	0	0	1	0	1.5	1.5	3	1	0	1	3	universal	4.5	43.824	pros	pros	0.75	2.75	2	3.5	2	3	4	0.0625	3	cooperation	borders	all	transfer	19	CH	Ja	mehr	Nein	Wissenschaft	divers	Psychologie
14_1_2	2	14	1	9	endo	4.46	universal	0	0	1	0	1.5	1.5	1	1	0	1	3	universal	4.5	37.482	pros	pros	2.5	1.75	2.5	3.5	1.5	2.5	2	1	3	cooperation	membership	all	universalpool	20	CH	Ja	0	Nein	Wissenschaft	w	Mathematik
14_1_3	3	14	1	9	endo	2.77	universal	0	0	1	0	1.5	1.5	2	1	0	2	6	universal	7.5	40.121	pros	pros	2	2.25	2	1.5	1	3	3.5	0.5	2	selfish	public	all	transfer	22	Österreich	Ja	2	Nein	Geld	w	Sonstiges
14_2_4	4	14	2	9	endo	3.16	universal	0	0	1	0.5	1.5	2	6	1	0	1	3	universal	5	45	pros	pros	1.25	2.25	2	2	3.5	1	4	2.5	1	public	public	all	universalpool	23	CH	Ja	2	Nein	Wissenschaft	m	Ökonomie
14_2_5	5	14	2	9	endo	3.2	group	0	1	0	0.5	1.5	2	4	1	0	NA	0	universal	2	7.815	indi	self	1	0.75	2.5	3.5	4	1	3.5	1.875	0	selfish	cooperation	conformity	transfer	22	CH	Ja	3	Nein	Wissenschaft	w	Sonstiges
14_2_6	6	14	2	9	endo	2.52	universal	0	0	1	0.5	1.5	2	3	1	1	1	3	universal	5	37.482	pros	pros	1.25	3	4	2	1.5	0.5	3.5	1.4375	2	NA	public	all	reputation	22	CH	Ja	3	Nein	Wissenschaft	m	Biologie
14_1_1	1	14	1	10	endo	7.22	universal	0	0	1	0.5	1.2	1.7	2	1	0	1	3	universal	4.7	43.824	pros	pros	0.75	2.75	2	3.5	2	3	4	0.0625	3	cooperation	borders	all	transfer	19	CH	Ja	mehr	Nein	Wissenschaft	divers	Psychologie
14_1_2	2	14	1	10	endo	4.3	universal	0	0	1	0.5	1.2	1.7	3	1	0	1	3	group	4.7	37.482	pros	pros	2.5	1.75	2.5	3.5	1.5	2.5	2	1	3	cooperation	membership	all	universalpool	20	CH	Ja	0	Nein	Wissenschaft	w	Mathematik
14_1_3	3	14	1	10	endo	2.77	group	0	1	0	0.5	1.2	1.7	5	1	1	1	3	group	4.7	40.121	pros	pros	2	2.25	2	1.5	1	3	3.5	0.5	2	selfish	public	all	transfer	22	Österreich	Ja	2	Nein	Geld	w	Sonstiges
14_2_4	4	14	2	10	endo	2.85	universal	0	0	1	0.5	1.2	1.7	6	1	0	1	3	universal	4.7	45	pros	pros	1.25	2.25	2	2	3.5	1	4	2.5	1	public	public	all	universalpool	23	CH	Ja	2	Nein	Wissenschaft	m	Ökonomie
14_2_5	5	14	2	10	endo	2.96	group	0	1	0	0.5	1.2	1.7	4	1	0	1	3	universal	4.7	7.815	indi	self	1	0.75	2.5	3.5	4	1	3.5	1.875	0	selfish	cooperation	conformity	transfer	22	CH	Ja	3	Nein	Wissenschaft	w	Sonstiges
14_2_6	6	14	2	10	endo	2.17	universal	0	0	1	0.5	1.2	1.7	1	1	1	1	3	universal	4.7	37.482	pros	pros	1.25	3	4	2	1.5	0.5	3.5	1.4375	2	NA	public	all	reputation	22	CH	Ja	3	Nein	Wissenschaft	m	Biologie
14_1_1	1	14	1	11	endo	3.41	universal	0	0	1	0	1.8	1.8	2	1	0	1	3	universal	4.8	43.824	pros	pros	0.75	2.75	2	3.5	2	3	4	0.0625	3	cooperation	borders	all	transfer	19	CH	Ja	mehr	Nein	Wissenschaft	divers	Psychologie
14_1_2	2	14	1	11	endo	2.69	universal	0	0	1	0	1.8	1.8	3	1	0	2	6	universal	7.8	37.482	pros	pros	2.5	1.75	2.5	3.5	1.5	2.5	2	1	3	cooperation	membership	all	universalpool	20	CH	Ja	0	Nein	Wissenschaft	w	Mathematik
14_1_3	3	14	1	11	endo	2.26	universal	0	0	1	0	1.8	1.8	1	1	0	1	3	universal	4.8	40.121	pros	pros	2	2.25	2	1.5	1	3	3.5	0.5	2	selfish	public	all	transfer	22	Österreich	Ja	2	Nein	Geld	w	Sonstiges
14_2_4	4	14	2	11	endo	2.23	universal	0	0	1	0	1.8	1.8	5	1	0	NA	0	universal	1.8	45	pros	pros	1.25	2.25	2	2	3.5	1	4	2.5	1	public	public	all	universalpool	23	CH	Ja	2	Nein	Wissenschaft	m	Ökonomie
14_2_5	5	14	2	11	endo	2.6	universal	0	0	1	0	1.8	1.8	6	1	0	1	3	universal	4.8	7.815	indi	self	1	0.75	2.5	3.5	4	1	3.5	1.875	0	selfish	cooperation	conformity	transfer	22	CH	Ja	3	Nein	Wissenschaft	w	Sonstiges
14_2_6	6	14	2	11	endo	2.42	universal	0	0	1	0	1.8	1.8	2	1	1	1	3	universal	4.8	37.482	pros	pros	1.25	3	4	2	1.5	0.5	3.5	1.4375	2	NA	public	all	reputation	22	CH	Ja	3	Nein	Wissenschaft	m	Biologie
14_1_1	1	14	1	12	endo	5.06	universal	0	0	1	0	1.5	1.5	3	1	0	1	3	universal	4.5	43.824	pros	pros	0.75	2.75	2	3.5	2	3	4	0.0625	3	cooperation	borders	all	transfer	19	CH	Ja	mehr	Nein	Wissenschaft	divers	Psychologie
14_1_2	2	14	1	12	endo	3.21	universal	0	0	1	0	1.5	1.5	1	1	0	1	3	universal	4.5	37.482	pros	pros	2.5	1.75	2.5	3.5	1.5	2.5	2	1	3	cooperation	membership	all	universalpool	20	CH	Ja	0	Nein	Wissenschaft	w	Mathematik
14_1_3	3	14	1	12	endo	2.88	universal	0	0	1	0	1.5	1.5	2	1	0	2	6	universal	7.5	40.121	pros	pros	2	2.25	2	1.5	1	3	3.5	0.5	2	selfish	public	all	transfer	22	Österreich	Ja	2	Nein	Geld	w	Sonstiges
14_2_4	4	14	2	12	endo	1.97	universal	0	0	1	0.5	1.5	2	5	1	0	NA	0	group	2	45	pros	pros	1.25	2.25	2	2	3.5	1	4	2.5	1	public	public	all	universalpool	23	CH	Ja	2	Nein	Wissenschaft	m	Ökonomie
14_2_5	5	14	2	12	endo	16.6	group	0	1	0	0.5	1.5	2	6	1	0	1	3	universal	5	7.815	indi	self	1	0.75	2.5	3.5	4	1	3.5	1.875	0	selfish	cooperation	conformity	transfer	22	CH	Ja	3	Nein	Wissenschaft	w	Sonstiges
14_2_6	6	14	2	12	endo	2.15	universal	0	0	1	0.5	1.5	2	3	1	1	1	3	universal	5	37.482	pros	pros	1.25	3	4	2	1.5	0.5	3.5	1.4375	2	NA	public	all	reputation	22	CH	Ja	3	Nein	Wissenschaft	m	Biologie
14_1_1	1	14	1	13	endo	2.98	universal	0	0	1	0.5	1.2	1.7	3	1	0	1	3	group	4.7	43.824	pros	pros	0.75	2.75	2	3.5	2	3	4	0.0625	3	cooperation	borders	all	transfer	19	CH	Ja	mehr	Nein	Wissenschaft	divers	Psychologie
14_1_2	2	14	1	13	endo	5.76	universal	0	0	1	0.5	1.2	1.7	5	0	1	1	4	group	5.7	37.482	pros	pros	2.5	1.75	2.5	3.5	1.5	2.5	2	1	3	cooperation	membership	all	universalpool	20	CH	Ja	0	Nein	Wissenschaft	w	Mathematik
14_1_3	3	14	1	13	endo	2.65	group	0	1	0	0.5	1.2	1.7	6	1	1	1	3	universal	4.7	40.121	pros	pros	2	2.25	2	1.5	1	3	3.5	0.5	2	selfish	public	all	transfer	22	Österreich	Ja	2	Nein	Geld	w	Sonstiges
14_2_4	4	14	2	13	endo	2.86	universal	0	0	1	0.5	1.2	1.7	1	1	1	1	3	universal	4.7	45	pros	pros	1.25	2.25	2	2	3.5	1	4	2.5	1	public	public	all	universalpool	23	CH	Ja	2	Nein	Wissenschaft	m	Ökonomie
14_2_5	5	14	2	13	endo	2.56	group	0	1	0	0.5	1.2	1.7	4	1	0	0	0	universal	1.7	7.815	indi	self	1	0.75	2.5	3.5	4	1	3.5	1.875	0	selfish	cooperation	conformity	transfer	22	CH	Ja	3	Nein	Wissenschaft	w	Sonstiges
14_2_6	6	14	2	13	endo	2.29	universal	0	0	1	0.5	1.2	1.7	2	1	1	1	3	universal	4.7	37.482	pros	pros	1.25	3	4	2	1.5	0.5	3.5	1.4375	2	NA	public	all	reputation	22	CH	Ja	3	Nein	Wissenschaft	m	Biologie
14_1_1	1	14	1	14	endo	2.92	universal	0	0	1	0	1.5	1.5	3	1	0	2	6	universal	7.5	43.824	pros	pros	0.75	2.75	2	3.5	2	3	4	0.0625	3	cooperation	borders	all	transfer	19	CH	Ja	mehr	Nein	Wissenschaft	divers	Psychologie
14_1_2	2	14	1	14	endo	3.98	universal	0	0	1	0	1.5	1.5	1	1	0	1	3	universal	4.5	37.482	pros	pros	2.5	1.75	2.5	3.5	1.5	2.5	2	1	3	cooperation	membership	all	universalpool	20	CH	Ja	0	Nein	Wissenschaft	w	Mathematik
14_1_3	3	14	1	14	endo	3.4	universal	0	0	1	0	1.5	1.5	2	1	0	2	6	universal	7.5	40.121	pros	pros	2	2.25	2	1.5	1	3	3.5	0.5	2	selfish	public	all	transfer	22	Österreich	Ja	2	Nein	Geld	w	Sonstiges
14_2_4	4	14	2	14	endo	2.86	universal	0	0	1	0.5	1.5	2	3	1	1	NA	0	universal	2	45	pros	pros	1.25	2.25	2	2	3.5	1	4	2.5	1	public	public	all	universalpool	23	CH	Ja	2	Nein	Wissenschaft	m	Ökonomie
14_2_5	5	14	2	14	endo	3.25	group	0	1	0	0.5	1.5	2	6	1	0	NA	0	universal	2	7.815	indi	self	1	0.75	2.5	3.5	4	1	3.5	1.875	0	selfish	cooperation	conformity	transfer	22	CH	Ja	3	Nein	Wissenschaft	w	Sonstiges
14_2_6	6	14	2	14	endo	2.79	universal	0	0	1	0.5	1.5	2	1	1	1	1	3	universal	5	37.482	pros	pros	1.25	3	4	2	1.5	0.5	3.5	1.4375	2	NA	public	all	reputation	22	CH	Ja	3	Nein	Wissenschaft	m	Biologie
14_1_1	1	14	1	15	endo	7.34	universal	0	0	1	0.5	1.2	1.7	3	1	0	2	6	group	7.7	43.824	pros	pros	0.75	2.75	2	3.5	2	3	4	0.0625	3	cooperation	borders	all	transfer	19	CH	Ja	mehr	Nein	Wissenschaft	divers	Psychologie
14_1_2	2	14	1	15	endo	2.76	universal	0	0	1	0.5	1.2	1.7	1	1	0	1	3	universal	4.7	37.482	pros	pros	2.5	1.75	2.5	3.5	1.5	2.5	2	1	3	cooperation	membership	all	universalpool	20	CH	Ja	0	Nein	Wissenschaft	w	Mathematik
14_1_3	3	14	1	15	endo	2.98	group	0	1	0	0.5	1.2	1.7	2	1	0	2	6	universal	7.7	40.121	pros	pros	2	2.25	2	1.5	1	3	3.5	0.5	2	selfish	public	all	transfer	22	Österreich	Ja	2	Nein	Geld	w	Sonstiges
14_2_4	4	14	2	15	endo	3.36	universal	0	0	1	0.5	1.2	1.7	3	1	1	1	3	group	4.7	45	pros	pros	1.25	2.25	2	2	3.5	1	4	2.5	1	public	public	all	universalpool	23	CH	Ja	2	Nein	Wissenschaft	m	Ökonomie
14_2_5	5	14	2	15	endo	4.2	group	0	1	0	0.5	1.2	1.7	4	1	0	NA	0	universal	1.7	7.815	indi	self	1	0.75	2.5	3.5	4	1	3.5	1.875	0	selfish	cooperation	conformity	transfer	22	CH	Ja	3	Nein	Wissenschaft	w	Sonstiges
14_2_6	6	14	2	15	endo	3.47	universal	0	0	1	0.5	1.2	1.7	1	1	1	NA	0	universal	1.7	37.482	pros	pros	1.25	3	4	2	1.5	0.5	3.5	1.4375	2	NA	public	all	reputation	22	CH	Ja	3	Nein	Wissenschaft	m	Biologie
14_1_1	1	14	1	16	endo	6.15	universal	0	0	1	0	1.5	1.5	2	1	0	2	6	universal	7.5	43.824	pros	pros	0.75	2.75	2	3.5	2	3	4	0.0625	3	cooperation	borders	all	transfer	19	CH	Ja	mehr	Nein	Wissenschaft	divers	Psychologie
14_1_2	2	14	1	16	endo	2.89	universal	0	0	1	0	1.5	1.5	3	1	0	2	6	universal	7.5	37.482	pros	pros	2.5	1.75	2.5	3.5	1.5	2.5	2	1	3	cooperation	membership	all	universalpool	20	CH	Ja	0	Nein	Wissenschaft	w	Mathematik
14_1_3	3	14	1	16	endo	2.51	universal	0	0	1	0	1.5	1.5	1	1	0	1	3	universal	4.5	40.121	pros	pros	2	2.25	2	1.5	1	3	3.5	0.5	2	selfish	public	all	transfer	22	Österreich	Ja	2	Nein	Geld	w	Sonstiges
14_2_4	4	14	2	16	endo	2.18	universal	0	0	1	0	1.5	1.5	2	1	1	NA	0	universal	1.5	45	pros	pros	1.25	2.25	2	2	3.5	1	4	2.5	1	public	public	all	universalpool	23	CH	Ja	2	Nein	Wissenschaft	m	Ökonomie
14_2_5	5	14	2	16	endo	4.44	keep	1	0	0	0	1.5	2.5	3	0	1	NA	1	universal	3.5	7.815	indi	self	1	0.75	2.5	3.5	4	1	3.5	1.875	0	selfish	cooperation	conformity	transfer	22	CH	Ja	3	Nein	Wissenschaft	w	Sonstiges
14_2_6	6	14	2	16	endo	3.48	universal	0	0	1	0	1.5	1.5	1	1	1	NA	0	universal	1.5	37.482	pros	pros	1.25	3	4	2	1.5	0.5	3.5	1.4375	2	NA	public	all	reputation	22	CH	Ja	3	Nein	Wissenschaft	m	Biologie
14_1_1	1	14	1	17	endo	3.63	universal	0	0	1	0	1.5	1.5	3	1	0	2	6	universal	7.5	43.824	pros	pros	0.75	2.75	2	3.5	2	3	4	0.0625	3	cooperation	borders	all	transfer	19	CH	Ja	mehr	Nein	Wissenschaft	divers	Psychologie
14_1_2	2	14	1	17	endo	2.89	universal	0	0	1	0	1.5	1.5	1	1	0	2	6	universal	7.5	37.482	pros	pros	2.5	1.75	2.5	3.5	1.5	2.5	2	1	3	cooperation	membership	all	universalpool	20	CH	Ja	0	Nein	Wissenschaft	w	Mathematik
14_1_3	3	14	1	17	endo	3.63	universal	0	0	1	0	1.5	1.5	2	1	0	2	6	universal	7.5	40.121	pros	pros	2	2.25	2	1.5	1	3	3.5	0.5	2	selfish	public	all	transfer	22	Österreich	Ja	2	Nein	Geld	w	Sonstiges
14_2_4	4	14	2	17	endo	2.18	universal	0	0	1	0	1.5	1.5	3	1	1	NA	0	universal	1.5	45	pros	pros	1.25	2.25	2	2	3.5	1	4	2.5	1	public	public	all	universalpool	23	CH	Ja	2	Nein	Wissenschaft	m	Ökonomie
14_2_5	5	14	2	17	endo	2.02	keep	1	0	0	0	1.5	2.5	1	1	1	NA	0	universal	2.5	7.815	indi	self	1	0.75	2.5	3.5	4	1	3.5	1.875	0	selfish	cooperation	conformity	transfer	22	CH	Ja	3	Nein	Wissenschaft	w	Sonstiges
14_2_6	6	14	2	17	endo	3.05	universal	0	0	1	0	1.5	1.5	2	1	1	NA	0	universal	1.5	37.482	pros	pros	1.25	3	4	2	1.5	0.5	3.5	1.4375	2	NA	public	all	reputation	22	CH	Ja	3	Nein	Wissenschaft	m	Biologie
14_1_1	1	14	1	18	endo	3.43	universal	0	0	1	0	1.5	1.5	2	1	0	0	0	universal	1.5	43.824	pros	pros	0.75	2.75	2	3.5	2	3	4	0.0625	3	cooperation	borders	all	transfer	19	CH	Ja	mehr	Nein	Wissenschaft	divers	Psychologie
14_1_2	2	14	1	18	endo	3.47	universal	0	0	1	0	1.5	1.5	3	1	0	2	6	universal	7.5	37.482	pros	pros	2.5	1.75	2.5	3.5	1.5	2.5	2	1	3	cooperation	membership	all	universalpool	20	CH	Ja	0	Nein	Wissenschaft	w	Mathematik
14_1_3	3	14	1	18	endo	3.15	universal	0	0	1	0	1.5	1.5	5	1	1	1	3	keep	4.5	40.121	pros	pros	2	2.25	2	1.5	1	3	3.5	0.5	2	selfish	public	all	transfer	22	Österreich	Ja	2	Nein	Geld	w	Sonstiges
14_2_4	4	14	2	18	endo	2.54	universal	0	0	1	0	1.5	1.5	6	1	0	NA	0	universal	1.5	45	pros	pros	1.25	2.25	2	2	3.5	1	4	2.5	1	public	public	all	universalpool	23	CH	Ja	2	Nein	Wissenschaft	m	Ökonomie
14_2_5	5	14	2	18	endo	3.27	keep	1	0	0	0	1.5	2.5	1	0	1	1	4	universal	6.5	7.815	indi	self	1	0.75	2.5	3.5	4	1	3.5	1.875	0	selfish	cooperation	conformity	transfer	22	CH	Ja	3	Nein	Wissenschaft	w	Sonstiges
14_2_6	6	14	2	18	endo	3.72	universal	0	0	1	0	1.5	1.5	2	1	1	1	3	universal	4.5	37.482	pros	pros	1.25	3	4	2	1.5	0.5	3.5	1.4375	2	NA	public	all	reputation	22	CH	Ja	3	Nein	Wissenschaft	m	Biologie
14_1_1	1	14	1	19	endo	3.09	universal	0	0	1	0	1.5	1.5	3	1	0	2	6	universal	7.5	43.824	pros	pros	0.75	2.75	2	3.5	2	3	4	0.0625	3	cooperation	borders	all	transfer	19	CH	Ja	mehr	Nein	Wissenschaft	divers	Psychologie
14_1_2	2	14	1	19	endo	4.75	universal	0	0	1	0	1.5	1.5	1	1	0	1	3	universal	4.5	37.482	pros	pros	2.5	1.75	2.5	3.5	1.5	2.5	2	1	3	cooperation	membership	all	universalpool	20	CH	Ja	0	Nein	Wissenschaft	w	Mathematik
14_1_3	3	14	1	19	endo	2.73	universal	0	0	1	0	1.5	1.5	2	1	0	1	3	universal	4.5	40.121	pros	pros	2	2.25	2	1.5	1	3	3.5	0.5	2	selfish	public	all	transfer	22	Österreich	Ja	2	Nein	Geld	w	Sonstiges
14_2_4	4	14	2	19	endo	5.12	universal	0	0	1	0	1.5	1.5	5	0	0	NA	1	keep	2.5	45	pros	pros	1.25	2.25	2	2	3.5	1	4	2.5	1	public	public	all	universalpool	23	CH	Ja	2	Nein	Wissenschaft	m	Ökonomie
14_2_5	5	14	2	19	endo	2.26	keep	1	0	0	0	1.5	2.5	3	0	1	0	1	universal	3.5	7.815	indi	self	1	0.75	2.5	3.5	4	1	3.5	1.875	0	selfish	cooperation	conformity	transfer	22	CH	Ja	3	Nein	Wissenschaft	w	Sonstiges
14_2_6	6	14	2	19	endo	2.59	universal	0	0	1	0	1.5	1.5	1	1	1	NA	0	universal	1.5	37.482	pros	pros	1.25	3	4	2	1.5	0.5	3.5	1.4375	2	NA	public	all	reputation	22	CH	Ja	3	Nein	Wissenschaft	m	Biologie
14_1_1	1	14	1	20	endo	9.19	universal	0	0	1	0	1.8	1.8	3	1	0	1	3	universal	4.8	43.824	pros	pros	0.75	2.75	2	3.5	2	3	4	0.0625	3	cooperation	borders	all	transfer	19	CH	Ja	mehr	Nein	Wissenschaft	divers	Psychologie
14_1_2	2	14	1	20	endo	2.96	universal	0	0	1	0	1.8	1.8	4	1	1	1	3	universal	4.8	37.482	pros	pros	2.5	1.75	2.5	3.5	1.5	2.5	2	1	3	cooperation	membership	all	universalpool	20	CH	Ja	0	Nein	Wissenschaft	w	Mathematik
14_1_3	3	14	1	20	endo	3.06	universal	0	0	1	0	1.8	1.8	5	1	1	1	3	universal	4.8	40.121	pros	pros	2	2.25	2	1.5	1	3	3.5	0.5	2	selfish	public	all	transfer	22	Österreich	Ja	2	Nein	Geld	w	Sonstiges
14_2_4	4	14	2	20	endo	1.97	universal	0	0	1	0	1.8	1.8	1	1	1	1	3	universal	4.8	45	pros	pros	1.25	2.25	2	2	3.5	1	4	2.5	1	public	public	all	universalpool	23	CH	Ja	2	Nein	Wissenschaft	m	Ökonomie
14_2_5	5	14	2	20	endo	2.07	universal	0	0	1	0	1.8	1.8	6	1	0	1	3	universal	4.8	7.815	indi	self	1	0.75	2.5	3.5	4	1	3.5	1.875	0	selfish	cooperation	conformity	transfer	22	CH	Ja	3	Nein	Wissenschaft	w	Sonstiges
14_2_6	6	14	2	20	endo	3.05	universal	0	0	1	0	1.8	1.8	2	1	1	1	3	universal	4.8	37.482	pros	pros	1.25	3	4	2	1.5	0.5	3.5	1.4375	2	NA	public	all	reputation	22	CH	Ja	3	Nein	Wissenschaft	m	Biologie
15_1_1	1	15	1	1	other	14.85	keep	1	0	0	0	0.6	1.6	5	0	1	0	1	universal	2.6	25.136	pros	pros	1.75	1.75	1.5	3.5	0.5	2	2.5	3.1875	2	NA	NA	all	universalpool	47	Deutschland	Ja	mehr	Nein	Wissenschaft	m	Sonstiges
15_1_2	2	15	1	1	other	15.53	keep	1	0	0	0	0.6	1.6	4	1	1	1	3	universal	4.6	36.87	pros	pros	0.5	1.25	2	2	1	2.5	3	2.1875	3	NA	NA	selfish	transfer	20	Sri Lanka	Ja	2	Nein	Geld	w	Wirtschaft
15_1_3	3	15	1	1	other	23.33	keep	1	0	0	0	0.6	1.6	6	1	1	1	3	group	4.6	34.875	pros	pros	2.25	2.25	2.5	2	2.5	3	2.5	0	4	NA	NA	all	reputation	26	Türkei	Ja	2	Nein	Geld	w	Recht
15_2_4	4	15	2	1	other	14.52	universal	0	0	1	0.5	0.6	1.1	2	1	1	1	3	keep	4.1	34.875	pros	pros	2	2.5	3	3	2.5	1	4	0.125	3	NA	NA	selfish	universalpool	23	CH	Ja	1	Ja	Wissenschaft	w	Psychologie
15_2_5	5	15	2	1	other	14.19	universal	0	0	1	0.5	0.6	1.1	1	0	1	0	1	keep	2.1	12.824	indi	self	1.75	1.25	2.5	2	1.5	2	3	1.375	3	NA	NA	all	universalpool	20	CH	Ja	1	Nein	Geld	w	Medizin
15_2_6	6	15	2	1	other	12.58	group	0	1	0	0.5	0.6	1.1	3	1	1	1	3	keep	4.1	29.56	pros	pros	1.5	1.5	3.5	3.5	3	1.5	3	0.4375	3	NA	NA	all	transfer	23	CH	Ja	0	Ja	Geld	w	Psychologie
15_1_1	1	15	1	2	other	8.03	keep	1	0	0	0.5	0.9	2.4	6	1	1	0	0	group	2.4	25.136	pros	pros	1.75	1.75	1.5	3.5	0.5	2	2.5	3.1875	2	NA	NA	all	universalpool	47	Deutschland	Ja	mehr	Nein	Wissenschaft	m	Sonstiges
15_1_2	2	15	1	2	other	16.29	universal	0	0	1	0.5	0.9	1.4	4	1	1	1	3	universal	4.4	36.87	pros	pros	0.5	1.25	2	2	1	2.5	3	2.1875	3	NA	NA	selfish	transfer	20	Sri Lanka	Ja	2	Nein	Geld	w	Wirtschaft
15_1_3	3	15	1	2	other	8.45	group	0	1	0	0.5	0.9	1.4	5	1	1	1	3	universal	4.4	34.875	pros	pros	2.25	2.25	2.5	2	2.5	3	2.5	0	4	NA	NA	all	reputation	26	Türkei	Ja	2	Nein	Geld	w	Recht
15_2_4	4	15	2	2	other	16.14	universal	0	0	1	0.5	0.9	1.4	3	1	1	1	3	group	4.4	34.875	pros	pros	2	2.5	3	3	2.5	1	4	0.125	3	NA	NA	selfish	universalpool	23	CH	Ja	1	Ja	Wissenschaft	w	Psychologie
15_2_5	5	15	2	2	other	9.54	universal	0	0	1	0.5	0.9	1.4	1	0	1	1	4	keep	5.4	12.824	indi	self	1.75	1.25	2.5	2	1.5	2	3	1.375	3	NA	NA	all	universalpool	20	CH	Ja	1	Nein	Geld	w	Medizin
15_2_6	6	15	2	2	other	6.71	group	0	1	0	0.5	0.9	1.4	2	1	1	1	3	universal	4.4	29.56	pros	pros	1.5	1.5	3.5	3.5	3	1.5	3	0.4375	3	NA	NA	all	transfer	23	CH	Ja	0	Ja	Geld	w	Psychologie
15_1_1	1	15	1	3	other	15.28	universal	0	0	1	0	1.8	1.8	4	1	1	1	3	universal	4.8	25.136	pros	pros	1.75	1.75	1.5	3.5	0.5	2	2.5	3.1875	2	NA	NA	all	universalpool	47	Deutschland	Ja	mehr	Nein	Wissenschaft	m	Sonstiges
15_1_2	2	15	1	3	other	3.77	universal	0	0	1	0	1.8	1.8	5	0	1	1	4	universal	5.8	36.87	pros	pros	0.5	1.25	2	2	1	2.5	3	2.1875	3	NA	NA	selfish	transfer	20	Sri Lanka	Ja	2	Nein	Geld	w	Wirtschaft
15_1_3	3	15	1	3	other	3.87	universal	0	0	1	0	1.8	1.8	6	1	1	1	3	universal	4.8	34.875	pros	pros	2.25	2.25	2.5	2	2.5	3	2.5	0	4	NA	NA	all	reputation	26	Türkei	Ja	2	Nein	Geld	w	Recht
15_2_4	4	15	2	3	other	6.74	universal	0	0	1	0	1.8	1.8	1	1	1	1	3	universal	4.8	34.875	pros	pros	2	2.5	3	3	2.5	1	4	0.125	3	NA	NA	selfish	universalpool	23	CH	Ja	1	Ja	Wissenschaft	w	Psychologie
15_2_5	5	15	2	3	other	2.85	universal	0	0	1	0	1.8	1.8	2	1	1	0	0	universal	1.8	12.824	indi	self	1.75	1.25	2.5	2	1.5	2	3	1.375	3	NA	NA	all	universalpool	20	CH	Ja	1	Nein	Geld	w	Medizin
15_2_6	6	15	2	3	other	8.75	universal	0	0	1	0	1.8	1.8	3	1	1	1	3	universal	4.8	29.56	pros	pros	1.5	1.5	3.5	3.5	3	1.5	3	0.4375	3	NA	NA	all	transfer	23	CH	Ja	0	Ja	Geld	w	Psychologie
15_1_1	1	15	1	4	other	17.25	universal	0	0	1	0	1.5	1.5	6	1	1	1	3	universal	4.5	25.136	pros	pros	1.75	1.75	1.5	3.5	0.5	2	2.5	3.1875	2	NA	NA	all	universalpool	47	Deutschland	Ja	mehr	Nein	Wissenschaft	m	Sonstiges
15_1_2	2	15	1	4	other	5	keep	1	0	0	0	1.5	2.5	5	1	1	0	0	universal	2.5	36.87	pros	pros	0.5	1.25	2	2	1	2.5	3	2.1875	3	NA	NA	selfish	transfer	20	Sri Lanka	Ja	2	Nein	Geld	w	Wirtschaft
15_1_3	3	15	1	4	other	2.38	universal	0	0	1	0	1.5	1.5	4	1	1	1	3	universal	4.5	34.875	pros	pros	2.25	2.25	2.5	2	2.5	3	2.5	0	4	NA	NA	all	reputation	26	Türkei	Ja	2	Nein	Geld	w	Recht
15_2_4	4	15	2	4	other	5.01	universal	0	0	1	0	1.5	1.5	3	1	1	1	3	universal	4.5	34.875	pros	pros	2	2.5	3	3	2.5	1	4	0.125	3	NA	NA	selfish	universalpool	23	CH	Ja	1	Ja	Wissenschaft	w	Psychologie
15_2_5	5	15	2	4	other	3.73	universal	0	0	1	0	1.5	1.5	2	0	1	1	4	keep	5.5	12.824	indi	self	1.75	1.25	2.5	2	1.5	2	3	1.375	3	NA	NA	all	universalpool	20	CH	Ja	1	Nein	Geld	w	Medizin
15_2_6	6	15	2	4	other	5.83	universal	0	0	1	0	1.5	1.5	1	1	1	1	3	universal	4.5	29.56	pros	pros	1.5	1.5	3.5	3.5	3	1.5	3	0.4375	3	NA	NA	all	transfer	23	CH	Ja	0	Ja	Geld	w	Psychologie
15_1_1	1	15	1	5	other	9.73	universal	0	0	1	0.5	0.9	1.4	5	0	1	1	4	universal	5.4	25.136	pros	pros	1.75	1.75	1.5	3.5	0.5	2	2.5	3.1875	2	NA	NA	all	universalpool	47	Deutschland	Ja	mehr	Nein	Wissenschaft	m	Sonstiges
15_1_2	2	15	1	5	other	7.18	keep	1	0	0	0.5	0.9	2.4	6	0	1	0	1	group	3.4	36.87	pros	pros	0.5	1.25	2	2	1	2.5	3	2.1875	3	NA	NA	selfish	transfer	20	Sri Lanka	Ja	2	Nein	Geld	w	Wirtschaft
15_1_3	3	15	1	5	other	7.17	group	0	1	0	0.5	0.9	1.4	4	1	1	1	3	universal	4.4	34.875	pros	pros	2.25	2.25	2.5	2	2.5	3	2.5	0	4	NA	NA	all	reputation	26	Türkei	Ja	2	Nein	Geld	w	Recht
15_2_4	4	15	2	5	other	3.46	universal	0	0	1	0.5	0.9	1.4	2	0	1	1	4	keep	5.4	34.875	pros	pros	2	2.5	3	3	2.5	1	4	0.125	3	NA	NA	selfish	universalpool	23	CH	Ja	1	Ja	Wissenschaft	w	Psychologie
15_2_5	5	15	2	5	other	3.83	universal	0	0	1	0.5	0.9	1.4	3	1	1	0	0	group	1.4	12.824	indi	self	1.75	1.25	2.5	2	1.5	2	3	1.375	3	NA	NA	all	universalpool	20	CH	Ja	1	Nein	Geld	w	Medizin
15_2_6	6	15	2	5	other	9.65	group	0	1	0	0.5	0.9	1.4	1	1	1	0	0	universal	1.4	29.56	pros	pros	1.5	1.5	3.5	3.5	3	1.5	3	0.4375	3	NA	NA	all	transfer	23	CH	Ja	0	Ja	Geld	w	Psychologie
15_1_1	1	15	1	6	other	8.1	universal	0	0	1	0.5	1.5	2	5	1	1	0	0	universal	2	25.136	pros	pros	1.75	1.75	1.5	3.5	0.5	2	2.5	3.1875	2	NA	NA	all	universalpool	47	Deutschland	Ja	mehr	Nein	Wissenschaft	m	Sonstiges
15_1_2	2	15	1	6	other	3.85	group	0	1	0	0.5	1.5	2	4	0	1	0	1	universal	3	36.87	pros	pros	0.5	1.25	2	2	1	2.5	3	2.1875	3	NA	NA	selfish	transfer	20	Sri Lanka	Ja	2	Nein	Geld	w	Wirtschaft
15_1_3	3	15	1	6	other	2.22	universal	0	0	1	0.5	1.5	2	6	1	1	1	3	universal	5	34.875	pros	pros	2.25	2.25	2.5	2	2.5	3	2.5	0	4	NA	NA	all	reputation	26	Türkei	Ja	2	Nein	Geld	w	Recht
15_2_4	4	15	2	6	other	3.08	universal	0	0	1	0	1.5	1.5	2	0	1	0	1	group	2.5	34.875	pros	pros	2	2.5	3	3	2.5	1	4	0.125	3	NA	NA	selfish	universalpool	23	CH	Ja	1	Ja	Wissenschaft	w	Psychologie
15_2_5	5	15	2	6	other	4.2	universal	0	0	1	0	1.5	1.5	1	0	1	1	4	universal	5.5	12.824	indi	self	1.75	1.25	2.5	2	1.5	2	3	1.375	3	NA	NA	all	universalpool	20	CH	Ja	1	Nein	Geld	w	Medizin
15_2_6	6	15	2	6	other	4.54	universal	0	0	1	0	1.5	1.5	3	1	1	1	3	universal	4.5	29.56	pros	pros	1.5	1.5	3.5	3.5	3	1.5	3	0.4375	3	NA	NA	all	transfer	23	CH	Ja	0	Ja	Geld	w	Psychologie
15_1_1	1	15	1	7	other	7.14	keep	1	0	0	0	1.5	2.5	6	1	1	0	0	universal	2.5	25.136	pros	pros	1.75	1.75	1.5	3.5	0.5	2	2.5	3.1875	2	NA	NA	all	universalpool	47	Deutschland	Ja	mehr	Nein	Wissenschaft	m	Sonstiges
15_1_2	2	15	1	7	other	3.77	universal	0	0	1	0	1.5	1.5	4	0	1	1	4	universal	5.5	36.87	pros	pros	0.5	1.25	2	2	1	2.5	3	2.1875	3	NA	NA	selfish	transfer	20	Sri Lanka	Ja	2	Nein	Geld	w	Wirtschaft
15_1_3	3	15	1	7	other	3.29	universal	0	0	1	0	1.5	1.5	5	1	1	1	3	universal	4.5	34.875	pros	pros	2.25	2.25	2.5	2	2.5	3	2.5	0	4	NA	NA	all	reputation	26	Türkei	Ja	2	Nein	Geld	w	Recht
15_2_4	4	15	2	7	other	3.8	universal	0	0	1	0	1.5	1.5	3	1	1	0	0	universal	1.5	34.875	pros	pros	2	2.5	3	3	2.5	1	4	0.125	3	NA	NA	selfish	universalpool	23	CH	Ja	1	Ja	Wissenschaft	w	Psychologie
15_2_5	5	15	2	7	other	4.09	universal	0	0	1	0	1.5	1.5	1	0	1	1	4	keep	5.5	12.824	indi	self	1.75	1.25	2.5	2	1.5	2	3	1.375	3	NA	NA	all	universalpool	20	CH	Ja	1	Nein	Geld	w	Medizin
15_2_6	6	15	2	7	other	5.54	universal	0	0	1	0	1.5	1.5	2	1	1	1	3	universal	4.5	29.56	pros	pros	1.5	1.5	3.5	3.5	3	1.5	3	0.4375	3	NA	NA	all	transfer	23	CH	Ja	0	Ja	Geld	w	Psychologie
15_1_1	1	15	1	8	other	7.25	keep	1	0	0	0	0.9	1.9	5	1	1	0	0	universal	1.9	25.136	pros	pros	1.75	1.75	1.5	3.5	0.5	2	2.5	3.1875	2	NA	NA	all	universalpool	47	Deutschland	Ja	mehr	Nein	Wissenschaft	m	Sonstiges
15_1_2	2	15	1	8	other	9.45	keep	1	0	0	0	0.9	1.9	4	1	1	0	0	universal	1.9	36.87	pros	pros	0.5	1.25	2	2	1	2.5	3	2.1875	3	NA	NA	selfish	transfer	20	Sri Lanka	Ja	2	Nein	Geld	w	Wirtschaft
15_1_3	3	15	1	8	other	2.18	universal	0	0	1	0	0.9	0.9	6	1	1	1	3	group	3.9	34.875	pros	pros	2.25	2.25	2.5	2	2.5	3	2.5	0	4	NA	NA	all	reputation	26	Türkei	Ja	2	Nein	Geld	w	Recht
15_2_4	4	15	2	8	other	2.59	universal	0	0	1	0.5	0.9	1.4	2	0	1	1	4	keep	5.4	34.875	pros	pros	2	2.5	3	3	2.5	1	4	0.125	3	NA	NA	selfish	universalpool	23	CH	Ja	1	Ja	Wissenschaft	w	Psychologie
15_2_5	5	15	2	8	other	2.8	universal	0	0	1	0.5	0.9	1.4	1	0	1	1	4	keep	5.4	12.824	indi	self	1.75	1.25	2.5	2	1.5	2	3	1.375	3	NA	NA	all	universalpool	20	CH	Ja	1	Nein	Geld	w	Medizin
15_2_6	6	15	2	8	other	3.56	group	0	1	0	0.5	0.9	1.4	3	1	1	1	3	universal	4.4	29.56	pros	pros	1.5	1.5	3.5	3.5	3	1.5	3	0.4375	3	NA	NA	all	transfer	23	CH	Ja	0	Ja	Geld	w	Psychologie
15_1_1	1	15	1	9	other	13.38	universal	0	0	1	0.5	0.9	1.4	5	0	1	0	1	universal	2.4	25.136	pros	pros	1.75	1.75	1.5	3.5	0.5	2	2.5	3.1875	2	NA	NA	all	universalpool	47	Deutschland	Ja	mehr	Nein	Wissenschaft	m	Sonstiges
15_1_2	2	15	1	9	other	2.48	keep	1	0	0	0.5	0.9	2.4	6	1	1	0	0	keep	2.4	36.87	pros	pros	0.5	1.25	2	2	1	2.5	3	2.1875	3	NA	NA	selfish	transfer	20	Sri Lanka	Ja	2	Nein	Geld	w	Wirtschaft
15_1_3	3	15	1	9	other	3.35	group	0	1	0	0.5	0.9	1.4	4	0	1	0	1	universal	2.4	34.875	pros	pros	2.25	2.25	2.5	2	2.5	3	2.5	0	4	NA	NA	all	reputation	26	Türkei	Ja	2	Nein	Geld	w	Recht
15_2_4	4	15	2	9	other	3.18	universal	0	0	1	0	0.9	0.9	2	0	1	0	1	keep	1.9	34.875	pros	pros	2	2.5	3	3	2.5	1	4	0.125	3	NA	NA	selfish	universalpool	23	CH	Ja	1	Ja	Wissenschaft	w	Psychologie
15_2_5	5	15	2	9	other	3.91	universal	0	0	1	0	0.9	0.9	3	0	1	0	1	group	1.9	12.824	indi	self	1.75	1.25	2.5	2	1.5	2	3	1.375	3	NA	NA	all	universalpool	20	CH	Ja	1	Nein	Geld	w	Medizin
15_2_6	6	15	2	9	other	9.32	keep	1	0	0	0	0.9	1.9	1	0	1	1	4	universal	5.9	29.56	pros	pros	1.5	1.5	3.5	3.5	3	1.5	3	0.4375	3	NA	NA	all	transfer	23	CH	Ja	0	Ja	Geld	w	Psychologie
15_1_1	1	15	1	10	other	6.84	keep	1	0	0	0	1.2	2.2	6	0	1	0	1	universal	3.2	25.136	pros	pros	1.75	1.75	1.5	3.5	0.5	2	2.5	3.1875	2	NA	NA	all	universalpool	47	Deutschland	Ja	mehr	Nein	Wissenschaft	m	Sonstiges
15_1_2	2	15	1	10	other	3.49	keep	1	0	0	0	1.2	2.2	4	0	1	1	4	universal	6.2	36.87	pros	pros	0.5	1.25	2	2	1	2.5	3	2.1875	3	NA	NA	selfish	transfer	20	Sri Lanka	Ja	2	Nein	Geld	w	Wirtschaft
15_1_3	3	15	1	10	other	1.82	universal	0	0	1	0	1.2	1.2	5	1	1	1	3	universal	4.2	34.875	pros	pros	2.25	2.25	2.5	2	2.5	3	2.5	0	4	NA	NA	all	reputation	26	Türkei	Ja	2	Nein	Geld	w	Recht
15_2_4	4	15	2	10	other	3.52	universal	0	0	1	0	1.2	1.2	3	1	1	0	0	universal	1.2	34.875	pros	pros	2	2.5	3	3	2.5	1	4	0.125	3	NA	NA	selfish	universalpool	23	CH	Ja	1	Ja	Wissenschaft	w	Psychologie
15_2_5	5	15	2	10	other	6.25	universal	0	0	1	0	1.2	1.2	1	0	1	1	4	keep	5.2	12.824	indi	self	1.75	1.25	2.5	2	1.5	2	3	1.375	3	NA	NA	all	universalpool	20	CH	Ja	1	Nein	Geld	w	Medizin
15_2_6	6	15	2	10	other	4.42	universal	0	0	1	0	1.2	1.2	2	1	1	0	0	keep	1.2	29.56	pros	pros	1.5	1.5	3.5	3.5	3	1.5	3	0.4375	3	NA	NA	all	transfer	23	CH	Ja	0	Ja	Geld	w	Psychologie
15_1_1	1	15	1	11	other	7.89	keep	1	0	0	0	1.2	2.2	6	1	1	0	0	keep	2.2	25.136	pros	pros	1.75	1.75	1.5	3.5	0.5	2	2.5	3.1875	2	NA	NA	all	universalpool	47	Deutschland	Ja	mehr	Nein	Wissenschaft	m	Sonstiges
15_1_2	2	15	1	11	other	6.47	universal	0	0	1	0	1.2	1.2	4	1	1	1	3	universal	4.2	36.87	pros	pros	0.5	1.25	2	2	1	2.5	3	2.1875	3	NA	NA	selfish	transfer	20	Sri Lanka	Ja	2	Nein	Geld	w	Wirtschaft
15_1_3	3	15	1	11	other	2.47	universal	0	0	1	0	1.2	1.2	5	1	1	1	3	universal	4.2	34.875	pros	pros	2.25	2.25	2.5	2	2.5	3	2.5	0	4	NA	NA	all	reputation	26	Türkei	Ja	2	Nein	Geld	w	Recht
15_2_4	4	15	2	11	other	3.09	universal	0	0	1	0	1.2	1.2	3	1	1	1	3	universal	4.2	34.875	pros	pros	2	2.5	3	3	2.5	1	4	0.125	3	NA	NA	selfish	universalpool	23	CH	Ja	1	Ja	Wissenschaft	w	Psychologie
15_2_5	5	15	2	11	other	5.75	universal	0	0	1	0	1.2	1.2	1	0	1	1	4	keep	5.2	12.824	indi	self	1.75	1.25	2.5	2	1.5	2	3	1.375	3	NA	NA	all	universalpool	20	CH	Ja	1	Nein	Geld	w	Medizin
15_2_6	6	15	2	11	other	3.15	keep	1	0	0	0	1.2	2.2	2	1	1	1	3	universal	5.2	29.56	pros	pros	1.5	1.5	3.5	3.5	3	1.5	3	0.4375	3	NA	NA	all	transfer	23	CH	Ja	0	Ja	Geld	w	Psychologie
15_1_1	1	15	1	12	other	3.89	keep	1	0	0	0	0.9	1.9	4	1	1	0	0	universal	1.9	25.136	pros	pros	1.75	1.75	1.5	3.5	0.5	2	2.5	3.1875	2	NA	NA	all	universalpool	47	Deutschland	Ja	mehr	Nein	Wissenschaft	m	Sonstiges
15_1_2	2	15	1	12	other	4.77	keep	1	0	0	0	0.9	1.9	5	0	1	0	1	universal	2.9	36.87	pros	pros	0.5	1.25	2	2	1	2.5	3	2.1875	3	NA	NA	selfish	transfer	20	Sri Lanka	Ja	2	Nein	Geld	w	Wirtschaft
15_1_3	3	15	1	12	other	2.84	universal	0	0	1	0	0.9	0.9	6	1	1	1	3	keep	3.9	34.875	pros	pros	2.25	2.25	2.5	2	2.5	3	2.5	0	4	NA	NA	all	reputation	26	Türkei	Ja	2	Nein	Geld	w	Recht
15_2_4	4	15	2	12	other	3.89	universal	0	0	1	0	0.9	0.9	1	0	1	1	4	keep	4.9	34.875	pros	pros	2	2.5	3	3	2.5	1	4	0.125	3	NA	NA	selfish	universalpool	23	CH	Ja	1	Ja	Wissenschaft	w	Psychologie
15_2_5	5	15	2	12	other	3.88	universal	0	0	1	0	0.9	0.9	2	0	1	0	1	keep	1.9	12.824	indi	self	1.75	1.25	2.5	2	1.5	2	3	1.375	3	NA	NA	all	universalpool	20	CH	Ja	1	Nein	Geld	w	Medizin
15_2_6	6	15	2	12	other	3.44	keep	1	0	0	0	0.9	1.9	3	1	1	1	3	universal	4.9	29.56	pros	pros	1.5	1.5	3.5	3.5	3	1.5	3	0.4375	3	NA	NA	all	transfer	23	CH	Ja	0	Ja	Geld	w	Psychologie
15_1_1	1	15	1	13	other	4.91	keep	1	0	0	0.5	1.2	2.7	4	0	1	0	1	universal	3.7	25.136	pros	pros	1.75	1.75	1.5	3.5	0.5	2	2.5	3.1875	2	NA	NA	all	universalpool	47	Deutschland	Ja	mehr	Nein	Wissenschaft	m	Sonstiges
15_1_2	2	15	1	13	other	6.71	group	0	1	0	0.5	1.2	1.7	5	0	1	0	1	universal	2.7	36.87	pros	pros	0.5	1.25	2	2	1	2.5	3	2.1875	3	NA	NA	selfish	transfer	20	Sri Lanka	Ja	2	Nein	Geld	w	Wirtschaft
15_1_3	3	15	1	13	other	2.58	universal	0	0	1	0.5	1.2	1.7	6	1	1	1	3	universal	4.7	34.875	pros	pros	2.25	2.25	2.5	2	2.5	3	2.5	0	4	NA	NA	all	reputation	26	Türkei	Ja	2	Nein	Geld	w	Recht
15_2_4	4	15	2	13	other	5.16	universal	0	0	1	0	1.2	1.2	1	0	1	0	1	keep	2.2	34.875	pros	pros	2	2.5	3	3	2.5	1	4	0.125	3	NA	NA	selfish	universalpool	23	CH	Ja	1	Ja	Wissenschaft	w	Psychologie
15_2_5	5	15	2	13	other	2.82	universal	0	0	1	0	1.2	1.2	2	0	1	0	1	group	2.2	12.824	indi	self	1.75	1.25	2.5	2	1.5	2	3	1.375	3	NA	NA	all	universalpool	20	CH	Ja	1	Nein	Geld	w	Medizin
15_2_6	6	15	2	13	other	4.65	universal	0	0	1	0	1.2	1.2	3	1	1	1	3	universal	4.2	29.56	pros	pros	1.5	1.5	3.5	3.5	3	1.5	3	0.4375	3	NA	NA	all	transfer	23	CH	Ja	0	Ja	Geld	w	Psychologie
15_1_1	1	15	1	14	other	3.26	keep	1	0	0	0	0.6	1.6	6	1	1	0	0	keep	1.6	25.136	pros	pros	1.75	1.75	1.5	3.5	0.5	2	2.5	3.1875	2	NA	NA	all	universalpool	47	Deutschland	Ja	mehr	Nein	Wissenschaft	m	Sonstiges
15_1_2	2	15	1	14	other	3.95	universal	0	0	1	0	0.6	0.6	5	0	1	0	1	universal	1.6	36.87	pros	pros	0.5	1.25	2	2	1	2.5	3	2.1875	3	NA	NA	selfish	transfer	20	Sri Lanka	Ja	2	Nein	Geld	w	Wirtschaft
15_1_3	3	15	1	14	other	1.67	keep	1	0	0	0	0.6	1.6	4	1	1	1	3	group	4.6	34.875	pros	pros	2.25	2.25	2.5	2	2.5	3	2.5	0	4	NA	NA	all	reputation	26	Türkei	Ja	2	Nein	Geld	w	Recht
15_2_4	4	15	2	14	other	5.31	group	0	1	0	0.5	0.6	1.1	3	1	1	1	3	keep	4.1	34.875	pros	pros	2	2.5	3	3	2.5	1	4	0.125	3	NA	NA	selfish	universalpool	23	CH	Ja	1	Ja	Wissenschaft	w	Psychologie
15_2_5	5	15	2	14	other	8.22	universal	0	0	1	0.5	0.6	1.1	2	0	1	0	1	universal	2.1	12.824	indi	self	1.75	1.25	2.5	2	1.5	2	3	1.375	3	NA	NA	all	universalpool	20	CH	Ja	1	Nein	Geld	w	Medizin
15_2_6	6	15	2	14	other	2.75	keep	1	0	0	0.5	0.6	2.1	1	0	1	1	4	keep	6.1	29.56	pros	pros	1.5	1.5	3.5	3.5	3	1.5	3	0.4375	3	NA	NA	all	transfer	23	CH	Ja	0	Ja	Geld	w	Psychologie
15_1_1	1	15	1	15	other	2.91	keep	1	0	0	0	1.2	2.2	5	1	1	0	0	universal	2.2	25.136	pros	pros	1.75	1.75	1.5	3.5	0.5	2	2.5	3.1875	2	NA	NA	all	universalpool	47	Deutschland	Ja	mehr	Nein	Wissenschaft	m	Sonstiges
15_1_2	2	15	1	15	other	2.24	keep	1	0	0	0	1.2	2.2	6	0	1	0	1	universal	3.2	36.87	pros	pros	0.5	1.25	2	2	1	2.5	3	2.1875	3	NA	NA	selfish	transfer	20	Sri Lanka	Ja	2	Nein	Geld	w	Wirtschaft
15_1_3	3	15	1	15	other	5.59	universal	0	0	1	0	1.2	1.2	4	1	1	1	3	universal	4.2	34.875	pros	pros	2.25	2.25	2.5	2	2.5	3	2.5	0	4	NA	NA	all	reputation	26	Türkei	Ja	2	Nein	Geld	w	Recht
15_2_4	4	15	2	15	other	4.74	universal	0	0	1	0	1.2	1.2	2	0	1	1	4	keep	5.2	34.875	pros	pros	2	2.5	3	3	2.5	1	4	0.125	3	NA	NA	selfish	universalpool	23	CH	Ja	1	Ja	Wissenschaft	w	Psychologie
15_2_5	5	15	2	15	other	3.36	universal	0	0	1	0	1.2	1.2	3	1	1	1	3	universal	4.2	12.824	indi	self	1.75	1.25	2.5	2	1.5	2	3	1.375	3	NA	NA	all	universalpool	20	CH	Ja	1	Nein	Geld	w	Medizin
15_2_6	6	15	2	15	other	3.72	universal	0	0	1	0	1.2	1.2	1	0	1	0	1	keep	2.2	29.56	pros	pros	1.5	1.5	3.5	3.5	3	1.5	3	0.4375	3	NA	NA	all	transfer	23	CH	Ja	0	Ja	Geld	w	Psychologie
15_1_1	1	15	1	16	other	3.23	keep	1	0	0	0	0.6	1.6	5	1	1	1	3	universal	4.6	25.136	pros	pros	1.75	1.75	1.5	3.5	0.5	2	2.5	3.1875	2	NA	NA	all	universalpool	47	Deutschland	Ja	mehr	Nein	Wissenschaft	m	Sonstiges
15_1_2	2	15	1	16	other	1.69	keep	1	0	0	0	0.6	1.6	6	0	1	0	1	group	2.6	36.87	pros	pros	0.5	1.25	2	2	1	2.5	3	2.1875	3	NA	NA	selfish	transfer	20	Sri Lanka	Ja	2	Nein	Geld	w	Wirtschaft
15_1_3	3	15	1	16	other	2.77	keep	1	0	0	0	0.6	1.6	4	1	1	0	0	universal	1.6	34.875	pros	pros	2.25	2.25	2.5	2	2.5	3	2.5	0	4	NA	NA	all	reputation	26	Türkei	Ja	2	Nein	Geld	w	Recht
15_2_4	4	15	2	16	other	2.54	universal	0	0	1	0.5	0.6	1.1	2	0	1	1	4	keep	5.1	34.875	pros	pros	2	2.5	3	3	2.5	1	4	0.125	3	NA	NA	selfish	universalpool	23	CH	Ja	1	Ja	Wissenschaft	w	Psychologie
15_2_5	5	15	2	16	other	4.91	universal	0	0	1	0.5	0.6	1.1	3	0	1	1	4	keep	5.1	12.824	indi	self	1.75	1.25	2.5	2	1.5	2	3	1.375	3	NA	NA	all	universalpool	20	CH	Ja	1	Nein	Geld	w	Medizin
15_2_6	6	15	2	16	other	4.45	group	0	1	0	0.5	0.6	1.1	1	1	1	0	0	keep	1.1	29.56	pros	pros	1.5	1.5	3.5	3.5	3	1.5	3	0.4375	3	NA	NA	all	transfer	23	CH	Ja	0	Ja	Geld	w	Psychologie
15_1_1	1	15	1	17	other	5.29	universal	0	0	1	0	1.5	1.5	6	1	1	1	3	keep	4.5	25.136	pros	pros	1.75	1.75	1.5	3.5	0.5	2	2.5	3.1875	2	NA	NA	all	universalpool	47	Deutschland	Ja	mehr	Nein	Wissenschaft	m	Sonstiges
15_1_2	2	15	1	17	other	2.54	universal	0	0	1	0	1.5	1.5	4	0	1	1	4	universal	5.5	36.87	pros	pros	0.5	1.25	2	2	1	2.5	3	2.1875	3	NA	NA	selfish	transfer	20	Sri Lanka	Ja	2	Nein	Geld	w	Wirtschaft
15_1_3	3	15	1	17	other	2.37	universal	0	0	1	0	1.5	1.5	5	1	1	1	3	universal	4.5	34.875	pros	pros	2.25	2.25	2.5	2	2.5	3	2.5	0	4	NA	NA	all	reputation	26	Türkei	Ja	2	Nein	Geld	w	Recht
15_2_4	4	15	2	17	other	5.04	universal	0	0	1	0	1.5	1.5	3	1	1	0	0	universal	1.5	34.875	pros	pros	2	2.5	3	3	2.5	1	4	0.125	3	NA	NA	selfish	universalpool	23	CH	Ja	1	Ja	Wissenschaft	w	Psychologie
15_2_5	5	15	2	17	other	2.53	universal	0	0	1	0	1.5	1.5	1	1	1	1	3	universal	4.5	12.824	indi	self	1.75	1.25	2.5	2	1.5	2	3	1.375	3	NA	NA	all	universalpool	20	CH	Ja	1	Nein	Geld	w	Medizin
15_2_6	6	15	2	17	other	2.95	keep	1	0	0	0	1.5	2.5	2	1	1	1	3	universal	5.5	29.56	pros	pros	1.5	1.5	3.5	3.5	3	1.5	3	0.4375	3	NA	NA	all	transfer	23	CH	Ja	0	Ja	Geld	w	Psychologie
15_1_1	1	15	1	18	other	6.69	keep	1	0	0	0	1.5	2.5	5	1	1	0	0	universal	2.5	25.136	pros	pros	1.75	1.75	1.5	3.5	0.5	2	2.5	3.1875	2	NA	NA	all	universalpool	47	Deutschland	Ja	mehr	Nein	Wissenschaft	m	Sonstiges
15_1_2	2	15	1	18	other	2.28	universal	0	0	1	0	1.5	1.5	4	0	1	0	1	universal	2.5	36.87	pros	pros	0.5	1.25	2	2	1	2.5	3	2.1875	3	NA	NA	selfish	transfer	20	Sri Lanka	Ja	2	Nein	Geld	w	Wirtschaft
15_1_3	3	15	1	18	other	2.22	universal	0	0	1	0	1.5	1.5	6	1	1	1	3	universal	4.5	34.875	pros	pros	2.25	2.25	2.5	2	2.5	3	2.5	0	4	NA	NA	all	reputation	26	Türkei	Ja	2	Nein	Geld	w	Recht
15_2_4	4	15	2	18	other	3.02	universal	0	0	1	0	1.5	1.5	2	0	1	0	1	universal	2.5	34.875	pros	pros	2	2.5	3	3	2.5	1	4	0.125	3	NA	NA	selfish	universalpool	23	CH	Ja	1	Ja	Wissenschaft	w	Psychologie
15_2_5	5	15	2	18	other	3.38	universal	0	0	1	0	1.5	1.5	1	0	1	1	4	keep	5.5	12.824	indi	self	1.75	1.25	2.5	2	1.5	2	3	1.375	3	NA	NA	all	universalpool	20	CH	Ja	1	Nein	Geld	w	Medizin
15_2_6	6	15	2	18	other	2.91	universal	0	0	1	0	1.5	1.5	3	1	1	1	3	universal	4.5	29.56	pros	pros	1.5	1.5	3.5	3.5	3	1.5	3	0.4375	3	NA	NA	all	transfer	23	CH	Ja	0	Ja	Geld	w	Psychologie
15_1_1	1	15	1	19	other	3.6	keep	1	0	0	0	0.9	1.9	5	0	1	1	4	universal	5.9	25.136	pros	pros	1.75	1.75	1.5	3.5	0.5	2	2.5	3.1875	2	NA	NA	all	universalpool	47	Deutschland	Ja	mehr	Nein	Wissenschaft	m	Sonstiges
15_1_2	2	15	1	19	other	2.92	keep	1	0	0	0	0.9	1.9	6	0	1	0	1	keep	2.9	36.87	pros	pros	0.5	1.25	2	2	1	2.5	3	2.1875	3	NA	NA	selfish	transfer	20	Sri Lanka	Ja	2	Nein	Geld	w	Wirtschaft
15_1_3	3	15	1	19	other	1.53	universal	0	0	1	0	0.9	0.9	4	1	1	0	0	universal	0.9	34.875	pros	pros	2.25	2.25	2.5	2	2.5	3	2.5	0	4	NA	NA	all	reputation	26	Türkei	Ja	2	Nein	Geld	w	Recht
15_2_4	4	15	2	19	other	3.03	universal	0	0	1	0	0.9	0.9	2	0	1	1	4	keep	4.9	34.875	pros	pros	2	2.5	3	3	2.5	1	4	0.125	3	NA	NA	selfish	universalpool	23	CH	Ja	1	Ja	Wissenschaft	w	Psychologie
15_2_5	5	15	2	19	other	3.15	universal	0	0	1	0	0.9	0.9	3	0	1	0	1	universal	1.9	12.824	indi	self	1.75	1.25	2.5	2	1.5	2	3	1.375	3	NA	NA	all	universalpool	20	CH	Ja	1	Nein	Geld	w	Medizin
15_2_6	6	15	2	19	other	5.32	keep	1	0	0	0	0.9	1.9	1	1	1	0	0	keep	1.9	29.56	pros	pros	1.5	1.5	3.5	3.5	3	1.5	3	0.4375	3	NA	NA	all	transfer	23	CH	Ja	0	Ja	Geld	w	Psychologie
15_1_1	1	15	1	20	other	3.22	keep	1	0	0	0	0.9	1.9	5	0	1	0	1	universal	2.9	25.136	pros	pros	1.75	1.75	1.5	3.5	0.5	2	2.5	3.1875	2	NA	NA	all	universalpool	47	Deutschland	Ja	mehr	Nein	Wissenschaft	m	Sonstiges
15_1_2	2	15	1	20	other	2.04	universal	0	0	1	0	0.9	0.9	4	0	1	1	4	universal	4.9	36.87	pros	pros	0.5	1.25	2	2	1	2.5	3	2.1875	3	NA	NA	selfish	transfer	20	Sri Lanka	Ja	2	Nein	Geld	w	Wirtschaft
15_1_3	3	15	1	20	other	3.35	keep	1	0	0	0	0.9	1.9	6	1	1	0	0	group	1.9	34.875	pros	pros	2.25	2.25	2.5	2	2.5	3	2.5	0	4	NA	NA	all	reputation	26	Türkei	Ja	2	Nein	Geld	w	Recht
15_2_4	4	15	2	20	other	4.51	universal	0	0	1	0.5	0.9	1.4	2	1	1	0	0	universal	1.4	34.875	pros	pros	2	2.5	3	3	2.5	1	4	0.125	3	NA	NA	selfish	universalpool	23	CH	Ja	1	Ja	Wissenschaft	w	Psychologie
15_2_5	5	15	2	20	other	4.88	universal	0	0	1	0.5	0.9	1.4	1	0	1	0	1	keep	2.4	12.824	indi	self	1.75	1.25	2.5	2	1.5	2	3	1.375	3	NA	NA	all	universalpool	20	CH	Ja	1	Nein	Geld	w	Medizin
15_2_6	6	15	2	20	other	4.04	group	0	1	0	0.5	0.9	1.4	3	0	1	1	4	keep	5.4	29.56	pros	pros	1.5	1.5	3.5	3.5	3	1.5	3	0.4375	3	NA	NA	all	transfer	23	CH	Ja	0	Ja	Geld	w	Psychologie
16_1_1	1	16	1	1	own	17.21	group	0	1	0	0.5	1.2	1.7	2	1	0	1	3	universal	4.7	16.04	indi	self	1	0	2.5	2	2	1	3	0.8125	4	NA	NA	group	reputation	20	CH	Ja	1	Nein	Geld	w	Sonstiges
16_1_2	2	16	1	1	own	15.46	universal	0	0	1	0.5	1.2	1.7	3	1	0	1	3	universal	4.7	45	pros	pros	1.25	3	2.5	3.5	4	0.5	1.5	0.9375	3	NA	NA	all	reputation	21	CH	Ja	3	Nein	Geld	w	Biologie
16_1_3	3	16	1	1	own	11.93	universal	0	0	1	0.5	1.2	1.7	1	1	0	1	3	group	4.7	40.073	pros	pros	1.25	1.25	2.5	3	3	1	3.5	1.0625	3	NA	NA	nothing	transfer	23	CH	Ja	0	Nein	Wissenschaft	m	Informatik
16_2_4	4	16	2	1	own	19.79	universal	0	0	1	0.5	1.2	1.7	5	0	0	1	4	group	5.7	17.981	indi	self	1.25	0.75	2	3.5	2.5	1	1.5	1.625	3	NA	NA	group	grouppool	21	CH	Ja	1	Nein	Wissenschaft	m	Informatik
16_2_5	5	16	2	1	own	16.42	group	0	1	0	0.5	1.2	1.7	6	1	0	0	0	universal	1.7	37.482	pros	pros	1	1	2.5	2	0.5	3.5	3	0.875	3	NA	NA	all	transfer	20	CH	Ja	0	Nein	Geld	w	Anthropologie
16_2_6	6	16	2	1	own	49.72	universal	0	0	1	0.5	1.2	1.7	4	1	0	1	3	universal	4.7	7.815	indi	self	1.75	2	3	3.5	1.5	1.5	3	1.25	1	NA	NA	group	reputation	24	CH	Ja	0	Nein	Wissenschaft	m	Informatik
16_1_1	1	16	1	2	own	7.97	group	0	1	0	0.5	0.9	1.4	2	1	0	1	3	universal	4.4	16.04	indi	self	1	0	2.5	2	2	1	3	0.8125	4	NA	NA	group	reputation	20	CH	Ja	1	Nein	Geld	w	Sonstiges
16_1_2	2	16	1	2	own	4.66	universal	0	0	1	0.5	0.9	1.4	3	1	0	1	3	universal	4.4	45	pros	pros	1.25	3	2.5	3.5	4	0.5	1.5	0.9375	3	NA	NA	all	reputation	21	CH	Ja	3	Nein	Geld	w	Biologie
16_1_3	3	16	1	2	own	6.04	universal	0	0	1	0.5	0.9	1.4	1	1	0	1	3	group	4.4	40.073	pros	pros	1.25	1.25	2.5	3	3	1	3.5	1.0625	3	NA	NA	nothing	transfer	23	CH	Ja	0	Nein	Wissenschaft	m	Informatik
16_2_4	4	16	2	2	own	8.51	keep	1	0	0	0.5	0.9	2.4	5	0	0	1	4	group	6.4	17.981	indi	self	1.25	0.75	2	3.5	2.5	1	1.5	1.625	3	NA	NA	group	grouppool	21	CH	Ja	1	Nein	Wissenschaft	m	Informatik
16_2_5	5	16	2	2	own	13.25	group	0	1	0	0.5	0.9	1.4	6	1	0	0	0	universal	1.4	37.482	pros	pros	1	1	2.5	2	0.5	3.5	3	0.875	3	NA	NA	all	transfer	20	CH	Ja	0	Nein	Geld	w	Anthropologie
16_2_6	6	16	2	2	own	3.15	universal	0	0	1	0.5	0.9	1.4	4	1	0	1	3	keep	4.4	7.815	indi	self	1.75	2	3	3.5	1.5	1.5	3	1.25	1	NA	NA	group	reputation	24	CH	Ja	0	Nein	Wissenschaft	m	Informatik
16_1_1	1	16	1	3	own	7.08	group	0	1	0	1	0.6	1.6	2	1	0	1	3	universal	4.6	16.04	indi	self	1	0	2.5	2	2	1	3	0.8125	4	NA	NA	group	reputation	20	CH	Ja	1	Nein	Geld	w	Sonstiges
16_1_2	2	16	1	3	own	6.81	universal	0	0	1	1	0.6	1.6	3	1	0	1	3	group	4.6	45	pros	pros	1.25	3	2.5	3.5	4	0.5	1.5	0.9375	3	NA	NA	all	reputation	21	CH	Ja	3	Nein	Geld	w	Biologie
16_1_3	3	16	1	3	own	9.04	group	0	1	0	1	0.6	1.6	1	1	0	1	3	group	4.6	40.073	pros	pros	1.25	1.25	2.5	3	3	1	3.5	1.0625	3	NA	NA	nothing	transfer	23	CH	Ja	0	Nein	Wissenschaft	m	Informatik
16_2_4	4	16	2	3	own	9.46	keep	1	0	0	0.5	0.6	2.1	5	0	0	0	1	universal	3.1	17.981	indi	self	1.25	0.75	2	3.5	2.5	1	1.5	1.625	3	NA	NA	group	grouppool	21	CH	Ja	1	Nein	Wissenschaft	m	Informatik
16_2_5	5	16	2	3	own	3.8	universal	0	0	1	0.5	0.6	1.1	6	1	0	0	0	group	1.1	37.482	pros	pros	1	1	2.5	2	0.5	3.5	3	0.875	3	NA	NA	all	transfer	20	CH	Ja	0	Nein	Geld	w	Anthropologie
16_2_6	6	16	2	3	own	2.63	group	0	1	0	0.5	0.6	1.1	4	0	0	1	4	keep	5.1	7.815	indi	self	1.75	2	3	3.5	1.5	1.5	3	1.25	1	NA	NA	group	reputation	24	CH	Ja	0	Nein	Wissenschaft	m	Informatik
16_1_1	1	16	1	4	own	3.52	group	0	1	0	0.5	1.2	1.7	2	1	0	1	3	universal	4.7	16.04	indi	self	1	0	2.5	2	2	1	3	0.8125	4	NA	NA	group	reputation	20	CH	Ja	1	Nein	Geld	w	Sonstiges
16_1_2	2	16	1	4	own	8.91	universal	0	0	1	0.5	1.2	1.7	3	1	0	1	3	universal	4.7	45	pros	pros	1.25	3	2.5	3.5	4	0.5	1.5	0.9375	3	NA	NA	all	reputation	21	CH	Ja	3	Nein	Geld	w	Biologie
16_1_3	3	16	1	4	own	9.01	universal	0	0	1	0.5	1.2	1.7	1	1	0	1	3	group	4.7	40.073	pros	pros	1.25	1.25	2.5	3	3	1	3.5	1.0625	3	NA	NA	nothing	transfer	23	CH	Ja	0	Nein	Wissenschaft	m	Informatik
16_2_4	4	16	2	4	own	5.63	group	0	1	0	0.5	1.2	1.7	5	1	0	0	0	universal	1.7	17.981	indi	self	1.25	0.75	2	3.5	2.5	1	1.5	1.625	3	NA	NA	group	grouppool	21	CH	Ja	1	Nein	Wissenschaft	m	Informatik
16_2_5	5	16	2	4	own	4.66	universal	0	0	1	0.5	1.2	1.7	6	0	0	1	4	universal	5.7	37.482	pros	pros	1	1	2.5	2	0.5	3.5	3	0.875	3	NA	NA	all	transfer	20	CH	Ja	0	Nein	Geld	w	Anthropologie
16_2_6	6	16	2	4	own	7.34	universal	0	0	1	0.5	1.2	1.7	4	0	0	0	1	group	2.7	7.815	indi	self	1.75	2	3	3.5	1.5	1.5	3	1.25	1	NA	NA	group	reputation	24	CH	Ja	0	Nein	Wissenschaft	m	Informatik
16_1_1	1	16	1	5	own	6.43	group	0	1	0	0.5	0.9	1.4	3	1	0	1	3	universal	4.4	16.04	indi	self	1	0	2.5	2	2	1	3	0.8125	4	NA	NA	group	reputation	20	CH	Ja	1	Nein	Geld	w	Sonstiges
16_1_2	2	16	1	5	own	3.8	universal	0	0	1	0.5	0.9	1.4	1	1	0	1	3	group	4.4	45	pros	pros	1.25	3	2.5	3.5	4	0.5	1.5	0.9375	3	NA	NA	all	reputation	21	CH	Ja	3	Nein	Geld	w	Biologie
16_1_3	3	16	1	5	own	6.12	universal	0	0	1	0.5	0.9	1.4	2	1	0	1	3	universal	4.4	40.073	pros	pros	1.25	1.25	2.5	3	3	1	3.5	1.0625	3	NA	NA	nothing	transfer	23	CH	Ja	0	Nein	Wissenschaft	m	Informatik
16_2_4	4	16	2	5	own	4.37	keep	1	0	0	0.5	0.9	2.4	6	1	0	1	3	universal	5.4	17.981	indi	self	1.25	0.75	2	3.5	2.5	1	1.5	1.625	3	NA	NA	group	grouppool	21	CH	Ja	1	Nein	Wissenschaft	m	Informatik
16_2_5	5	16	2	5	own	12.57	group	0	1	0	0.5	0.9	1.4	4	1	0	1	3	keep	4.4	37.482	pros	pros	1	1	2.5	2	0.5	3.5	3	0.875	3	NA	NA	all	transfer	20	CH	Ja	0	Nein	Geld	w	Anthropologie
16_2_6	6	16	2	5	own	4.03	universal	0	0	1	0.5	0.9	1.4	5	1	0	1	3	group	4.4	7.815	indi	self	1.75	2	3	3.5	1.5	1.5	3	1.25	1	NA	NA	group	reputation	24	CH	Ja	0	Nein	Wissenschaft	m	Informatik
16_1_1	1	16	1	6	own	3.9	group	0	1	0	1	0.9	1.9	2	1	0	1	3	universal	4.9	16.04	indi	self	1	0	2.5	2	2	1	3	0.8125	4	NA	NA	group	reputation	20	CH	Ja	1	Nein	Geld	w	Sonstiges
16_1_2	2	16	1	6	own	6.07	universal	0	0	1	1	0.9	1.9	3	1	0	1	3	group	4.9	45	pros	pros	1.25	3	2.5	3.5	4	0.5	1.5	0.9375	3	NA	NA	all	reputation	21	CH	Ja	3	Nein	Geld	w	Biologie
16_1_3	3	16	1	6	own	4.05	group	0	1	0	1	0.9	1.9	1	1	0	1	3	group	4.9	40.073	pros	pros	1.25	1.25	2.5	3	3	1	3.5	1.0625	3	NA	NA	nothing	transfer	23	CH	Ja	0	Nein	Wissenschaft	m	Informatik
16_2_4	4	16	2	6	own	3.79	group	0	1	0	0.5	0.9	1.4	5	0	0	1	4	universal	5.4	17.981	indi	self	1.25	0.75	2	3.5	2.5	1	1.5	1.625	3	NA	NA	group	grouppool	21	CH	Ja	1	Nein	Wissenschaft	m	Informatik
16_2_5	5	16	2	6	own	4.95	universal	0	0	1	0.5	0.9	1.4	6	1	0	0	0	universal	1.4	37.482	pros	pros	1	1	2.5	2	0.5	3.5	3	0.875	3	NA	NA	all	transfer	20	CH	Ja	0	Nein	Geld	w	Anthropologie
16_2_6	6	16	2	6	own	11.61	universal	0	0	1	0.5	0.9	1.4	4	1	0	1	3	group	4.4	7.815	indi	self	1.75	2	3	3.5	1.5	1.5	3	1.25	1	NA	NA	group	reputation	24	CH	Ja	0	Nein	Wissenschaft	m	Informatik
16_1_1	1	16	1	7	own	3.44	group	0	1	0	0.5	1.2	1.7	2	1	0	1	3	universal	4.7	16.04	indi	self	1	0	2.5	2	2	1	3	0.8125	4	NA	NA	group	reputation	20	CH	Ja	1	Nein	Geld	w	Sonstiges
16_1_2	2	16	1	7	own	4.09	universal	0	0	1	0.5	1.2	1.7	3	1	0	1	3	universal	4.7	45	pros	pros	1.25	3	2.5	3.5	4	0.5	1.5	0.9375	3	NA	NA	all	reputation	21	CH	Ja	3	Nein	Geld	w	Biologie
16_1_3	3	16	1	7	own	3.59	universal	0	0	1	0.5	1.2	1.7	1	1	0	1	3	group	4.7	40.073	pros	pros	1.25	1.25	2.5	3	3	1	3.5	1.0625	3	NA	NA	nothing	transfer	23	CH	Ja	0	Nein	Wissenschaft	m	Informatik
16_2_4	4	16	2	7	own	2.14	group	0	1	0	0.5	1.2	1.7	5	1	0	1	3	universal	4.7	17.981	indi	self	1.25	0.75	2	3.5	2.5	1	1.5	1.625	3	NA	NA	group	grouppool	21	CH	Ja	1	Nein	Wissenschaft	m	Informatik
16_2_5	5	16	2	7	own	6.56	universal	0	0	1	0.5	1.2	1.7	6	1	0	1	3	universal	4.7	37.482	pros	pros	1	1	2.5	2	0.5	3.5	3	0.875	3	NA	NA	all	transfer	20	CH	Ja	0	Nein	Geld	w	Anthropologie
16_2_6	6	16	2	7	own	13.96	universal	0	0	1	0.5	1.2	1.7	4	1	0	1	3	group	4.7	7.815	indi	self	1.75	2	3	3.5	1.5	1.5	3	1.25	1	NA	NA	group	reputation	24	CH	Ja	0	Nein	Wissenschaft	m	Informatik
16_1_1	1	16	1	8	own	3.12	group	0	1	0	0.5	1.2	1.7	2	1	0	1	3	universal	4.7	16.04	indi	self	1	0	2.5	2	2	1	3	0.8125	4	NA	NA	group	reputation	20	CH	Ja	1	Nein	Geld	w	Sonstiges
16_1_2	2	16	1	8	own	5.93	universal	0	0	1	0.5	1.2	1.7	3	1	0	1	3	universal	4.7	45	pros	pros	1.25	3	2.5	3.5	4	0.5	1.5	0.9375	3	NA	NA	all	reputation	21	CH	Ja	3	Nein	Geld	w	Biologie
16_1_3	3	16	1	8	own	2.38	universal	0	0	1	0.5	1.2	1.7	1	1	0	1	3	group	4.7	40.073	pros	pros	1.25	1.25	2.5	3	3	1	3.5	1.0625	3	NA	NA	nothing	transfer	23	CH	Ja	0	Nein	Wissenschaft	m	Informatik
16_2_4	4	16	2	8	own	3.62	group	0	1	0	0.5	1.2	1.7	5	0	0	1	4	universal	5.7	17.981	indi	self	1.25	0.75	2	3.5	2.5	1	1.5	1.625	3	NA	NA	group	grouppool	21	CH	Ja	1	Nein	Wissenschaft	m	Informatik
16_2_5	5	16	2	8	own	10.61	universal	0	0	1	0.5	1.2	1.7	6	1	0	0	0	universal	1.7	37.482	pros	pros	1	1	2.5	2	0.5	3.5	3	0.875	3	NA	NA	all	transfer	20	CH	Ja	0	Nein	Geld	w	Anthropologie
16_2_6	6	16	2	8	own	2.21	universal	0	0	1	0.5	1.2	1.7	4	1	0	1	3	group	4.7	7.815	indi	self	1.75	2	3	3.5	1.5	1.5	3	1.25	1	NA	NA	group	reputation	24	CH	Ja	0	Nein	Wissenschaft	m	Informatik
16_1_1	1	16	1	9	own	3.33	group	0	1	0	0.5	0.9	1.4	3	1	0	1	3	universal	4.4	16.04	indi	self	1	0	2.5	2	2	1	3	0.8125	4	NA	NA	group	reputation	20	CH	Ja	1	Nein	Geld	w	Sonstiges
16_1_2	2	16	1	9	own	3.46	universal	0	0	1	0.5	0.9	1.4	1	1	0	1	3	group	4.4	45	pros	pros	1.25	3	2.5	3.5	4	0.5	1.5	0.9375	3	NA	NA	all	reputation	21	CH	Ja	3	Nein	Geld	w	Biologie
16_1_3	3	16	1	9	own	5.93	universal	0	0	1	0.5	0.9	1.4	2	1	0	1	3	universal	4.4	40.073	pros	pros	1.25	1.25	2.5	3	3	1	3.5	1.0625	3	NA	NA	nothing	transfer	23	CH	Ja	0	Nein	Wissenschaft	m	Informatik
16_2_4	4	16	2	9	own	1.86	group	0	1	0	1	0.9	1.9	6	0	0	0	1	universal	2.9	17.981	indi	self	1.25	0.75	2	3.5	2.5	1	1.5	1.625	3	NA	NA	group	grouppool	21	CH	Ja	1	Nein	Wissenschaft	m	Informatik
16_2_5	5	16	2	9	own	18.72	group	0	1	0	1	0.9	1.9	4	0	0	1	4	group	5.9	37.482	pros	pros	1	1	2.5	2	0.5	3.5	3	0.875	3	NA	NA	all	transfer	20	CH	Ja	0	Nein	Geld	w	Anthropologie
16_2_6	6	16	2	9	own	1.65	universal	0	0	1	1	0.9	1.9	5	1	0	0	0	group	1.9	7.815	indi	self	1.75	2	3	3.5	1.5	1.5	3	1.25	1	NA	NA	group	reputation	24	CH	Ja	0	Nein	Wissenschaft	m	Informatik
16_1_1	1	16	1	10	own	3.4	group	0	1	0	1	0.6	1.6	2	1	0	1	3	universal	4.6	16.04	indi	self	1	0	2.5	2	2	1	3	0.8125	4	NA	NA	group	reputation	20	CH	Ja	1	Nein	Geld	w	Sonstiges
16_1_2	2	16	1	10	own	4.34	universal	0	0	1	1	0.6	1.6	3	1	0	1	3	group	4.6	45	pros	pros	1.25	3	2.5	3.5	4	0.5	1.5	0.9375	3	NA	NA	all	reputation	21	CH	Ja	3	Nein	Geld	w	Biologie
16_1_3	3	16	1	10	own	3.73	group	0	1	0	1	0.6	1.6	1	1	0	1	3	group	4.6	40.073	pros	pros	1.25	1.25	2.5	3	3	1	3.5	1.0625	3	NA	NA	nothing	transfer	23	CH	Ja	0	Nein	Wissenschaft	m	Informatik
16_2_4	4	16	2	10	own	2.74	group	0	1	0	1	0.6	1.6	5	0	0	1	4	universal	5.6	17.981	indi	self	1.25	0.75	2	3.5	2.5	1	1.5	1.625	3	NA	NA	group	grouppool	21	CH	Ja	1	Nein	Wissenschaft	m	Informatik
16_2_5	5	16	2	10	own	2.98	universal	0	0	1	1	0.6	1.6	6	1	0	0	0	group	1.6	37.482	pros	pros	1	1	2.5	2	0.5	3.5	3	0.875	3	NA	NA	all	transfer	20	CH	Ja	0	Nein	Geld	w	Anthropologie
16_2_6	6	16	2	10	own	2.83	group	0	1	0	1	0.6	1.6	4	1	0	1	3	group	4.6	7.815	indi	self	1.75	2	3	3.5	1.5	1.5	3	1.25	1	NA	NA	group	reputation	24	CH	Ja	0	Nein	Wissenschaft	m	Informatik
16_1_1	1	16	1	11	own	7.07	group	0	1	0	0.5	0.9	1.4	3	1	0	1	3	keep	4.4	16.04	indi	self	1	0	2.5	2	2	1	3	0.8125	4	NA	NA	group	reputation	20	CH	Ja	1	Nein	Geld	w	Sonstiges
16_1_2	2	16	1	11	own	3.73	universal	0	0	1	0.5	0.9	1.4	1	1	0	1	3	group	4.4	45	pros	pros	1.25	3	2.5	3.5	4	0.5	1.5	0.9375	3	NA	NA	all	reputation	21	CH	Ja	3	Nein	Geld	w	Biologie
16_1_3	3	16	1	11	own	4.06	keep	1	0	0	0.5	0.9	2.4	2	1	0	1	3	universal	5.4	40.073	pros	pros	1.25	1.25	2.5	3	3	1	3.5	1.0625	3	NA	NA	nothing	transfer	23	CH	Ja	0	Nein	Wissenschaft	m	Informatik
16_2_4	4	16	2	11	own	2.31	group	0	1	0	0.5	0.9	1.4	6	0	0	1	4	universal	5.4	17.981	indi	self	1.25	0.75	2	3.5	2.5	1	1.5	1.625	3	NA	NA	group	grouppool	21	CH	Ja	1	Nein	Wissenschaft	m	Informatik
16_2_5	5	16	2	11	own	4.36	universal	0	0	1	0.5	0.9	1.4	4	1	0	1	3	group	4.4	37.482	pros	pros	1	1	2.5	2	0.5	3.5	3	0.875	3	NA	NA	all	transfer	20	CH	Ja	0	Nein	Geld	w	Anthropologie
16_2_6	6	16	2	11	own	12.78	universal	0	0	1	0.5	0.9	1.4	5	1	0	0	0	universal	1.4	7.815	indi	self	1.75	2	3	3.5	1.5	1.5	3	1.25	1	NA	NA	group	reputation	24	CH	Ja	0	Nein	Wissenschaft	m	Informatik
16_1_1	1	16	1	12	own	2.78	group	0	1	0	0.5	0.9	1.4	2	1	0	1	3	universal	4.4	16.04	indi	self	1	0	2.5	2	2	1	3	0.8125	4	NA	NA	group	reputation	20	CH	Ja	1	Nein	Geld	w	Sonstiges
16_1_2	2	16	1	12	own	2.79	universal	0	0	1	0.5	0.9	1.4	3	1	0	1	3	universal	4.4	45	pros	pros	1.25	3	2.5	3.5	4	0.5	1.5	0.9375	3	NA	NA	all	reputation	21	CH	Ja	3	Nein	Geld	w	Biologie
16_1_3	3	16	1	12	own	5.1	universal	0	0	1	0.5	0.9	1.4	1	1	0	1	3	group	4.4	40.073	pros	pros	1.25	1.25	2.5	3	3	1	3.5	1.0625	3	NA	NA	nothing	transfer	23	CH	Ja	0	Nein	Wissenschaft	m	Informatik
16_2_4	4	16	2	12	own	1.73	group	0	1	0	1	0.9	1.9	5	0	0	1	4	universal	5.9	17.981	indi	self	1.25	0.75	2	3.5	2.5	1	1.5	1.625	3	NA	NA	group	grouppool	21	CH	Ja	1	Nein	Wissenschaft	m	Informatik
16_2_5	5	16	2	12	own	6.78	universal	0	0	1	1	0.9	1.9	6	1	0	0	0	group	1.9	37.482	pros	pros	1	1	2.5	2	0.5	3.5	3	0.875	3	NA	NA	all	transfer	20	CH	Ja	0	Nein	Geld	w	Anthropologie
16_2_6	6	16	2	12	own	2.1	group	0	1	0	1	0.9	1.9	4	1	0	1	3	group	4.9	7.815	indi	self	1.75	2	3	3.5	1.5	1.5	3	1.25	1	NA	NA	group	reputation	24	CH	Ja	0	Nein	Wissenschaft	m	Informatik
16_1_1	1	16	1	13	own	2.41	group	0	1	0	1	0.6	1.6	3	1	0	1	3	group	4.6	16.04	indi	self	1	0	2.5	2	2	1	3	0.8125	4	NA	NA	group	reputation	20	CH	Ja	1	Nein	Geld	w	Sonstiges
16_1_2	2	16	1	13	own	3.12	universal	0	0	1	1	0.6	1.6	1	1	0	1	3	group	4.6	45	pros	pros	1.25	3	2.5	3.5	4	0.5	1.5	0.9375	3	NA	NA	all	reputation	21	CH	Ja	3	Nein	Geld	w	Biologie
16_1_3	3	16	1	13	own	2.39	group	0	1	0	1	0.6	1.6	2	1	0	1	3	universal	4.6	40.073	pros	pros	1.25	1.25	2.5	3	3	1	3.5	1.0625	3	NA	NA	nothing	transfer	23	CH	Ja	0	Nein	Wissenschaft	m	Informatik
16_2_4	4	16	2	13	own	3.24	group	0	1	0	1	0.6	1.6	6	1	0	1	3	group	4.6	17.981	indi	self	1.25	0.75	2	3.5	2.5	1	1.5	1.625	3	NA	NA	group	grouppool	21	CH	Ja	1	Nein	Wissenschaft	m	Informatik
16_2_5	5	16	2	13	own	6.04	universal	0	0	1	1	0.6	1.6	4	1	0	1	3	group	4.6	37.482	pros	pros	1	1	2.5	2	0.5	3.5	3	0.875	3	NA	NA	all	transfer	20	CH	Ja	0	Nein	Geld	w	Anthropologie
16_2_6	6	16	2	13	own	3.13	group	0	1	0	1	0.6	1.6	5	1	0	1	3	universal	4.6	7.815	indi	self	1.75	2	3	3.5	1.5	1.5	3	1.25	1	NA	NA	group	reputation	24	CH	Ja	0	Nein	Wissenschaft	m	Informatik
16_1_1	1	16	1	14	own	2.87	group	0	1	0	1	0.6	1.6	2	1	0	1	3	universal	4.6	16.04	indi	self	1	0	2.5	2	2	1	3	0.8125	4	NA	NA	group	reputation	20	CH	Ja	1	Nein	Geld	w	Sonstiges
16_1_2	2	16	1	14	own	4.18	universal	0	0	1	1	0.6	1.6	3	1	0	1	3	group	4.6	45	pros	pros	1.25	3	2.5	3.5	4	0.5	1.5	0.9375	3	NA	NA	all	reputation	21	CH	Ja	3	Nein	Geld	w	Biologie
16_1_3	3	16	1	14	own	3.74	group	0	1	0	1	0.6	1.6	1	1	0	1	3	group	4.6	40.073	pros	pros	1.25	1.25	2.5	3	3	1	3.5	1.0625	3	NA	NA	nothing	transfer	23	CH	Ja	0	Nein	Wissenschaft	m	Informatik
16_2_4	4	16	2	14	own	3.14	group	0	1	0	1	0.6	1.6	5	0	0	1	4	universal	5.6	17.981	indi	self	1.25	0.75	2	3.5	2.5	1	1.5	1.625	3	NA	NA	group	grouppool	21	CH	Ja	1	Nein	Wissenschaft	m	Informatik
16_2_5	5	16	2	14	own	5.65	universal	0	0	1	1	0.6	1.6	6	1	0	0	0	group	1.6	37.482	pros	pros	1	1	2.5	2	0.5	3.5	3	0.875	3	NA	NA	all	transfer	20	CH	Ja	0	Nein	Geld	w	Anthropologie
16_2_6	6	16	2	14	own	2.04	group	0	1	0	1	0.6	1.6	4	1	0	1	3	group	4.6	7.815	indi	self	1.75	2	3	3.5	1.5	1.5	3	1.25	1	NA	NA	group	reputation	24	CH	Ja	0	Nein	Wissenschaft	m	Informatik
16_1_1	1	16	1	15	own	2.47	group	0	1	0	0.5	0.9	1.4	2	1	0	1	3	universal	4.4	16.04	indi	self	1	0	2.5	2	2	1	3	0.8125	4	NA	NA	group	reputation	20	CH	Ja	1	Nein	Geld	w	Sonstiges
16_1_2	2	16	1	15	own	4.81	universal	0	0	1	0.5	0.9	1.4	3	1	0	1	3	universal	4.4	45	pros	pros	1.25	3	2.5	3.5	4	0.5	1.5	0.9375	3	NA	NA	all	reputation	21	CH	Ja	3	Nein	Geld	w	Biologie
16_1_3	3	16	1	15	own	2.78	universal	0	0	1	0.5	0.9	1.4	1	1	0	1	3	group	4.4	40.073	pros	pros	1.25	1.25	2.5	3	3	1	3.5	1.0625	3	NA	NA	nothing	transfer	23	CH	Ja	0	Nein	Wissenschaft	m	Informatik
16_2_4	4	16	2	15	own	4.04	group	0	1	0	1	0.9	1.9	5	0	0	1	4	universal	5.9	17.981	indi	self	1.25	0.75	2	3.5	2.5	1	1.5	1.625	3	NA	NA	group	grouppool	21	CH	Ja	1	Nein	Wissenschaft	m	Informatik
16_2_5	5	16	2	15	own	4.22	universal	0	0	1	1	0.9	1.9	6	1	0	0	0	group	1.9	37.482	pros	pros	1	1	2.5	2	0.5	3.5	3	0.875	3	NA	NA	all	transfer	20	CH	Ja	0	Nein	Geld	w	Anthropologie
16_2_6	6	16	2	15	own	1.79	group	0	1	0	1	0.9	1.9	4	1	0	1	3	group	4.9	7.815	indi	self	1.75	2	3	3.5	1.5	1.5	3	1.25	1	NA	NA	group	reputation	24	CH	Ja	0	Nein	Wissenschaft	m	Informatik
16_1_1	1	16	1	16	own	3.61	group	0	1	0	1	0.6	1.6	3	1	0	1	3	group	4.6	16.04	indi	self	1	0	2.5	2	2	1	3	0.8125	4	NA	NA	group	reputation	20	CH	Ja	1	Nein	Geld	w	Sonstiges
16_1_2	2	16	1	16	own	5.15	universal	0	0	1	1	0.6	1.6	1	1	0	1	3	group	4.6	45	pros	pros	1.25	3	2.5	3.5	4	0.5	1.5	0.9375	3	NA	NA	all	reputation	21	CH	Ja	3	Nein	Geld	w	Biologie
16_1_3	3	16	1	16	own	5.9	group	0	1	0	1	0.6	1.6	2	1	0	1	3	universal	4.6	40.073	pros	pros	1.25	1.25	2.5	3	3	1	3.5	1.0625	3	NA	NA	nothing	transfer	23	CH	Ja	0	Nein	Wissenschaft	m	Informatik
16_2_4	4	16	2	16	own	3.09	group	0	1	0	1	0.6	1.6	6	0	0	0	1	universal	2.6	17.981	indi	self	1.25	0.75	2	3.5	2.5	1	1.5	1.625	3	NA	NA	group	grouppool	21	CH	Ja	1	Nein	Wissenschaft	m	Informatik
16_2_5	5	16	2	16	own	6.28	group	0	1	0	1	0.6	1.6	4	0	0	1	4	group	5.6	37.482	pros	pros	1	1	2.5	2	0.5	3.5	3	0.875	3	NA	NA	all	transfer	20	CH	Ja	0	Nein	Geld	w	Anthropologie
16_2_6	6	16	2	16	own	2.36	universal	0	0	1	1	0.6	1.6	5	1	0	0	0	group	1.6	7.815	indi	self	1.75	2	3	3.5	1.5	1.5	3	1.25	1	NA	NA	group	reputation	24	CH	Ja	0	Nein	Wissenschaft	m	Informatik
16_1_1	1	16	1	17	own	2.32	group	0	1	0	0.5	0.9	1.4	3	1	0	1	3	universal	4.4	16.04	indi	self	1	0	2.5	2	2	1	3	0.8125	4	NA	NA	group	reputation	20	CH	Ja	1	Nein	Geld	w	Sonstiges
16_1_2	2	16	1	17	own	4.11	universal	0	0	1	0.5	0.9	1.4	1	1	0	1	3	group	4.4	45	pros	pros	1.25	3	2.5	3.5	4	0.5	1.5	0.9375	3	NA	NA	all	reputation	21	CH	Ja	3	Nein	Geld	w	Biologie
16_1_3	3	16	1	17	own	10.84	universal	0	0	1	0.5	0.9	1.4	2	1	0	1	3	universal	4.4	40.073	pros	pros	1.25	1.25	2.5	3	3	1	3.5	1.0625	3	NA	NA	nothing	transfer	23	CH	Ja	0	Nein	Wissenschaft	m	Informatik
16_2_4	4	16	2	17	own	2.94	group	0	1	0	1	0.9	1.9	6	1	0	1	3	group	4.9	17.981	indi	self	1.25	0.75	2	3.5	2.5	1	1.5	1.625	3	NA	NA	group	grouppool	21	CH	Ja	1	Nein	Wissenschaft	m	Informatik
16_2_5	5	16	2	17	own	22.76	universal	0	0	1	1	0.9	1.9	4	1	0	1	3	group	4.9	37.482	pros	pros	1	1	2.5	2	0.5	3.5	3	0.875	3	NA	NA	all	transfer	20	CH	Ja	0	Nein	Geld	w	Anthropologie
16_2_6	6	16	2	17	own	2.53	group	0	1	0	1	0.9	1.9	5	1	0	1	3	universal	4.9	7.815	indi	self	1.75	2	3	3.5	1.5	1.5	3	1.25	1	NA	NA	group	reputation	24	CH	Ja	0	Nein	Wissenschaft	m	Informatik
16_1_1	1	16	1	18	own	2.71	group	0	1	0	0.5	0.6	1.1	3	1	0	1	3	keep	4.1	16.04	indi	self	1	0	2.5	2	2	1	3	0.8125	4	NA	NA	group	reputation	20	CH	Ja	1	Nein	Geld	w	Sonstiges
16_1_2	2	16	1	18	own	3.99	universal	0	0	1	0.5	0.6	1.1	1	1	0	1	3	group	4.1	45	pros	pros	1.25	3	2.5	3.5	4	0.5	1.5	0.9375	3	NA	NA	all	reputation	21	CH	Ja	3	Nein	Geld	w	Biologie
16_1_3	3	16	1	18	own	2.66	keep	1	0	0	0.5	0.6	2.1	2	1	0	1	3	universal	5.1	40.073	pros	pros	1.25	1.25	2.5	3	3	1	3.5	1.0625	3	NA	NA	nothing	transfer	23	CH	Ja	0	Nein	Wissenschaft	m	Informatik
16_2_4	4	16	2	18	own	2.82	group	0	1	0	1	0.6	1.6	6	1	0	1	3	group	4.6	17.981	indi	self	1.25	0.75	2	3.5	2.5	1	1.5	1.625	3	NA	NA	group	grouppool	21	CH	Ja	1	Nein	Wissenschaft	m	Informatik
16_2_5	5	16	2	18	own	2.95	universal	0	0	1	1	0.6	1.6	4	1	0	1	3	group	4.6	37.482	pros	pros	1	1	2.5	2	0.5	3.5	3	0.875	3	NA	NA	all	transfer	20	CH	Ja	0	Nein	Geld	w	Anthropologie
16_2_6	6	16	2	18	own	4.33	group	0	1	0	1	0.6	1.6	5	1	0	1	3	universal	4.6	7.815	indi	self	1.75	2	3	3.5	1.5	1.5	3	1.25	1	NA	NA	group	reputation	24	CH	Ja	0	Nein	Wissenschaft	m	Informatik
16_1_1	1	16	1	19	own	5.57	group	0	1	0	1	0.6	1.6	3	1	0	1	3	group	4.6	16.04	indi	self	1	0	2.5	2	2	1	3	0.8125	4	NA	NA	group	reputation	20	CH	Ja	1	Nein	Geld	w	Sonstiges
16_1_2	2	16	1	19	own	2.73	universal	0	0	1	1	0.6	1.6	1	1	0	1	3	group	4.6	45	pros	pros	1.25	3	2.5	3.5	4	0.5	1.5	0.9375	3	NA	NA	all	reputation	21	CH	Ja	3	Nein	Geld	w	Biologie
16_1_3	3	16	1	19	own	2.73	group	0	1	0	1	0.6	1.6	2	1	0	1	3	universal	4.6	40.073	pros	pros	1.25	1.25	2.5	3	3	1	3.5	1.0625	3	NA	NA	nothing	transfer	23	CH	Ja	0	Nein	Wissenschaft	m	Informatik
16_2_4	4	16	2	19	own	2.59	group	0	1	0	1	0.6	1.6	6	1	0	1	3	group	4.6	17.981	indi	self	1.25	0.75	2	3.5	2.5	1	1.5	1.625	3	NA	NA	group	grouppool	21	CH	Ja	1	Nein	Wissenschaft	m	Informatik
16_2_5	5	16	2	19	own	3.01	universal	0	0	1	1	0.6	1.6	4	1	0	1	3	group	4.6	37.482	pros	pros	1	1	2.5	2	0.5	3.5	3	0.875	3	NA	NA	all	transfer	20	CH	Ja	0	Nein	Geld	w	Anthropologie
16_2_6	6	16	2	19	own	4	group	0	1	0	1	0.6	1.6	5	1	0	1	3	universal	4.6	7.815	indi	self	1.75	2	3	3.5	1.5	1.5	3	1.25	1	NA	NA	group	reputation	24	CH	Ja	0	Nein	Wissenschaft	m	Informatik
16_1_1	1	16	1	20	own	2.46	group	0	1	0	0.5	0.9	1.4	2	1	0	1	3	universal	4.4	16.04	indi	self	1	0	2.5	2	2	1	3	0.8125	4	NA	NA	group	reputation	20	CH	Ja	1	Nein	Geld	w	Sonstiges
16_1_2	2	16	1	20	own	3.6	universal	0	0	1	0.5	0.9	1.4	3	1	0	1	3	universal	4.4	45	pros	pros	1.25	3	2.5	3.5	4	0.5	1.5	0.9375	3	NA	NA	all	reputation	21	CH	Ja	3	Nein	Geld	w	Biologie
16_1_3	3	16	1	20	own	2.88	universal	0	0	1	0.5	0.9	1.4	1	1	0	1	3	group	4.4	40.073	pros	pros	1.25	1.25	2.5	3	3	1	3.5	1.0625	3	NA	NA	nothing	transfer	23	CH	Ja	0	Nein	Wissenschaft	m	Informatik
16_2_4	4	16	2	20	own	2.86	group	0	1	0	1	0.9	1.9	5	0	0	1	4	universal	5.9	17.981	indi	self	1.25	0.75	2	3.5	2.5	1	1.5	1.625	3	NA	NA	group	grouppool	21	CH	Ja	1	Nein	Wissenschaft	m	Informatik
16_2_5	5	16	2	20	own	4.53	universal	0	0	1	1	0.9	1.9	6	1	0	0	0	group	1.9	37.482	pros	pros	1	1	2.5	2	0.5	3.5	3	0.875	3	NA	NA	all	transfer	20	CH	Ja	0	Nein	Geld	w	Anthropologie
16_2_6	6	16	2	20	own	2.16	group	0	1	0	1	0.9	1.9	4	1	0	1	3	group	4.9	7.815	indi	self	1.75	2	3	3.5	1.5	1.5	3	1.25	1	NA	NA	group	reputation	24	CH	Ja	0	Nein	Wissenschaft	m	Informatik
17_1_1	1	17	1	1	endo	12.69	universal	0	0	1	0.5	1.2	1.7	3	1	0	1	3	universal	4.7	34.875	pros	pros	0.75	2.5	3.5	3	3	1	3	0.5625	4	public	NA	all	universalpool	21	CH	Ja	2	Nein	Wissenschaft	w	Anthropologie
17_1_2	2	17	1	1	endo	26.2	group	0	1	0	0.5	1.2	1.7	1	1	0	1	3	universal	4.7	18.513	indi	self	1.75	1.75	2	2	2	3	1.5	0.875	2	public	public	group	transfer	40	CH	Ja	2	Nein	Geld	m	ich studiere nicht
17_1_3	3	17	1	1	endo	16.73	universal	0	0	1	0.5	1.2	1.7	2	1	0	2	6	group	7.7	18.146	indi	self	1	1	1	2	3.5	3.5	4	0.75	3	group	membership	selfish	reputation	22	CH	Ja	3	Nein	Wissenschaft	w	Psychologie
17_2_4	4	17	2	1	endo	17.76	group	0	1	0	0.5	1.2	1.7	6	1	0	1	3	universal	4.7	36.444	pros	pros	1	0.25	2	4	1	3	2.5	1.125	1	membership	borders	all	group	56	CH	Ja	0	Ja	Wissenschaft	w	ich studiere nicht
17_2_5	5	17	2	1	endo	7.31	universal	0	0	1	0.5	1.2	1.7	3	1	1	NA	0	universal	1.7	18.146	indi	self	1.25	2.25	2.5	2.5	3	1.5	3.5	1.625	3	membership	public	selfish	reputation	24	CH	Ja	0	Nein	Wissenschaft	m	Informatik
17_2_6	6	17	2	1	endo	20.62	universal	0	0	1	0.5	1.2	1.7	4	1	0	1	3	group	4.7	37.482	pros	pros	2	1.5	3	1.5	2.5	1.5	1.5	0.9375	3	membership	NA	group	group	23	Somalia	Ja	0	Nein	Geld	w	Biologie
17_1_1	1	17	1	2	endo	5.62	universal	0	0	1	0.5	1.2	1.7	2	1	0	1	3	group	4.7	34.875	pros	pros	0.75	2.5	3.5	3	3	1	3	0.5625	4	public	NA	all	universalpool	21	CH	Ja	2	Nein	Wissenschaft	w	Anthropologie
17_1_2	2	17	1	2	endo	6.74	group	0	1	0	0.5	1.2	1.7	3	1	0	2	6	universal	7.7	18.513	indi	self	1.75	1.75	2	2	2	3	1.5	0.875	2	public	public	group	transfer	40	CH	Ja	2	Nein	Geld	m	ich studiere nicht
17_1_3	3	17	1	2	endo	6.18	universal	0	0	1	0.5	1.2	1.7	1	1	0	1	3	universal	4.7	18.146	indi	self	1	1	1	2	3.5	3.5	4	0.75	3	group	membership	selfish	reputation	22	CH	Ja	3	Nein	Wissenschaft	w	Psychologie
17_2_4	4	17	2	2	endo	15.6	group	0	1	0	0.5	1.2	1.7	6	1	0	1	3	universal	4.7	36.444	pros	pros	1	0.25	2	4	1	3	2.5	1.125	1	membership	borders	all	group	56	CH	Ja	0	Ja	Wissenschaft	w	ich studiere nicht
17_2_5	5	17	2	2	endo	7.52	universal	0	0	1	0.5	1.2	1.7	2	1	1	NA	0	group	1.7	18.146	indi	self	1.25	2.25	2.5	2.5	3	1.5	3.5	1.625	3	membership	public	selfish	reputation	24	CH	Ja	0	Nein	Wissenschaft	m	Informatik
17_2_6	6	17	2	2	endo	6.87	universal	0	0	1	0.5	1.2	1.7	4	1	0	1	3	group	4.7	37.482	pros	pros	2	1.5	3	1.5	2.5	1.5	1.5	0.9375	3	membership	NA	group	group	23	Somalia	Ja	0	Nein	Geld	w	Biologie
17_1_1	1	17	1	3	endo	4.45	universal	0	0	1	0.5	1.5	2	2	1	0	1	3	group	5	34.875	pros	pros	0.75	2.5	3.5	3	3	1	3	0.5625	4	public	NA	all	universalpool	21	CH	Ja	2	Nein	Wissenschaft	w	Anthropologie
17_1_2	2	17	1	3	endo	3.95	group	0	1	0	0.5	1.5	2	3	1	0	1	3	universal	5	18.513	indi	self	1.75	1.75	2	2	2	3	1.5	0.875	2	public	public	group	transfer	40	CH	Ja	2	Nein	Geld	m	ich studiere nicht
17_1_3	3	17	1	3	endo	4.84	universal	0	0	1	0.5	1.5	2	1	1	0	1	3	universal	5	18.146	indi	self	1	1	1	2	3.5	3.5	4	0.75	3	group	membership	selfish	reputation	22	CH	Ja	3	Nein	Wissenschaft	w	Psychologie
17_2_4	4	17	2	3	endo	14.14	universal	0	0	1	0	1.5	1.5	6	1	0	1	3	universal	4.5	36.444	pros	pros	1	0.25	2	4	1	3	2.5	1.125	1	membership	borders	all	group	56	CH	Ja	0	Ja	Wissenschaft	w	ich studiere nicht
17_2_5	5	17	2	3	endo	7.26	universal	0	0	1	0	1.5	1.5	4	1	0	1	3	universal	4.5	18.146	indi	self	1.25	2.25	2.5	2.5	3	1.5	3.5	1.625	3	membership	public	selfish	reputation	24	CH	Ja	0	Nein	Wissenschaft	m	Informatik
17_2_6	6	17	2	3	endo	4.41	universal	0	0	1	0	1.5	1.5	5	1	0	1	3	universal	4.5	37.482	pros	pros	2	1.5	3	1.5	2.5	1.5	1.5	0.9375	3	membership	NA	group	group	23	Somalia	Ja	0	Nein	Geld	w	Biologie
17_1_1	1	17	1	4	endo	3.47	universal	0	0	1	0.5	1.2	1.7	2	1	0	1	3	group	4.7	34.875	pros	pros	0.75	2.5	3.5	3	3	1	3	0.5625	4	public	NA	all	universalpool	21	CH	Ja	2	Nein	Wissenschaft	w	Anthropologie
17_1_2	2	17	1	4	endo	4.13	group	0	1	0	0.5	1.2	1.7	3	1	0	1	3	universal	4.7	18.513	indi	self	1.75	1.75	2	2	2	3	1.5	0.875	2	public	public	group	transfer	40	CH	Ja	2	Nein	Geld	m	ich studiere nicht
17_1_3	3	17	1	4	endo	3.58	universal	0	0	1	0.5	1.2	1.7	1	1	0	1	3	universal	4.7	18.146	indi	self	1	1	1	2	3.5	3.5	4	0.75	3	group	membership	selfish	reputation	22	CH	Ja	3	Nein	Wissenschaft	w	Psychologie
17_2_4	4	17	2	4	endo	8.25	universal	0	0	1	0.5	1.2	1.7	5	1	0	1	3	group	4.7	36.444	pros	pros	1	0.25	2	4	1	3	2.5	1.125	1	membership	borders	all	group	56	CH	Ja	0	Ja	Wissenschaft	w	ich studiere nicht
17_2_5	5	17	2	4	endo	7.79	group	0	1	0	0.5	1.2	1.7	6	1	0	1	3	universal	4.7	18.146	indi	self	1.25	2.25	2.5	2.5	3	1.5	3.5	1.625	3	membership	public	selfish	reputation	24	CH	Ja	0	Nein	Wissenschaft	m	Informatik
17_2_6	6	17	2	4	endo	6.62	universal	0	0	1	0.5	1.2	1.7	4	1	0	1	3	universal	4.7	37.482	pros	pros	2	1.5	3	1.5	2.5	1.5	1.5	0.9375	3	membership	NA	group	group	23	Somalia	Ja	0	Nein	Geld	w	Biologie
17_1_1	1	17	1	5	endo	5.44	universal	0	0	1	0.5	1.2	1.7	2	1	0	1	3	group	4.7	34.875	pros	pros	0.75	2.5	3.5	3	3	1	3	0.5625	4	public	NA	all	universalpool	21	CH	Ja	2	Nein	Wissenschaft	w	Anthropologie
17_1_2	2	17	1	5	endo	3.76	group	0	1	0	0.5	1.2	1.7	3	1	0	2	6	universal	7.7	18.513	indi	self	1.75	1.75	2	2	2	3	1.5	0.875	2	public	public	group	transfer	40	CH	Ja	2	Nein	Geld	m	ich studiere nicht
17_1_3	3	17	1	5	endo	10.45	universal	0	0	1	0.5	1.2	1.7	1	1	0	1	3	universal	4.7	18.146	indi	self	1	1	1	2	3.5	3.5	4	0.75	3	group	membership	selfish	reputation	22	CH	Ja	3	Nein	Wissenschaft	w	Psychologie
17_2_4	4	17	2	5	endo	5.34	group	0	1	0	0.5	1.2	1.7	6	1	0	1	3	universal	4.7	36.444	pros	pros	1	0.25	2	4	1	3	2.5	1.125	1	membership	borders	all	group	56	CH	Ja	0	Ja	Wissenschaft	w	ich studiere nicht
17_2_5	5	17	2	5	endo	12.36	universal	0	0	1	0.5	1.2	1.7	2	1	1	NA	0	group	1.7	18.146	indi	self	1.25	2.25	2.5	2.5	3	1.5	3.5	1.625	3	membership	public	selfish	reputation	24	CH	Ja	0	Nein	Wissenschaft	m	Informatik
17_2_6	6	17	2	5	endo	6.13	universal	0	0	1	0.5	1.2	1.7	4	1	0	1	3	group	4.7	37.482	pros	pros	2	1.5	3	1.5	2.5	1.5	1.5	0.9375	3	membership	NA	group	group	23	Somalia	Ja	0	Nein	Geld	w	Biologie
17_1_1	1	17	1	6	endo	3.78	group	0	1	0	1.5	0.3	1.8	2	1	0	1	3	group	4.8	34.875	pros	pros	0.75	2.5	3.5	3	3	1	3	0.5625	4	public	NA	all	universalpool	21	CH	Ja	2	Nein	Wissenschaft	w	Anthropologie
17_1_2	2	17	1	6	endo	3.81	group	0	1	0	1.5	0.3	1.8	3	1	0	1	3	group	4.8	18.513	indi	self	1.75	1.75	2	2	2	3	1.5	0.875	2	public	public	group	transfer	40	CH	Ja	2	Nein	Geld	m	ich studiere nicht
17_1_3	3	17	1	6	endo	3.84	group	0	1	0	1.5	0.3	1.8	1	1	0	1	3	group	4.8	18.146	indi	self	1	1	1	2	3.5	3.5	4	0.75	3	group	membership	selfish	reputation	22	CH	Ja	3	Nein	Wissenschaft	w	Psychologie
17_2_4	4	17	2	6	endo	7.67	group	0	1	0	1	0.3	1.3	6	1	0	1	3	universal	4.3	36.444	pros	pros	1	0.25	2	4	1	3	2.5	1.125	1	membership	borders	all	group	56	CH	Ja	0	Ja	Wissenschaft	w	ich studiere nicht
17_2_5	5	17	2	6	endo	12.04	group	0	1	0	1	0.3	1.3	4	1	0	1	3	group	4.3	18.146	indi	self	1.25	2.25	2.5	2.5	3	1.5	3.5	1.625	3	membership	public	selfish	reputation	24	CH	Ja	0	Nein	Wissenschaft	m	Informatik
17_2_6	6	17	2	6	endo	6.75	universal	0	0	1	1	0.3	1.3	5	1	0	1	3	group	4.3	37.482	pros	pros	2	1.5	3	1.5	2.5	1.5	1.5	0.9375	3	membership	NA	group	group	23	Somalia	Ja	0	Nein	Geld	w	Biologie
17_1_1	1	17	1	7	endo	2.98	universal	0	0	1	1	0.3	1.3	3	1	0	1	3	group	4.3	34.875	pros	pros	0.75	2.5	3.5	3	3	1	3	0.5625	4	public	NA	all	universalpool	21	CH	Ja	2	Nein	Wissenschaft	w	Anthropologie
17_1_2	2	17	1	7	endo	2.8	group	0	1	0	1	0.3	1.3	1	1	0	1	3	universal	4.3	18.513	indi	self	1.75	1.75	2	2	2	3	1.5	0.875	2	public	public	group	transfer	40	CH	Ja	2	Nein	Geld	m	ich studiere nicht
17_1_3	3	17	1	7	endo	3.12	group	0	1	0	1	0.3	1.3	2	1	0	2	6	group	7.3	18.146	indi	self	1	1	1	2	3.5	3.5	4	0.75	3	group	membership	selfish	reputation	22	CH	Ja	3	Nein	Wissenschaft	w	Psychologie
17_2_4	4	17	2	7	endo	11.53	group	0	1	0	1	0.3	1.3	6	1	0	1	3	group	4.3	36.444	pros	pros	1	0.25	2	4	1	3	2.5	1.125	1	membership	borders	all	group	56	CH	Ja	0	Ja	Wissenschaft	w	ich studiere nicht
17_2_5	5	17	2	7	endo	2.64	keep	1	0	0	1	0.3	2.3	3	1	1	NA	0	group	2.3	18.146	indi	self	1.25	2.25	2.5	2.5	3	1.5	3.5	1.625	3	membership	public	selfish	reputation	24	CH	Ja	0	Nein	Wissenschaft	m	Informatik
17_2_6	6	17	2	7	endo	3.6	group	0	1	0	1	0.3	1.3	4	1	0	1	3	group	4.3	37.482	pros	pros	2	1.5	3	1.5	2.5	1.5	1.5	0.9375	3	membership	NA	group	group	23	Somalia	Ja	0	Nein	Geld	w	Biologie
17_1_1	1	17	1	8	endo	4.82	universal	0	0	1	0.5	1.2	1.7	2	1	0	NA	0	group	1.7	34.875	pros	pros	0.75	2.5	3.5	3	3	1	3	0.5625	4	public	NA	all	universalpool	21	CH	Ja	2	Nein	Wissenschaft	w	Anthropologie
17_1_2	2	17	1	8	endo	2.7	group	0	1	0	0.5	1.2	1.7	3	1	0	1	3	universal	4.7	18.513	indi	self	1.75	1.75	2	2	2	3	1.5	0.875	2	public	public	group	transfer	40	CH	Ja	2	Nein	Geld	m	ich studiere nicht
17_1_3	3	17	1	8	endo	4.62	universal	0	0	1	0.5	1.2	1.7	4	1	1	1	3	universal	4.7	18.146	indi	self	1	1	1	2	3.5	3.5	4	0.75	3	group	membership	selfish	reputation	22	CH	Ja	3	Nein	Wissenschaft	w	Psychologie
17_2_4	4	17	2	8	endo	5.38	universal	0	0	1	0	1.2	1.2	5	1	0	2	6	keep	7.2	36.444	pros	pros	1	0.25	2	4	1	3	2.5	1.125	1	membership	borders	all	group	56	CH	Ja	0	Ja	Wissenschaft	w	ich studiere nicht
17_2_5	5	17	2	8	endo	1.95	keep	1	0	0	0	1.2	2.2	6	1	0	1	3	universal	5.2	18.146	indi	self	1.25	2.25	2.5	2.5	3	1.5	3.5	1.625	3	membership	public	selfish	reputation	24	CH	Ja	0	Nein	Wissenschaft	m	Informatik
17_2_6	6	17	2	8	endo	8.71	universal	0	0	1	0	1.2	1.2	4	1	0	1	3	universal	4.2	37.482	pros	pros	2	1.5	3	1.5	2.5	1.5	1.5	0.9375	3	membership	NA	group	group	23	Somalia	Ja	0	Nein	Geld	w	Biologie
17_1_1	1	17	1	9	endo	2.97	universal	0	0	1	0.5	1.2	1.7	3	1	0	1	3	universal	4.7	34.875	pros	pros	0.75	2.5	3.5	3	3	1	3	0.5625	4	public	NA	all	universalpool	21	CH	Ja	2	Nein	Wissenschaft	w	Anthropologie
17_1_2	2	17	1	9	endo	4.1	group	0	1	0	0.5	1.2	1.7	1	1	0	1	3	universal	4.7	18.513	indi	self	1.75	1.75	2	2	2	3	1.5	0.875	2	public	public	group	transfer	40	CH	Ja	2	Nein	Geld	m	ich studiere nicht
17_1_3	3	17	1	9	endo	5.22	universal	0	0	1	0.5	1.2	1.7	2	1	0	1	3	group	4.7	18.146	indi	self	1	1	1	2	3.5	3.5	4	0.75	3	group	membership	selfish	reputation	22	CH	Ja	3	Nein	Wissenschaft	w	Psychologie
17_2_4	4	17	2	9	endo	6.46	universal	0	0	1	0.5	1.2	1.7	5	1	0	1	3	group	4.7	36.444	pros	pros	1	0.25	2	4	1	3	2.5	1.125	1	membership	borders	all	group	56	CH	Ja	0	Ja	Wissenschaft	w	ich studiere nicht
17_2_5	5	17	2	9	endo	4.49	group	0	1	0	0.5	1.2	1.7	6	1	0	1	3	universal	4.7	18.146	indi	self	1.25	2.25	2.5	2.5	3	1.5	3.5	1.625	3	membership	public	selfish	reputation	24	CH	Ja	0	Nein	Wissenschaft	m	Informatik
17_2_6	6	17	2	9	endo	3.05	universal	0	0	1	0.5	1.2	1.7	4	1	0	1	3	universal	4.7	37.482	pros	pros	2	1.5	3	1.5	2.5	1.5	1.5	0.9375	3	membership	NA	group	group	23	Somalia	Ja	0	Nein	Geld	w	Biologie
17_1_1	1	17	1	10	endo	2.94	universal	0	0	1	0.5	0.9	1.4	3	1	0	1	3	universal	4.4	34.875	pros	pros	0.75	2.5	3.5	3	3	1	3	0.5625	4	public	NA	all	universalpool	21	CH	Ja	2	Nein	Wissenschaft	w	Anthropologie
17_1_2	2	17	1	10	endo	2.11	group	0	1	0	0.5	0.9	1.4	1	1	0	1	3	universal	4.4	18.513	indi	self	1.75	1.75	2	2	2	3	1.5	0.875	2	public	public	group	transfer	40	CH	Ja	2	Nein	Geld	m	ich studiere nicht
17_1_3	3	17	1	10	endo	3.1	universal	0	0	1	0.5	0.9	1.4	5	1	1	1	3	keep	4.4	18.146	indi	self	1	1	1	2	3.5	3.5	4	0.75	3	group	membership	selfish	reputation	22	CH	Ja	3	Nein	Wissenschaft	w	Psychologie
17_2_4	4	17	2	10	endo	6.47	group	0	1	0	0.5	0.9	1.4	2	1	1	1	3	group	4.4	36.444	pros	pros	1	0.25	2	4	1	3	2.5	1.125	1	membership	borders	all	group	56	CH	Ja	0	Ja	Wissenschaft	w	ich studiere nicht
17_2_5	5	17	2	10	endo	5.11	keep	1	0	0	0.5	0.9	2.4	6	1	0	1	3	universal	5.4	18.146	indi	self	1.25	2.25	2.5	2.5	3	1.5	3.5	1.625	3	membership	public	selfish	reputation	24	CH	Ja	0	Nein	Wissenschaft	m	Informatik
17_2_6	6	17	2	10	endo	2.45	universal	0	0	1	0.5	0.9	1.4	4	1	0	1	3	group	4.4	37.482	pros	pros	2	1.5	3	1.5	2.5	1.5	1.5	0.9375	3	membership	NA	group	group	23	Somalia	Ja	0	Nein	Geld	w	Biologie
17_1_1	1	17	1	11	endo	7.52	group	0	1	0	1	0.9	1.9	3	1	0	1	3	universal	4.9	34.875	pros	pros	0.75	2.5	3.5	3	3	1	3	0.5625	4	public	NA	all	universalpool	21	CH	Ja	2	Nein	Wissenschaft	w	Anthropologie
17_1_2	2	17	1	11	endo	2.15	group	0	1	0	1	0.9	1.9	1	1	0	NA	0	group	1.9	18.513	indi	self	1.75	1.75	2	2	2	3	1.5	0.875	2	public	public	group	transfer	40	CH	Ja	2	Nein	Geld	m	ich studiere nicht
17_1_3	3	17	1	11	endo	3.52	universal	0	0	1	1	0.9	1.9	4	1	1	1	3	universal	4.9	18.146	indi	self	1	1	1	2	3.5	3.5	4	0.75	3	group	membership	selfish	reputation	22	CH	Ja	3	Nein	Wissenschaft	w	Psychologie
17_2_4	4	17	2	11	endo	4.44	universal	0	0	1	0.5	0.9	1.4	5	1	0	2	6	group	7.4	36.444	pros	pros	1	0.25	2	4	1	3	2.5	1.125	1	membership	borders	all	group	56	CH	Ja	0	Ja	Wissenschaft	w	ich studiere nicht
17_2_5	5	17	2	11	endo	5.48	group	0	1	0	0.5	0.9	1.4	6	1	0	1	3	universal	4.4	18.146	indi	self	1.25	2.25	2.5	2.5	3	1.5	3.5	1.625	3	membership	public	selfish	reputation	24	CH	Ja	0	Nein	Wissenschaft	m	Informatik
17_2_6	6	17	2	11	endo	5.53	universal	0	0	1	0.5	0.9	1.4	4	1	0	1	3	universal	4.4	37.482	pros	pros	2	1.5	3	1.5	2.5	1.5	1.5	0.9375	3	membership	NA	group	group	23	Somalia	Ja	0	Nein	Geld	w	Biologie
17_1_1	1	17	1	12	endo	5.11	group	0	1	0	1	0.6	1.6	3	1	0	1	3	universal	4.6	34.875	pros	pros	0.75	2.5	3.5	3	3	1	3	0.5625	4	public	NA	all	universalpool	21	CH	Ja	2	Nein	Wissenschaft	w	Anthropologie
17_1_2	2	17	1	12	endo	4.24	group	0	1	0	1	0.6	1.6	1	1	0	1	3	group	4.6	18.513	indi	self	1.75	1.75	2	2	2	3	1.5	0.875	2	public	public	group	transfer	40	CH	Ja	2	Nein	Geld	m	ich studiere nicht
17_1_3	3	17	1	12	endo	3.78	universal	0	0	1	1	0.6	1.6	2	1	0	1	3	group	4.6	18.146	indi	self	1	1	1	2	3.5	3.5	4	0.75	3	group	membership	selfish	reputation	22	CH	Ja	3	Nein	Wissenschaft	w	Psychologie
17_2_4	4	17	2	12	endo	6.06	group	0	1	0	0.5	0.6	1.1	6	1	0	1	3	universal	4.1	36.444	pros	pros	1	0.25	2	4	1	3	2.5	1.125	1	membership	borders	all	group	56	CH	Ja	0	Ja	Wissenschaft	w	ich studiere nicht
17_2_5	5	17	2	12	endo	2.29	keep	1	0	0	0.5	0.6	2.1	4	1	0	1	3	group	5.1	18.146	indi	self	1.25	2.25	2.5	2.5	3	1.5	3.5	1.625	3	membership	public	selfish	reputation	24	CH	Ja	0	Nein	Wissenschaft	m	Informatik
17_2_6	6	17	2	12	endo	2.8	universal	0	0	1	0.5	0.6	1.1	5	1	0	1	3	keep	4.1	37.482	pros	pros	2	1.5	3	1.5	2.5	1.5	1.5	0.9375	3	membership	NA	group	group	23	Somalia	Ja	0	Nein	Geld	w	Biologie
17_1_1	1	17	1	13	endo	2.9	universal	0	0	1	0.5	1.2	1.7	3	1	0	1	3	universal	4.7	34.875	pros	pros	0.75	2.5	3.5	3	3	1	3	0.5625	4	public	NA	all	universalpool	21	CH	Ja	2	Nein	Wissenschaft	w	Anthropologie
17_1_2	2	17	1	13	endo	2.72	group	0	1	0	0.5	1.2	1.7	1	1	0	NA	0	universal	1.7	18.513	indi	self	1.75	1.75	2	2	2	3	1.5	0.875	2	public	public	group	transfer	40	CH	Ja	2	Nein	Geld	m	ich studiere nicht
17_1_3	3	17	1	13	endo	5.09	universal	0	0	1	0.5	1.2	1.7	4	1	1	1	3	universal	4.7	18.146	indi	self	1	1	1	2	3.5	3.5	4	0.75	3	group	membership	selfish	reputation	22	CH	Ja	3	Nein	Wissenschaft	w	Psychologie
17_2_4	4	17	2	13	endo	4.43	universal	0	0	1	0.5	1.2	1.7	5	1	0	2	6	group	7.7	36.444	pros	pros	1	0.25	2	4	1	3	2.5	1.125	1	membership	borders	all	group	56	CH	Ja	0	Ja	Wissenschaft	w	ich studiere nicht
17_2_5	5	17	2	13	endo	3.03	group	0	1	0	0.5	1.2	1.7	6	1	0	1	3	universal	4.7	18.146	indi	self	1.25	2.25	2.5	2.5	3	1.5	3.5	1.625	3	membership	public	selfish	reputation	24	CH	Ja	0	Nein	Wissenschaft	m	Informatik
17_2_6	6	17	2	13	endo	4.13	universal	0	0	1	0.5	1.2	1.7	4	1	0	1	3	universal	4.7	37.482	pros	pros	2	1.5	3	1.5	2.5	1.5	1.5	0.9375	3	membership	NA	group	group	23	Somalia	Ja	0	Nein	Geld	w	Biologie
17_1_1	1	17	1	14	endo	3.97	universal	0	0	1	1	0.9	1.9	3	1	0	1	3	group	4.9	34.875	pros	pros	0.75	2.5	3.5	3	3	1	3	0.5625	4	public	NA	all	universalpool	21	CH	Ja	2	Nein	Wissenschaft	w	Anthropologie
[truncated: 5,321 more rows]
